# Supplementary material for: Neuronal HSF-1 coordinates the propagation of fat desaturation across tissues to enable adaptation to high temperatures in C. elegans
Source: PLoS Biol. 2021 Nov 1;19(11):e3001431. doi: 10.1371/journal.pbio.3001431 (PMC8585009; doi:10.1371/journal.pbio.3001431)
Supplement: S1 Table — PL, glycerophospholipid. (XLSX) [file pbio.3001431.s010.xlsx]

## Sheet: Sheet1
	S1 Table - Phospholipid lipidomics analysis
	Related to Figure	Fatty acid from phospholipids	Strain	Average µg/ml (+/- SEM)	Biological Reps	Fold change vs CTR	P value vs CTR	Statistical test
	1D	Phosphatidic Acid (PA)	N2/CTR	0.38(0.010)	3	0		One way ANOVA
			NU3: dbl-1(nk3)	0.4(0.2)	3	no change	ns	Tukey's multiple comparison test
	1D		MOC141 (hsf-1(neuro)#1)	0.6(0.14)	4	no change	ns
	1D		AGD1289 (hsf-1(neuro)#2)	0.6(0.19)	4	no change	ns
	1D		BX156: fat-6(tm331); fat-7(wa36)	1.9(0.64)	3	5 UP	0.0165
	1D	Phosphatidylcholine (PC)	N2/CTR	33.7(1.6)	3			One way ANOVA
			NU3: dbl-1(nk3)	34.9(3.5)	3	1.8 UP	0.02	Tukey's multiple comparison test
	1D		MOC141 (hsf-1(neuro)#1)	33.7(1.6)	4	1.8 UP	0.02
	1D		AGD1289 (hsf-1(neuro)#2)	41.6(3.6)	4	2.2 UP	0.0032
	1D		BX156: fat-6(tm331); fat-7(wa36)	59.7(16.8)	3	3.2 UP	0.0004
	1D	Phosphatidylethanolamide (PE)	N2/CTR		3			One way ANOVA
			NU3: dbl-1(nk3)	11(1.2)	3	2 UP	0.002	Tukey's multiple comparison test
	1D		MOC141 (hsf-1(neuro)#1)	10.28(0.84)	4	2 UP	0.003
	1D		AGD1289 (hsf-1(neuro)#2)	11(0.5)	4	2 UP	0.002
	1D		BX156: fat-6(tm331); fat-7(wa36)	14.8(3)	3	2.9 UP	0.002
	1D	Phosphatidylinositol (PI)	N2/CTR	13(1.4)	3			One way ANOVA
			NU3: dbl-1(nk3)	30(3)	3	2.3 UP	0.005	Tukey's multiple comparison test
	1D		MOC141 (hsf-1(neuro)#1)	24.4(5)	4	1.9 UP	0.004
	1D		AGD1289 (hsf-1(neuro)#2)	35.5(1.8)	4	2.7 UP	0.0008
	1D		BX156: fat-6(tm331); fat-7(wa36)	31(8)	3	2.3 UP	0.02
	1D	Phosphatidylserine (PS)	N2/CTR	8.4(0.3)	3			One way ANOVA
			NU3: dbl-1(nk3)	9.3(0.7)	3	no change	ns	Tukey's multiple comparison test
	1D		MOC141 (hsf-1(neuro)#1)	11.6(0.7)	4	1.4 (up, but not signif)	ns
	1D		AGD1289 (hsf-1(neuro)#2)	13.5(1)	4	1.6 UP	0.005
	1D		BX156: fat-6(tm331); fat-7(wa36)	17(2.6)	3	2 UP	0.007
	1D	Sphingomyelin (SM)	N2/CTR	2.3(0.3)	3			One way ANOVA
			NU3: dbl-1(nk3)	2.4(0.2)	3	no change	ns	Tukey's multiple comparison test
	1D		MOC141 (hsf-1(neuro)#1)	2.7(0.05)	4	no change	ns
	1D		AGD1289 (hsf-1(neuro)#2)	2(0.6)	4	no change	ns
	1D		BX156: fat-6(tm331); fat-7(wa36)	2.7(0.6)	3	no change	ns
		Dihydrosphingomyelin (dhSM)	N2/CTR	0.04(0.007)	3			One way ANOVA
			NU3: dbl-1(nk3)	0.04(0.004)	3	0.8 (no change)	ns	Tukey's multiple comparison test
			MOC141 (hsf-1(neuro)#1)	0.038(0.0014)	4	0.8 (no change)	ns
			AGD1289 (hsf-1(neuro)#2)	0.03(0.002)	4	0.7 (no change)	ns
			BX156: fat-6(tm331); fat-7(wa36)	0.04(0.007)	3	0.9 (no change)	ns
		Cardiolipin (CL)	N2/CTR	3.9(1)	3			One way ANOVA
			NU3: dbl-1(nk3)	0.9(0.3)	3	4.3 DOWN	0.017	Tukey's multiple comparison test
			MOC141 (hsf-1(neuro)#1)	1.9(0.4)	4	2 (down, but not signif)	ns
			AGD1289 (hsf-1(neuro)#2)	1.4(0.4)	4	2.7 (down, but not signif)	ns
			BX156: fat-6(tm331); fat-7(wa36)	15(3.7)		3.9 UP	0.03
		Alkyl-acylphosphatidylcholine (O-PC)	N2/CTR	0.06(0.006)	3			One way ANOVA
			NU3: dbl-1(nk3)	0.09(0.011)	3	1.5 (up, but not signif)	ns	Tukey's multiple comparison test
			MOC141 (hsf-1(neuro)#1)	0.096(0.006)	4	1.5 (up, but not signif)	ns
			AGD1289 (hsf-1(neuro)#2)	0.11(0.005)	4	1.7 UP	0.04
			BX156: fat-6(tm331); fat-7(wa36)	0.09(0.01)	3	6.8 UP	<0.0001
		Alkenyl-acylphosphatidylcholine (P-PC)	N2/CTR	0.009(0.0005)	3			One way ANOVA
			NU3: dbl-1(nk3)	0.011(0.001)	3	1.2 (up, but not signif)	ns	Tukey's multiple comparison test
			MOC141 (hsf-1(neuro)#1)	0.008(0.0003)	4	0.9 (down, but not signif)	ns
			AGD1289 (hsf-1(neuro)#2)	0.012(0.001)	4	1.32 (up, but not signif)	ns
			BX156: fat-6(tm331); fat-7(wa36)	0.14(0.03)	3	15 UP	<0.001
		Alkyl-acylphosphatidylethanolamine (O-PE)	N2/CTR	4.7(0.6)	3			One way ANOVA
			NU3: dbl-1(nk3)	12(3)	3	2.6 UP	0.0029	Tukey's multiple comparison test
			MOC141 (hsf-1(neuro)#1)	10.4(1.2)	4	2 UP	0.0136
			AGD1289 (hsf-1(neuro)#2)	15(1.8)	4	3 UP	<0.001
			BX156: fat-6(tm331); fat-7(wa36)	22(11)	3	4.5 UP	0.01
		Alkenyl-acylphosphatidylethanolamine (P-PE)	N2/CTR	0.35(0.005)	3			One way ANOVA
			NU3: dbl-1(nk3)	3.3(0.9)	3	9 (up, but not signif)	ns	Tukey's multiple comparison test
			MOC141 (hsf-1(neuro)#1)	1.88(0.48)	4	5 (up, but not signif)	ns
			AGD1289 (hsf-1(neuro)#2)	3(0.8)	4	9 (up, but not signif)	ns
			BX156: fat-6(tm331); fat-7(wa36)	4.9(2)	3	14 UP	0.02
	1D	Phosphatidylglycerol (PG)	N2/CTR	1.3(0.09)	3			One way ANOVA
			NU3: dbl-1(nk3)	1.1(0.09)	3	0.9 DOWN	0.005	Tukey's multiple comparison test
	1D		MOC141 (hsf-1(neuro)#1)	1.3(0.14)	4	no change	ns
	1D		AGD1289 (hsf-1(neuro)#2)	1.2(0.07)	4	0.9 (down, but not signif)	ns
	1D		BX156: fat-6(tm331); fat-7(wa36)	2(0.4)	3	1.7 (up, but not signif)	ns
	Related to Figure	Fatty acid from phospholipids	Strain and Temperature	Biological Reps	total amount µg/ml (Log2)	PE/PC ratio genotype	PE/PC ratio by replicate	comparison	Test: One way Anova
						temperature and replicate			p value (if significant)
	1F	Phosphatidylethanolamide (PE)	N2-15	1	12.6803	N2-15 (REP 1)	0.312728	N2-15 vs N2-20
	1F	Phosphatidylethanolamide (PE)	N2-15	2	12.2715	N2-15 (REP 2)	0.234866	N2-15 vs N2-25
	1F	Phosphatidylethanolamide (PE)	N2-15	3	11.9532	N2-15 (REP 3)	0.280651	N2-20 vs N2-25
	1F	Phosphatidylethanolamide (PE)	N2-15	4	9.91555	N2-15 (REP 4)	0.229295	hsf-1(neuro)#2-15 vs 20
	1F	Phosphatidylethanolamide (PE)	N2-20	1	15.6823	N2-20(REP 1)	0.303638	hsf-1(neuro)#2-15 vs 25
	1F	Phosphatidylethanolamide (PE)	N2-20	2	15.4671	N2-20(REP 2)	0.260039	hsf-1(neuro)#2-20 vs 25
	1F	Phosphatidylethanolamide (PE)	N2-20	3	16.0956	N2-20(REP 3)	0.326767	N2-15 vs hsf-1(neuro)#2-15	0.0415
	1F	Phosphatidylethanolamide (PE)	N2-20	4	20.0072	N2-20(REP 4)	0.353865	N2-20 vs hsf-1(neuro)#2-20	0.0474
	1F	Phosphatidylethanolamide (PE)	N2-25	1	21.0946	N2-25(REP 1)	0.359415	N2-25 vs hsf-1(neuro)#2-25
	1F	Phosphatidylethanolamide (PE)	N2-25	2	11.7006	N2-25(REP 2)	0.262107	N2-15 vs hsf-1(neuro)#2-20	0.0047
	1F	Phosphatidylethanolamide (PE)	N2-25	3	23.536	N2-25(REP 3)	0.403757	N2-15 vs hsf-1(neuro)#2-25
	1F	Phosphatidylethanolamide (PE)	N2-25	4	20.6575	N2-25(REP 4)	0.404214	N2-20 vs hsf-1(neuro)#2-15
	1F	Phosphatidylethanolamide (PE)	hsf-1(neuro)#2-15	1	12.7399	hsf-1(neuro)#2-15 (REP1)	0.517635	N2-20 vs hsf-1(neuro)#2-25
	1F	Phosphatidylethanolamide (PE)	hsf-1(neuro)#2-15	2	25.9174	hsf-1(neuro)#2-15 (REP2)	0.383104	N2-25 vs hsf-1(neuro)#2-15
	1F	Phosphatidylethanolamide (PE)	hsf-1(neuro)#2-15	3	33.6828	hsf-1(neuro)#2-15 (REP3)	0.391225	N2-25 vs hsf-1(neuro)#2-20
	1F	Phosphatidylethanolamide (PE)	hsf-1(neuro)#2-15	4	14.0276	hsf-1(neuro)#2-15 (REP4)	0.314708
	1F	Phosphatidylethanolamide (PE)	hsf-1(neuro)#2-20	1	11.5021	hsf-1(neuro)#2-20 (REP1)	0.555693
	1F	Phosphatidylethanolamide (PE)	hsf-1(neuro)#2-20	2	20.8367	hsf-1(neuro)#2-20 (REP2)	0.43266
	1F	Phosphatidylethanolamide (PE)	hsf-1(neuro)#2-20	3	23.3243	hsf-1(neuro)#2-20 (REP3)	0.401362
	1F	Phosphatidylethanolamide (PE)	hsf-1(neuro)#2-20	4	28.4831	hsf-1(neuro)#2-20 (REP4)	0.392579
	1F	Phosphatidylethanolamide (PE)	hsf-1(neuro)#2-25	1	33.9438	hsf-1(neuro)#2-25 (REP1)	0.388107
	1F	Phosphatidylethanolamide (PE)	hsf-1(neuro)#2-25	2	27.7141	hsf-1(neuro)#2-25 (REP2)	0.331567
	1F	Phosphatidylethanolamide (PE)	hsf-1(neuro)#2-25	3	24.7588	hsf-1(neuro)#2-25 (REP3)	0.361826
	1F	Phosphatidylethanolamide (PE)	hsf-1(neuro)#2-25	4	23.2547	hsf-1(neuro)#2-25 (REP4)	0.337544
	1F	Phosphatidylcholine (PC)	N2-15	1	40.5474
	1F	Phosphatidylcholine (PC)	N2-15	2	52.2492
	1F	Phosphatidylcholine (PC)	N2-15	3	42.5909
	1F	Phosphatidylcholine (PC)	N2-15	4	43.2437
	1F	Phosphatidylcholine (PC)	N2-20	1	51.6479
	1F	Phosphatidylcholine (PC)	N2-20	2	59.4798
	1F	Phosphatidylcholine (PC)	N2-20	3	49.257
	1F	Phosphatidylcholine (PC)	N2-20	4	56.539
	1F	Phosphatidylcholine (PC)	N2-25	1	58.6916
	1F	Phosphatidylcholine (PC)	N2-25	2	44.6404
	1F	Phosphatidylcholine (PC)	N2-25	3	58.2924
	1F	Phosphatidylcholine (PC)	N2-25	4	51.1054
	1F	Phosphatidylcholine (PC)	hsf-1(neuro)#2-15	1	24.6117
	1F	Phosphatidylcholine (PC)	hsf-1(neuro)#2-15	2	67.6512
	1F	Phosphatidylcholine (PC)	hsf-1(neuro)#2-15	3	86.0959
	1F	Phosphatidylcholine (PC)	hsf-1(neuro)#2-15	4	44.5736
	1F	Phosphatidylcholine (PC)	hsf-1(neuro)#2-20	1	20.6987
	1F	Phosphatidylcholine (PC)	hsf-1(neuro)#2-20	2	48.1594
	1F	Phosphatidylcholine (PC)	hsf-1(neuro)#2-20	3	58.1129
	1F	Phosphatidylcholine (PC)	hsf-1(neuro)#2-20	4	72.5539
	1F	Phosphatidylcholine (PC)	hsf-1(neuro)#2-25	1	87.46
	1F	Phosphatidylcholine (PC)	hsf-1(neuro)#2-25	2	83.585
	1F	Phosphatidylcholine (PC)	hsf-1(neuro)#2-25	3	68.4275
	1F	Phosphatidylcholine (PC)	hsf-1(neuro)#2-25	4	68.8938
