# Supplementary material for: Neuronal HSF-1 coordinates the propagation of fat desaturation across tissues to enable adaptation to high temperatures in C. elegans
Source: PLoS Biol. 2021 Nov 1;19(11):e3001431. doi: 10.1371/journal.pbio.3001431 (PMC8585009; doi:10.1371/journal.pbio.3001431)
Supplement: S2 Table — PL, glycerophospholipid. (XLSX) [file pbio.3001431.s011.xlsx]

## Sheet: Sheet1
S2 Table - Desaturation index calculated for phospholipids lipidomics analysis, related to Figure 1
	Lipid Species	Lipid Carbon Length	Strain	Mean	SEM	Comparison	p-value	Statistical test
	Phosphatidic Acid (PA)	32	N2/CTR	84.15	7.374
			NU3: dbl-1(nk3)	81.6	15.6
			MOC141 (hsf-1(neuro)#1)	84.94	8.852
			BX156: fat-6(tm331); fat-7(wa36)	79.62	42.2
			AGD1289 (hsf-1(neuro)#2)	90.89	6.902
		33	N2/CTR	94.19	3.374
			NU3: dbl-1(nk3)	96.45	3.548
			MOC141 (hsf-1(neuro)#1)	93.35	3.882
			BX156: fat-6(tm331); fat-7(wa36)	80.93	4.337
			AGD1289 (hsf-1(neuro)#2)	94.11	3.4
		34	N2/CTR	152.3	5.05	vs BX156	0.0003	One-Way Anova
			NU3: dbl-1(nk3)	154.4	5.872	vs BX156	0.0005	One-Way Anova
			MOC141 (hsf-1(neuro)#1)	160.8	0.8296	vs BX156	0.0027	One-Way Anova
			BX156: fat-6(tm331); fat-7(wa36)	193.5	7.615
			AGD1289 (hsf-1(neuro)#2)	157.3	2.737	vs BX156	0.0011	One-Way Anova
		36	N2/CTR	223.8	6.486
			NU3: dbl-1(nk3)	223	13.37
			MOC141 (hsf-1(neuro)#1)	234.6	6.877
			BX156: fat-6(tm331); fat-7(wa36)	246.8	28.43
			AGD1289 (hsf-1(neuro)#2)	223.3	14.1
		37	N2/CTR	242.5	2.666
			NU3: dbl-1(nk3)	264.7	20.19	vs BX156	0.0308	One-Way Anova
			MOC141 (hsf-1(neuro)#1)	261.2	3.854	vs BX156	0.0434	One-Way Anova
			BX156: fat-6(tm331); fat-7(wa36)	200.4	10.11
			AGD1289 (hsf-1(neuro)#2)	239.5	15.6
		38	N2/CTR	537.7	3.96	vs BX156	<0.0001	One-Way Anova
			NU3: dbl-1(nk3)	522.2	9.833	vs BX156	<0.0001	One-Way Anova
			MOC141 (hsf-1(neuro)#1)	545.8	4.404	vs BX156	<0.0001	One-Way Anova
			BX156: fat-6(tm331); fat-7(wa36)	350.8	28.52
			AGD1289 (hsf-1(neuro)#2)	541.8	6.145	vs BX156	<0.0001	One-Way Anova
		39	N2/CTR	479.7	6.99
			NU3: dbl-1(nk3)	485.5	8.405
			MOC141 (hsf-1(neuro)#1)	472.2	1.557
			BX156: fat-6(tm331); fat-7(wa36)	N/A	N/A
			AGD1289 (hsf-1(neuro)#2)	493.6	6.397
		40	N2/CTR	733.5	18.2
			NU3: dbl-1(nk3)	724.7	37.07
			MOC141 (hsf-1(neuro)#1)	747.1	4.864
			BX156: fat-6(tm331); fat-7(wa36)	N/A	N/A
			AGD1289 (hsf-1(neuro)#2)	753.1	15.94
	Phosphatidylcholine (PC)	30	N2/CTR	55	2.372	vs Nu3	0.0013	Mixed-effects analysis
						vs BX156	0.0034	Mixed-effects analysis
			NU3: dbl-1(nk3)	82.4	3.593	vs BX156	0.0151	Mixed-effects analysis
			MOC141 (hsf-1(neuro)#1)	71.33	3.892	vs BX156	0.0052	Mixed-effects analysis
			BX156: fat-6(tm331); fat-7(wa36)	147.6	1.746	vs AGD1289	0.0095	Mixed-effects analysis
			AGD1289 (hsf-1(neuro)#2)	83.98	4.31	vs N2	0.037	Mixed-effects analysis
		32	N2/CTR	146.2	2.081	vs BX156	0.0129	Mixed-effects analysis
			NU3: dbl-1(nk3)	161.5	6.634
			MOC141 (hsf-1(neuro)#1)	168.9	5.309	vs BX156	0.0288	Mixed-effects analysis
			BX156: fat-6(tm331); fat-7(wa36)	259.2	5.162	vs AGD1289	0.009	Mixed-effects analysis
			AGD1289 (hsf-1(neuro)#2)	174.2	2.315	vs N2	0.009	Mixed-effects analysis
		34	N2/CTR	246	3.972	vs Nu3	0.0312	Mixed-effects analysis
			NU3: dbl-1(nk3)	242	4.087	vs BX156	0.0054	Mixed-effects analysis
			MOC141 (hsf-1(neuro)#1)	245.2	3.269	vs BX156	0.0167	Mixed-effects analysis
			BX156: fat-6(tm331); fat-7(wa36)	336.7	8.626	vs N2	0.0053	Mixed-effects analysis
			AGD1289 (hsf-1(neuro)#2)	250.2	2.071	vs BX156	0.022	Mixed-effects analysis
		36	N2/CTR	345.9	1.752	vs Nu3	0.0476	Mixed-effects analysis
			NU3: dbl-1(nk3)	353.2	0.7869
			MOC141 (hsf-1(neuro)#1)	345.2	2.992
			BX156: fat-6(tm331); fat-7(wa36)	400.5	10.01
			AGD1289 (hsf-1(neuro)#2)	344.6	1.697
		38	N2/CTR	604.6	8.116	vs BX156	0.0169	Mixed-effects analysis
			NU3: dbl-1(nk3)	619.3	11.88
			MOC141 (hsf-1(neuro)#1)	617.8	11.39	vs BX156	0.045	Mixed-effects analysis
			BX156: fat-6(tm331); fat-7(wa36)	522.3	3.215	vs AGD1289	0.0414	Mixed-effects analysis
			AGD1289 (hsf-1(neuro)#2)	622.6	7.524
		40	N2/CTR	404.9	30.91	vs AGD1289	0.028	Mixed-effects analysis
			NU3: dbl-1(nk3)	555.5	46.33
			MOC141 (hsf-1(neuro)#1)	532.3	48.47
			BX156: fat-6(tm331); fat-7(wa36)	483.9	5.42
			AGD1289 (hsf-1(neuro)#2)	585.9	21.11
	Phosphatidylethanolamine (PE)	29	N2/CTR	4.823	1.651
			NU3: dbl-1(nk3)	3.299	3.299
			MOC141 (hsf-1(neuro)#1)	4.387	2.351
			BX156: fat-6(tm331); fat-7(wa36)	12.19	0
			AGD1289 (hsf-1(neuro)#2)	0	0
		30	N2/CTR	28.54	0.9669	vs AGD1289	0.0389	Mixed-effects analysis
			NU3: dbl-1(nk3)	34.46	3.212
			MOC141 (hsf-1(neuro)#1)	24.53	0.7144
			BX156: fat-6(tm331); fat-7(wa36)	89.72	26.86
			AGD1289 (hsf-1(neuro)#2)	16.02	2.704
		31	N2/CTR	52.12	1.788
			NU3: dbl-1(nk3)	35.34	12.12
			MOC141 (hsf-1(neuro)#1)	46.04	3.392
			BX156: fat-6(tm331); fat-7(wa36)	82.55	2.595
			AGD1289 (hsf-1(neuro)#2)	48.34	2.26
		32	N2/CTR	94.62	1.396	vs BX156	<0.0001	One-Way Anova
			NU3: dbl-1(nk3)	101.4	1.048	vs BX156	<0.0001	One-Way Anova
			MOC141 (hsf-1(neuro)#1)	91.48	3.47	vs BX156	<0.0001	One-Way Anova
			BX156: fat-6(tm331); fat-7(wa36)	151.9	11.65
			AGD1289 (hsf-1(neuro)#2)	92.11	2.692	vs BX156	<0.0001	One-Way Anova
		33	N2/CTR	83.57	1.851
			NU3: dbl-1(nk3)	84.5	0.1369
			MOC141 (hsf-1(neuro)#1)	82.18	1.393
			BX156: fat-6(tm331); fat-7(wa36)	100	0
			AGD1289 (hsf-1(neuro)#2)	90.9	3.259
		34	N2/CTR	165.4	1.796	vs BX156	<0.0001	One-Way Anova
			NU3: dbl-1(nk3)	172.7	1.221	vs BX156	0.0011	One-Way Anova
			MOC141 (hsf-1(neuro)#1)	161.9	0.6504	vs BX156	<0.0001	One-Way Anova
			BX156: fat-6(tm331); fat-7(wa36)	202.9	6.889
			AGD1289 (hsf-1(neuro)#2)	165.1	4.205	vsBX156	<0.0001	One-Way Anova
		36	N2/CTR	256	0.8024
			NU3: dbl-1(nk3)	259.6	18.04
			MOC141 (hsf-1(neuro)#1)	261.1	9.71
			BX156: fat-6(tm331); fat-7(wa36)	275.7	16.11
			AGD1289 (hsf-1(neuro)#2)	251.7	6.136
		37	N2/CTR	200	0	vs BX156	0.0267	One-Way Anova
			NU3: dbl-1(nk3)	166.5	0.8465
			MOC141 (hsf-1(neuro)#1)	169.1	0.9559
			BX156: fat-6(tm331); fat-7(wa36)	130.1	15.22
			AGD1289 (hsf-1(neuro)#2)	161.7	21.5
		38	N2/CTR	563.6	0.4927	vs AGD1289	0.0063	Mixed-effects analysis
			NU3: dbl-1(nk3)	516	13.08
			MOC141 (hsf-1(neuro)#1)	537.6	29.96
			BX156: fat-6(tm331); fat-7(wa36)	395.9	22.06
			AGD1289 (hsf-1(neuro)#2)	491.7	2.692
		39	N2/CTR	249.2	67.83
			NU3: dbl-1(nk3)	326.1	71.04
			MOC141 (hsf-1(neuro)#1)	334.3	37.07
			BX156: fat-6(tm331); fat-7(wa36)	232.2	22.36
			AGD1289 (hsf-1(neuro)#2)	304.3	72.92
		40	N2/CTR	508.7	22.9	vs BX156	0.0028	One-Way Anova
			NU3: dbl-1(nk3)	530.1	30.15	vs BX156	0.0017	One-Way Anova
			MOC141 (hsf-1(neuro)#1)	515.7	20.37	vs BX156	0.002	One-Way Anova
			BX156: fat-6(tm331); fat-7(wa36)	333	18.07
			AGD1289 (hsf-1(neuro)#2)	556.7	16.61	vs BX156	0.0004	One-Way Anova
	Phosphatidylglycerol (PG)	30	N2/CTR	18.65	6.286
			NU3: dbl-1(nk3)	18.8	9.436
			MOC141 (hsf-1(neuro)#1)	23.9	2.004
			BX156: fat-6(tm331); fat-7(wa36)	15.49	15.49
			AGD1289 (hsf-1(neuro)#2)	24.17	1.04
		34	N2/CTR	104.9	4.919
			NU3: dbl-1(nk3)	100	0	vs AGD1289	0.0137	One-Way Anova
			MOC141 (hsf-1(neuro)#1)	111.7	6.891
			BX156: fat-6(tm331); fat-7(wa36)	108.1	8.121
			AGD1289 (hsf-1(neuro)#2)	125.7	0.9322
		36	N2/CTR	110	2.213
			NU3: dbl-1(nk3)	107.8	3.377	vs AGD1289	0.0273	One-Way Anova
			MOC141 (hsf-1(neuro)#1)	111.9	1.888
			BX156: fat-6(tm331); fat-7(wa36)	106.8	3.744	vs AGD1289	0.0283	One-Way Anova
			AGD1289 (hsf-1(neuro)#2)	120.6	2.364
		39	N2/CTR	300	0
			NU3: dbl-1(nk3)	298	1.249	vs AGD1289	0.0111	One-Way Anova
			MOC141 (hsf-1(neuro)#1)	165	65.05
			BX156: fat-6(tm331); fat-7(wa36)	300	0	vs AGD1289	0.0279	One-Way Anova
			AGD1289 (hsf-1(neuro)#2)	100	0
		40	N2/CTR	356.2	166.6
			NU3: dbl-1(nk3)	190	54.03
			MOC141 (hsf-1(neuro)#1)	295.1	91.92
			BX156: fat-6(tm331); fat-7(wa36)	100	0
			AGD1289 (hsf-1(neuro)#2)	306.5	167.2
	Phosphatidylinositol (PI)	33	N2/CTR	596	1.971	vs BX156	<0.0001	One-Way Anova
			NU3: dbl-1(nk3)	523.1	2.041	vs N2	0.0016	One-Way Anova
			MOC141 (hsf-1(neuro)#1)	557	19.21	vs BX156	0.0003	One-Way Anova
			BX156: fat-6(tm331); fat-7(wa36)	468.3	2.397	vs Nu3	0.0228	One-Way Anova
			AGD1289 (hsf-1(neuro)#2)	525	1.241	vs N2	0.001	One-Way Anova
						vs BX156	0.0115	One-Way Anova
		34	N2/CTR	145.8	2.55	vs BX156	<0.0001	One-Way Anova
			NU3: dbl-1(nk3)	140.8	2.035	vs BX156	<0.0001	One-Way Anova
			MOC141 (hsf-1(neuro)#1)	142.8	3.084	vs BX156	<0.0001	One-Way Anova
			BX156: fat-6(tm331); fat-7(wa36)	219.6	1.254	vs AGD1289	<0.0001	One-Way Anova
			AGD1289 (hsf-1(neuro)#2)	143.2	6.019
		35	N2/CTR	147.1	1.387	vs BX156	<0.0001	One-Way Anova
			NU3: dbl-1(nk3)	147.6	0.7513	vs BX156	<0.0001	One-Way Anova
			MOC141 (hsf-1(neuro)#1)	150.9	0.5732	vs BX156	<0.0001	One-Way Anova
			BX156: fat-6(tm331); fat-7(wa36)	122.6	1.327	vs AGD1289	<0.0001	One-Way Anova
			AGD1289 (hsf-1(neuro)#2)	143.3	2.213	vs MOC141	0.0111	One-Way Anova
		36	N2/CTR	267.6	3.395	vs BX156	<0.0001	One-Way Anova
			NU3: dbl-1(nk3)	265.3	3.731	vs BX156	<0.0001	One-Way Anova
			MOC141 (hsf-1(neuro)#1)	259.8	3.469	vs BX156	<0.0001	One-Way Anova
			BX156: fat-6(tm331); fat-7(wa36)	376.7	3.719	vs AGD1289	<0.0001	One-Way Anova
			AGD1289 (hsf-1(neuro)#2)	259.6	4.165
		37	N2/CTR	213.6	1.27	vs BX156	<0.0001	One-Way Anova
			NU3: dbl-1(nk3)	197.5	4.933	vs BX156	0.0004	One-Way Anova
			MOC141 (hsf-1(neuro)#1)	204.4	7.815	vs BX156	<0.0001	One-Way Anova
			BX156: fat-6(tm331); fat-7(wa36)	153.2	5.006	vs AGD1289	0.0015	One-Way Anova
			AGD1289 (hsf-1(neuro)#2)	192.2	4.523
		38	N2/CTR	596	1.971	vs Nu3	0.0016	One-Way Anova
			NU3: dbl-1(nk3)	523.1	2.041	vs Bx156	0.0228	One-Way Anova
			MOC141 (hsf-1(neuro)#1)	557	19.21	vs BX156	0.0003	One-Way Anova
			BX156: fat-6(tm331); fat-7(wa36)	468.3	2.397	vs N2	<0.0001	One-Way Anova
			AGD1289 (hsf-1(neuro)#2)	525	1.241	vs N2	0.001	One-Way Anova
						vs BX156	0.0115	One-Way Anova
		40	N2/CTR	745.3	74.5	vs BX156	0.006	One-Way Anova
			NU3: dbl-1(nk3)	665.1	1.104
			MOC141 (hsf-1(neuro)#1)	712.5	30.34	vs BX156	0.0157	One-Way Anova
			BX156: fat-6(tm331); fat-7(wa36)	480.3	1.873
			AGD1289 (hsf-1(neuro)#2)	680.7	21.63	vs BX156	0.0397	One-Way Anova
	Phosphatidylserine (PS)	32	N2/CTR	77.02	7.837
			NU3: dbl-1(nk3)	100	0
			MOC141 (hsf-1(neuro)#1)	74.67	9.039
			BX156: fat-6(tm331); fat-7(wa36)	100	0
			AGD1289 (hsf-1(neuro)#2)	100	0
		33	N2/CTR	109.6	1.516
			NU3: dbl-1(nk3)	107.2	3.823
			MOC141 (hsf-1(neuro)#1)	104.4	2.546
			BX156: fat-6(tm331); fat-7(wa36)	114.2	7.424
			AGD1289 (hsf-1(neuro)#2)	100	0
		34	N2/CTR	154.5	3.741	vs BX156	0.0122	One-Way Anova
			NU3: dbl-1(nk3)	144.8	15.39	vs BX156	0.003	One-Way Anova
			MOC141 (hsf-1(neuro)#1)	151.1	3.228	vs BX156	0.0074	One-Way Anova
			BX156: fat-6(tm331); fat-7(wa36)	204.3	9.643
			AGD1289 (hsf-1(neuro)#2)	155.8	4.64	vs BX156	0.0148	One-Way Anova
		35	N2/CTR	233.3	1.285
			NU3: dbl-1(nk3)	235.6	12.06
			MOC141 (hsf-1(neuro)#1)	237.9	1.883
			BX156: fat-6(tm331); fat-7(wa36)	255.8	1.701
			AGD1289 (hsf-1(neuro)#2)	243.4	1.173
		36	N2/CTR	255.4	4.58	vs BX156	<0.0001	One-Way Anova
			NU3: dbl-1(nk3)	271.1	9.322	vs BX156	0.0006	One-Way Anova
			MOC141 (hsf-1(neuro)#1)	248.6	4.441	vs BX156	<0.0001	One-Way Anova
			BX156: fat-6(tm331); fat-7(wa36)	328.8	10.68
			AGD1289 (hsf-1(neuro)#2)	262.9	5.89	vs BX156	0.0002	One-Way Anova
		37	N2/CTR	190.6	2.493	vs BX156	0.0006	One-Way Anova
			NU3: dbl-1(nk3)	188.7	11.95	vs BX156	0.0008	One-Way Anova
			MOC141 (hsf-1(neuro)#1)	192.1	2.277	vs BX156	0.0004	One-Way Anova
			BX156: fat-6(tm331); fat-7(wa36)	137.2	7.59
			AGD1289 (hsf-1(neuro)#2)	208.2	1.357	vs BX156	<0.0001	One-Way Anova
		38	N2/CTR	444.9	1.374	vs BX156	<0.0001	One-Way Anova
			NU3: dbl-1(nk3)	453.3	2.52	vs BX156	<0.0001	One-Way Anova
			MOC141 (hsf-1(neuro)#1)	440.8	2.466	vs BX156	<0.0001	One-Way Anova
			BX156: fat-6(tm331); fat-7(wa36)	368.1	15.04
			AGD1289 (hsf-1(neuro)#2)	446.8	1.234	vs BX156	<0.0001	One-Way Anova
		39	N2/CTR	396.6	1.706	vs BX156	<0.0001	One-Way Anova
			NU3: dbl-1(nk3)	413.8	4.465	vs BX156	<0.0001	One-Way Anova
			MOC141 (hsf-1(neuro)#1)	395.7	1.262	vs BX156	<0.0001	One-Way Anova
			BX156: fat-6(tm331); fat-7(wa36)	346.3	11.45
			AGD1289 (hsf-1(neuro)#2)	406.4	1.258	vs BX156	<0.0001	One-Way Anova
		40	N2/CTR	445.4	3.493	vs BX156	<0.0001	One-Way Anova
			NU3: dbl-1(nk3)	464.3	10.15	vs BX156	<0.0001	One-Way Anova
			MOC141 (hsf-1(neuro)#1)	451.5	2.051	vs BX156	<0.0001	One-Way Anova
			BX156: fat-6(tm331); fat-7(wa36)	360.5	18.77
			AGD1289 (hsf-1(neuro)#2)	459.9	2.311	vs BX156	<0.0001	One-Way Anova
		41	N2/CTR	429.4	1.428	vs BX156	0.0272	One-Way Anova
			NU3: dbl-1(nk3)	438.5	4.275	vs BX156	0.0186	One-Way Anova
			MOC141 (hsf-1(neuro)#1)	429.5	4.701	vs BX156	0.0271	One-Way Anova
			BX156: fat-6(tm331); fat-7(wa36)	276.3	88.17
			AGD1289 (hsf-1(neuro)#2)	433.3	3.931	vs BX156	0.0231	One-Way Anova
		42	N2/CTR	447.1	2.572	vs BX156	0.0228	One-Way Anova
			NU3: dbl-1(nk3)	447.8	5.625	vs BX156	0.0199	One-Way Anova
			MOC141 (hsf-1(neuro)#1)	445.5	1.913	vs BX156	0.0311	One-Way Anova
			BX156: fat-6(tm331); fat-7(wa36)	414.5	20.33
			AGD1289 (hsf-1(neuro)#2)	449.5	2.793	vs BX156	0.0142	One-Way Anova
	Sphingomyelin (SM)	18	N2/CTR	65.13	2.73
			NU3: dbl-1(nk3)	65.94	2.49
			MOC141 (hsf-1(neuro)#1)	46.64	16.11
			BX156: fat-6(tm331); fat-7(wa36)	36.81	8.072
			AGD1289 (hsf-1(neuro)#2)	72.06	9.773
		19	N2/CTR	10.7	4.338
			NU3: dbl-1(nk3)	6.852	2.803
			MOC141 (hsf-1(neuro)#1)	8.598	1.079
			BX156: fat-6(tm331); fat-7(wa36)	0.3453	0.3453
			AGD1289 (hsf-1(neuro)#2)	7.193	2.475
		20	N2/CTR	2.847	0.655
			NU3: dbl-1(nk3)	1.648	0.2281
			MOC141 (hsf-1(neuro)#1)	2.532	0.2297
			BX156: fat-6(tm331); fat-7(wa36)	1.049	0.5301
			AGD1289 (hsf-1(neuro)#2)	2.435	0.3549
		21	N2/CTR	0.2108	0.01416
			NU3: dbl-1(nk3)	0.1382	0.0476
			MOC141 (hsf-1(neuro)#1)	0.2052	0.01254
			BX156: fat-6(tm331); fat-7(wa36)	0.1352	0.07497
			AGD1289 (hsf-1(neuro)#2)	0.1659	0.06064
