# Supplementary material for: Neuronal HSF-1 coordinates the propagation of fat desaturation across tissues to enable adaptation to high temperatures in C. elegans
Source: PLoS Biol. 2021 Nov 1;19(11):e3001431. doi: 10.1371/journal.pbio.3001431 (PMC8585009; doi:10.1371/journal.pbio.3001431)
Supplement: S3 Table — DE, differentially expressed; HSF-1, heat shock factor 1; hsf-1neuro, neuronal overexpression of hsf-1; RNA-seq, RNA sequencing; WT, wild-type. (XLSX) [file pbio.3001431.s012.xlsx]

## Sheet: DEgenes_per_replicate
S3 Table- Differentially expressed genes from RNA sequencing hsf-1 (neuro) vs wt.
DE genes DESEQ 2 p<0.05 / normalised counts in log FC N2 vs hsf1(neuro)#2 AGD1289
Probe	Chromosome	Start	End	Probe Strand	Feature	ID	Description	Feature Strand	Type	Feature Orientation	Distance	lane6353_1-AGD1289	lane6353_2-AGD1289	lane6353_3-AGD1289	lane6353_1-N2	lane6353_2-N2	lane6353_3-N2
homt-1	I	4116	10230	-	Y74C9A.3	Y74C9A.3	Alpha N-terminal protein methyltransferase 1 [Source:UniProtKB/Swiss-Prot;Acc:Q9N4D9]	-	CDS	overlapping	0	4.57209	4.73057	4.66621	4.20624	4.18255	4.04449
nlp-40	I	11495	16837	+	Y74C9A.2a.1	Y74C9A.2a.1	Neuropeptide-like peptides nlp-40 Peptide P1 Peptide P2 Peptide P3 Peptide P4 [Source:UniProtKB/Swiss- Prot;Acc:Q9N4D8]	+	CDS	overlapping	0	6.33743	6.33739	6.2559	5.67534	6.39756	6.22374
rcor-1	I	17487	26781	-	Y74C9A.4a	Y74C9A.4a	RCOR (REST CO-Repressor) homolog [Source:UniProtKB/TrEMBL;Acc:H2KZI1]	-	CDS	overlapping	0	6.19177	5.98717	5.83535	5.49912	5.46114	5.60317
sesn-1	I	27591	32544	-	Y74C9A.5	Y74C9A.5	Sestrin homolog [Source:UniProtKB/Swiss- Prot;Acc:Q9N4D6]	-	CDS	overlapping	0	4.97472	5.07869	4.79204	5.43128	4.61769	4.87907
21ur-15479	I	31523	31543	+	Y74C9A.5	Y74C9A.5	Sestrin homolog [Source:UniProtKB/Swiss- Prot;Acc:Q9N4D6]	-	CDS	overlapping	0	-4.3547	-4.45486	-4.15113	-4.22653	-4.58416	-4.0144
21ur-13439	I	32415	32435	+	Y74C9A.5	Y74C9A.5	Sestrin homolog [Source:UniProtKB/Swiss- Prot;Acc:Q9N4D6]	-	CDS	overlapping	0	-4.3547	-4.45486	-4.15113	-4.22653	-4.58416	-4.0144
Y74C9A.1	I	43733	44677	+	Y74C9A.1	Y74C9A.1	No description	+	CDS	overlapping	0	-1.61773	-2.30285	-3.99913	-1.26717	-2.8472	-1.27744
Y48G1C.12	I	47467	49857	+	Y48G1C.12	Y48G1C.12	No description	+	CDS	overlapping	0	4.3785	4.00549	3.94339	3.3601	3.49265	3.77422
pgs-1	I	49919	54426	+	Y48G1C.4a	Y48G1C.4a	CDP-diacylglycerol--glycerol-3-phosphate 3- phosphatidyltransferase [Source:UniProtKB/TrEMBL;Acc:Q9BL79]	+	CDS	overlapping	0	4.59172	4.44198	4.4355	4.16387	3.96016	4.21975
Y48G1C.5	I	55293	64066	-	Y48G1C.5	Y48G1C.5	No description	-	CDS	overlapping	0	4.4803	4.31186	4.52835	4.73925	4.31603	4.39027
csk-1	I	71425	81071	+	Y48G1C.2b.1	Y48G1C.2b.1	Tyrosine-protein kinase csk-1 [Source:UniProtKB/Swiss-Prot;Acc:G5ECJ6]	+	CDS	overlapping	0	6.16362	6.0536	5.78878	5.81421	5.70226	5.73937
Y48G1C.10	I	81193	91020	+	Y48G1C.10a.1	Y48G1C.10a.1	No description	+	CDS	overlapping	0	5.33258	5.23242	5.07234	5.05733	5.03748	5.08011
Y48G1C.6	I	84991	86293	-	Y48G1C.10a.1	Y48G1C.10a.1	No description	+	CDS	overlapping	0	1.41201	1.01907	1.1708	0.384902	0.994104	0.781455
Y48G1C.9	I	91380	92877	+	Y48G1C.9.1	Y48G1C.9.1	No description	+	CDS	overlapping	0	3.5455	3.6915	3.57073	3.16387	3.1528	3.21441
Y48G1C.1	I	93024	94884	+	Y48G1C.1	Y48G1C.1	No description	+	CDS	overlapping	0	5.04997	5.1276	4.9924	5.047	4.90546	5.02634
Y48G1C.13	I	94828	95367	-	Y48G1C.13	Y48G1C.13	No description	-	CDS	overlapping	0	-0.617735	-0.395963	-0.829201	-1.48957	-4.58416	-4.0144
Y48G1C.8	I	96544	108223	-	Y48G1C.8a	Y48G1C.8a	No description	-	CDS	overlapping	0	7.55094	7.2938	7.25177	7.28796	7.13579	7.22374
rab-11.1	I	108670	110107	-	F53G12.1.1	F53G12.1.1	Ras-related protein rab-11.1 [Source:UniProtKB/Swiss-Prot;Acc:O01803]	-	CDS	overlapping	0	8.86826	8.93316	8.9057	8.73885	9.00051	8.89416
F53G12.16	I	110551	110771	-	null					Not found	0	-4.3547	-4.45486	-4.15113	-4.22653	-4.58416	-4.0144
F53G12.15	I	110576	110724	+	null					Not found	0	-4.3547	-4.45486	-4.15113	-4.22653	-2.8472	-4.0144
rpl-7	I	111038	112417	+	F53G12.10.1	F53G12.10.1	60S ribosomal protein L7 [Source:UniProtKB/Swiss-Prot;Acc:O01802]	+	CDS	overlapping	0	11.0307	11.3106	11.2736	11.1809	11.5944	11.4537
F53G12.17	I	111287	111436	-	F53G12.10.1	F53G12.10.1	60S ribosomal protein L7 [Source:UniProtKB/Swiss-Prot;Acc:O01802]	+	CDS	overlapping	0	-4.3547	-4.45486	-4.15113	-4.22653	-4.58416	-4.0144
F53G12.9	I	112285	113721	+	F53G12.9a	F53G12.9a	No description	+	CDS	overlapping	0	1.15485	1.55513	1.00087	0.449032	0.994104	0.459527
F53G12.8	I	113807	114704	+	F53G12.8	F53G12.8	No description	+	CDS	overlapping	0	3.16363	3.56751	3.50867	2.79583	2.96872	2.99558
21ur-13877	I	115656	115676	-	null					Not found	0	-4.3547	-4.45486	-4.15113	-4.22653	-4.58416	-4.0144
col-45	I	115739	117438	+	F53G12.7a	F53G12.7a	COLlagen [Source:UniProtKB/TrEMBL;Acc:V6CM19]	+	CDS	overlapping	0	-0.395342	0.220708	0.460306	-4.07453	-2.8472	-1.54047
spe-8	I	118109	120870	+	F53G12.6	F53G12.6	Spermatocyte protein spe-8 [Source:UniProtKB/Swiss-Prot;Acc:O01798]	+	CDS	overlapping	0	3.89006	4.15247	4.15062	4.21549	3.95586	3.83804
mex-3	I	127297	134065	+	F53G12.5b	F53G12.5b	Muscle EXcess [Source:UniProtKB/TrEMBL;Acc:V6CKQ3]	+	CDS	overlapping	0	7.64905	7.42549	7.24643	6.7296	5.85324	6.09034
F53G12.4	I	134337	137282	+	F53G12.4	F53G12.4	No description	+	CDS	overlapping	0	1.22357	1.12341	0.907765	-0.615098	-0.731721	-0.862401
duox-2	I	137845	144565	+	F53G12.3	F53G12.3	DUal OXidase [Source:UniProtKB/TrEMBL;Acc:O01795]	+	CDS	overlapping	0	-2.2027	-1.98093	-2.41416	-4.07453	-4.58416	-4.0144
bli-3	I	146486	154850	-	F56C11.1	F56C11.1	Dual oxidase 1 [Source:UniProtKB/Swiss- Prot;Acc:O61213]	-	CDS	overlapping	0	5.50466	5.65425	5.50271	5.86505	5.5551	5.66312
ptr-11	I	160172	166819	-	F56C11.2a.1	F56C11.2a.1	PaTched Related family [Source:UniProtKB/TrEMBL;Acc:V6CLI4]	-	CDS	overlapping	0	4.76597	5.37838	5.13273	5.71174	6.04762	6.14322
F56C11.6	I	171340	175989	+	F56C11.6b	F56C11.6b	Carboxylic ester hydrolase [Source:UniProtKB/TrEMBL;Acc:Q86S38]	+	CDS	overlapping	0	4.23193	4.80567	4.57073	4.92265	4.57907	5.07129
F56C11.7	I	178232	178291	-	null					Not found	0	-4.3547	-4.45486	-4.15113	-4.22653	-4.58416	-4.0144
F56C11.5	I	178538	182161	+	F56C11.5b	F56C11.5b	No description	+	CDS	overlapping	0	3.96723	3.93555	3.82742	3.41732	3.67636	3.69984
F56C11.3	I	182079	182772	-	F56C11.3	F56C11.3	Sulfhydryl oxidase [Source:UniProtKB/TrEMBL;Acc:O44975]	-	CDS	overlapping	0	2.87412	3.82643	3.57073	2.85621	3.6393	3.46852
atm-1	I	183364	208465	+	Y48G1BL.2a	Y48G1BL.2a	Serine/threonine-protein kinase ATM [Source:UniProtKB/Swiss-Prot;Acc:Q9N3Q4]	+	CDS	overlapping	0	6.31988	6.13905	6.12241	5.86211	5.94179	5.88075
Y48G1BL.7	I	209281	211732	+	Y48G1BL.7	Y48G1BL.7	No description	+	CDS	overlapping	0	-0.202697	-1.13293	-1.6772	-0.904605	-2.11023	-3.8624
snpc-3.3	I	216028	216996	+	Y48G1BL.1	Y48G1BL.1	SNAPc (Small Nuclear RNA Activating Complex) homolog [Source:UniProtKB/TrEMBL;Acc:Q9N3Q1]	+	CDS	overlapping	0	-0.295806	-0.980926	0.248802	-0.0745298	-0.731721	-0.540473
Y48G1BL.8	I	218060	219099	+	Y48G1BL.8	Y48G1BL.8	No description	+	CDS	overlapping	0	-3.2027	-0.980926	-4.15113	-2.07453	-2.11023	-0.277438
Y48G1BM.6	I	231692	238252	-	Y48G1BM.6	Y48G1BM.6	No description	-	CDS	overlapping	0	1.18962	0.945074	1.39319	2.33486	2.01078	2.18199
Y48G1BM.7	I	238616	239021	-	Y48G1BM.7	Y48G1BM.7	No description	-	CDS	overlapping	0	-4.3547	-4.45486	-4.15113	-4.22653	-4.58416	-4.0144
snpc-3.2	I	252118	254277	+	Y48G1BM.1	Y48G1BM.1	SNAPc (Small Nuclear RNA Activating Complex) homolog [Source:UniProtKB/TrEMBL;Acc:Q965U6]	+	CDS	overlapping	0	1.18962	0.826429	1.13016	1.3849	1.45048	1.56386
Y48G1BR.1	I	254277	259157	-	Y48G1BR.1	Y48G1BR.1	No description	-	CDS	overlapping	0	5.38976	5.62047	5.90174	5.85916	4.75766	5.47745
21ur-15400	I	272603	272623	-	null					Not found	0	-4.3547	-4.45486	-4.15113	-4.22653	-4.58416	-4.0144
21ur-13405	I	272607	272627	-	null					Not found	0	-4.3547	-4.45486	-4.15113	-4.22653	-4.58416	-4.0144
C53D5.3	I	280120	280445	+	C53D5.3	C53D5.3	No description	+	CDS	overlapping	0	-4.2027	-0.602414	-2.99913	-1.26717	-2.11023	-2.27744
2004-03-01	I	283500	286115	+	C53D5.2	C53D5.2	MARCH (Membrane-Associated Ring finger (C3HC4)) homolog [Source:UniProtKB/TrEMBL;Acc:Q9N5V7]	+	CDS	overlapping	0	1.98713	2.51733	2.06696	1.70683	2.33602	2.20369
ztf-3	I	286088	289185	-	C53D5.4b	C53D5.4b	Zinc finger putative Transcription Factor family [Source:UniProtKB/TrEMBL;Acc:V6CLJ4]	-	CDS	overlapping	0	3.38227	3.08946	3.05616	2.63972	3.05165	2.8241
C53D5.1	I	291215	305468	+	C53D5.1a	C53D5.1a	No description	+	CDS	overlapping	0	4.37473	4.40451	4.45209	4.45295	4.14527	4.39499
C53D5.5	I	305811	311130	-	C53D5.5a.1	C53D5.5a.1	No description	-	CDS	overlapping	0	5.33258	5.17085	5.27	5.11529	5.84396	5.67482
imb-3	I	310981	314989	-	C53D5.6	C53D5.6	IMportin Beta family [Source:UniProtKB/TrEMBL;Acc:Q9N5V3]	-	CDS	overlapping	0	9.55115	9.21985	9.21823	9.53822	9.14704	9.26301
xpo-2	I	318390	323352	-	Y48G1A.5a	Y48G1A.5a	EXPOrtin (Nuclear export receptor) [Source:UniProtKB/TrEMBL;Acc:Q965V4]	-	CDS	overlapping	0	7.47942	7.3567	7.23988	7.20682	7.10845	7.02634
Y48G1A.4	I	323855	330978	+	Y48G1A.4	Y48G1A.4	No description	+	CDS	overlapping	0	6.4838	6.40278	6.30466	6.57742	6.41097	6.51046
daf-25	I	332611	337839	+	Y48G1A.3	Y48G1A.3	Dauer abnormal formation protein 25 [Source:UniProtKB/Swiss-Prot;Acc:Q9N3Q8]	+	CDS	overlapping	0	4.74567	4.79781	4.68738	4.49152	4.68158	4.56805
mbtr-1	I	343069	348424	-	Y48G1A.6a	Y48G1A.6a	Malignant brain tumor repeat protein 1 [Source:UniProtKB/Swiss-Prot;Acc:A0SQM0]	-	CDS	overlapping	0	4.96221	4.70277	4.73219	4.07013	4.07563	4.0918
Y48G1A.2	I	347469	348357	+	Y48G1A.6a	Y48G1A.6a	Malignant brain tumor repeat protein 1 [Source:UniProtKB/Swiss-Prot;Acc:A0SQM0]	-	CDS	overlapping	0	3.95717	4.1276	3.68737	2.98075	1.9941	2.85184
Y48G1A.1	I	348460	357193	+	Y48G1A.1	Y48G1A.1	No description	+	CDS	overlapping	0	4.38227	4.17693	4.20545	4.21087	4.40073	4.28735
rnp-8	I	364510	368319	+	R119.7a	R119.7a	RNP (RRM RNA binding domain) containing [Source:UniProtKB/TrEMBL;Acc:V6CLS0]	+	CDS	overlapping	0	7.07517	6.94448	6.76657	6.48867	6.04256	6.0233
R119.2	I	368370	373445	-	R119.2	R119.2	No description	-	CDS	overlapping	0	5.13046	5.24789	5.1353	4.84135	5.15468	4.93202
R119.3	I	373571	379073	-	R119.3	R119.3	No description	-	CDS	overlapping	0	5.61429	5.78858	5.69958	5.47043	5.79063	5.62945
pqn-59	I	379071	381902	-	R119.4	R119.4	Prion-like-(Q/N-rich)-domain-bearing protein [Source:UniProtKB/TrEMBL;Acc:O61708]	-	CDS	overlapping	0	9.25481	9.22487	9.1237	8.95786	9.05932	8.97523
taf-4	I	382648	388564	+	R119.6	R119.6	TAF (TBP-associated transcription factor) family [Source:UniProtKB/TrEMBL;Acc:O61707]	+	CDS	overlapping	0	5.30113	5.32832	5.26532	4.85621	5.06369	5.08597
R119.5	I	388470	394415	-	R119.5a	R119.5a	No description	-	CDS	overlapping	0	3.35955	3.25174	2.97815	2.36841	3.07563	2.62945
otub-2	I	398891	412915	+	Y50C1A.1a	Y50C1A.1a	OTUBain deubiquitylating protease homolog [Source:UniProtKB/TrEMBL;Acc:Q9N4T5]	+	CDS	overlapping	0	5.9982	5.80959	5.73219	5.70355	5.59436	5.61536
Y50C1A.2	I	412911	418660	-	Y50C1A.2	Y50C1A.2	No description	-	CDS	overlapping	0	-1.2027	-1.13293	-0.191771	-0.615098	-0.344698	-0.540473
C07F11.2	I	420922	423713	+	C07F11.2	C07F11.2	No description	+	CDS	overlapping	0	0.119231	0.0894637	0.585837	-0.752602	-0.432161	-0.161961
tol-1	I	443999	461605	+	C07F11.1	C07F11.1	TOLl (Drosophila) family [Source:UniProtKB/TrEMBL;Acc:Q9N5Z3]	+	CDS	overlapping	0	5.74275	5.79518	5.66621	5.39104	5.64064	5.3616
W04C9.4	I	461995	462651	+	W04C9.4	W04C9.4	No description	+	CDS	overlapping	0	5.80853	6.11077	5.94924	5.58903	6.09825	6.06389
W04C9.5	I	462657	467131	-	W04C9.5	W04C9.5	No description	-	CDS	overlapping	0	0.0452304	0.341003	-0.677197	-0.615098	-0.432161	-0.0550459
21ur-8411	I	463304	463324	+	W04C9.5	W04C9.5	No description	-	CDS	overlapping	0	-4.3547	-4.45486	-4.15113	-4.22653	-4.58416	-4.0144
W04C9.8	I	471135	473890	+	null					Not found	0	-1.03277	-0.843422	-0.191771	-2.48957	0.211695	-1.8624
cutl-13	I	477582	481954	+	W04C9.3	W04C9.3	CUTiclin-Like [Source:UniProtKB/TrEMBL;Acc:Q9TZE2]	+	CDS	overlapping	0	-3.2027	-4.45486	-1.99913	-4.07453	-2.8472	-4.0144
W04C9.9	I	482040	483880	-	W04C9.9	W04C9.9	No description	-	CDS	overlapping	0	-1.88077	-1.98093	-2.41416	-2.07453	-4.58416	-1.8624
W04C9.6	I	484126	487990	-	W04C9.6	W04C9.6	No description	-	CDS	overlapping	0	0.119231	-0.395963	-0.191771	-1.07453	-0.525271	-0.402969
W04C9.2	I	488607	489905	+	W04C9.2	W04C9.2	MICOS complex subunit MIC13 [Source:UniProtKB/TrEMBL;Acc:Q9TZE0]	+	CDS	overlapping	0	5.56383	5.81868	5.57263	5.59436	5.9623	5.70745
haf-4	I	489969	496150	+	W04C9.1a	W04C9.1a	HAlF transporter (PGP related) [Source:UniProtKB/TrEMBL;Acc:V6CLE7]	+	CDS	overlapping	0	6.63572	6.68796	6.82822	6.59081	7.02727	6.88411
Y65B4BL.3	I	496144	502042	-	Y65B4BL.3a	Y65B4BL.3a	No description	-	CDS	overlapping	0	3.72804	3.70277	3.41873	3.16387	2.96016	2.75231
Y65B4BL.4	I	502932	506250	-	Y65B4BL.4	Y65B4BL.4	No description	-	CDS	overlapping	0	4.83622	4.88697	4.51657	4.5365	4.10311	4.21441
deps-1	I	506469	509056	+	Y65B4BL.2a	Y65B4BL.2a	No description	+	CDS	overlapping	0	7.21989	7.12394	7.02532	6.99626	6.65927	6.77784
Y65B4BL.7	I	508850	511051	-	Y65B4BL.2a	Y65B4BL.2a	No description	+	CDS	overlapping	0	1.8417	2.39759	2.28628	2.56933	2.24026	2.18199
acs-13	I	511052	519800	-	Y65B4BL.5a	Y65B4BL.5a	Fatty Acid CoA Synthetase family [Source:UniProtKB/TrEMBL;Acc:V6CLI5]	-	CDS	overlapping	0	8.2743	8.09134	7.85652	7.46608	6.78701	6.89832
Y65B4BL.10	I	512017	512166	+	Y65B4BL.5a	Y65B4BL.5a	Fatty Acid CoA Synthetase family [Source:UniProtKB/TrEMBL;Acc:V6CLI5]	-	CDS	overlapping	0	-4.3547	-4.45486	-4.15113	-4.22653	-4.58416	-4.0144
Y65B4BL.9	I	514364	514492	+	Y65B4BL.5a	Y65B4BL.5a	Fatty Acid CoA Synthetase family [Source:UniProtKB/TrEMBL;Acc:V6CLI5]	-	CDS	overlapping	0	-4.3547	-4.45486	-4.15113	-4.22653	-4.58416	-4.0144
Y65B4BL.6	I	520109	521554	-	Y65B4BL.6a	Y65B4BL.6a	No description	-	CDS	overlapping	0	4.37095	5.05909	4.65551	5.26086	4.20083	4.87569
Y65B4BL.8	I	526048	526139	-	null					Not found	0	-4.3547	-4.45486	-4.15113	-4.22653	-4.58416	-4.0144
Y65B4BL.11	I	530215	530326	+	null					Not found	0	-4.3547	-4.45486	-4.15113	-4.22653	-4.58416	-4.0144
Y65B4BL.12	I	530395	530683	-	null					Not found	0	-4.3547	-4.45486	-4.15113	-4.22653	-4.58416	-4.0144
Y65B4BL.1	I	530969	533084	+	Y65B4BL.1a	Y65B4BL.1a	No description	+	CDS	overlapping	0	6.07807	6.57673	6.88352	4.34332	8.46795	7.73983
Y65B4BM.2	I	532968	533039	+	null					Not found	0	1.86339	2.53004	2.89569	0.173398	4.25784	3.51264
psf-3	I	534455	535344	+	Y65B4BR.8	Y65B4BR.8	PSF (Yeast Partner of Sld Five) conserved replication factor, GINS complex [Source:UniProtKB/TrEMBL;Acc:Q9BL54]	+	CDS	overlapping	0	4.15045	4.24018	4.18078	3.44903	3.38802	3.44138
icd-2	I	535791	536670	+	Y65B4BR.5a	Y65B4BR.5a	Nascent polypeptide-associated complex subunit alpha [Source:UniProtKB/Swiss-Prot;Acc:Q86S66]	+	CDS	overlapping	0	9.12458	9.38376	9.25339	9.16983	9.35859	9.20302
Y65B4BR.10	I	536804	536931	-	null					Not found	0	-4.3547	-4.45486	-4.15113	-4.22653	-4.58416	-4.0144
wwp-1	I	537122	542200	+	Y65B4BR.4a	Y65B4BR.4a	E3 ubiquitin-protein ligase [Source:UniProtKB/TrEMBL;Acc:Q9N2Z7]	+	CDS	overlapping	0	8.13827	8.09348	8.01803	8.04538	7.81042	7.90744
ptr-21	I	550696	556638	+	Y65B4BR.3	Y65B4BR.3	PaTched Related family [Source:UniProtKB/TrEMBL;Acc:Q9N2Z6]	+	CDS	overlapping	0	6.46353	6.52449	6.84165	6.77722	6.86418	6.86722
Y65B4BR.11	I	553658	553785	+	Y65B4BR.3	Y65B4BR.3	PaTched Related family [Source:UniProtKB/TrEMBL;Acc:Q9N2Z6]	+	CDS	overlapping	0	-4.3547	-4.45486	-4.15113	-4.22653	-4.58416	-4.0144
lpr-1	I	557375	561671	+	Y65B4BR.2a	Y65B4BR.2a	LiPocalin related protein variant 1b; LiPocalin-Related protein [Source:UniProtKB/TrEMBL;Acc:B6DX32]	+	CDS	overlapping	0	2.64279	2.91631	3.16075	1.2474	4.51912	3.98935
Y65B4BR.1	I	562736	565181	+	Y65B4BR.1	Y65B4BR.1	No description	+	CDS	overlapping	0	0.119231	0.651343	0.755762	-1.26717	-4.43216	-3.8624
ceh-9	I	565436	566414	-	Y65B4BR.9	Y65B4BR.9	Homeobox protein ceh-9 [Source:UniProtKB/Swiss-Prot;Acc:P56407]	-	CDS	overlapping	0	-4.2027	-1.30285	-3.99913	-3.07453	-1.26224	-0.862401
grl-16	I	572177	575120	-	Y65B4BR.6a	Y65B4BR.6a	GRound-Like (Grd related) [Source:UniProtKB/TrEMBL;Acc:V6CM29]	-	CDS	overlapping	0	9.51594	10.2184	9.5849	10.7938	8.59764	9.60584
F56A6.5	I	582288	583748	-	F56A6.5	F56A6.5	No description	-	CDS	overlapping	0	-4.3547	-4.45486	-4.15113	-4.22653	-4.43216	-4.0144
F56A6.8	I	585119	585376	+	F56A6.8	F56A6.8	No description	+	CDS	overlapping	0	-4.3547	-4.30285	-4.15113	-4.07453	-4.58416	-3.8624
hum-7	I	585831	607601	-	F56A6.2a	F56A6.2a	Heavy chain, Unconventional Myosin [Source:UniProtKB/TrEMBL;Acc:F0IWT2]	-	CDS	overlapping	0	5.00676	5.02358	4.29089	5.36634	4.48968	4.55545
F56A6.6	I	613290	613379	-	null					Not found	0	-4.3547	-4.45486	-4.15113	-4.22653	-4.58416	-4.0144
F56A6.7	I	613290	613379	+	null					Not found	0	-4.3547	-4.45486	-4.15113	-4.22653	-4.58416	-4.0144
eme-1	I	614651	629444	-	F56A6.4a	F56A6.4a	Essential Meiotic Endonuclease [Source:UniProtKB/TrEMBL;Acc:Q9GZG5]	-	CDS	overlapping	0	5.44656	5.47687	5.49072	4.85325	5.08944	5.19288
sago-2	I	618160	621490	+	F56A6.4a	F56A6.4a	Essential Meiotic Endonuclease [Source:UniProtKB/TrEMBL;Acc:Q9GZG5]	-	CDS	overlapping	0	2.78599	2.99177	2.00087	2.28302	2.41333	2.51264
Y65B4A.4	I	621708	622187	+	F56A6.4a	F56A6.4a	Essential Meiotic Endonuclease [Source:UniProtKB/TrEMBL;Acc:Q9GZG5]	-	CDS	overlapping	0	-0.743265	-0.980926	-0.677197	-2.07453	-1.62481	-0.862401
Y65B4A.6	I	629492	636350	-	Y65B4A.6a	Y65B4A.6a	No description	-	CDS	overlapping	0	6.90517	6.87892	6.86041	7.03203	7.09238	7.10699
vps-20	I	636804	637852	+	Y65B4A.3	Y65B4A.3	Related to yeast Vacuolar Protein Sorting factor [Source:UniProtKB/TrEMBL;Acc:Q9BL60]	+	CDS	overlapping	0	5.60305	5.71813	5.77401	5.45295	5.66455	5.8415
Y65B4A.2	I	638129	653986	+	Y65B4A.2b	Y65B4A.2b	No description	+	CDS	overlapping	0	4.44476	4.88202	4.52444	4.72637	3.41959	4.05049
Y65B4A.7	I	645626	647242	-	Y65B4A.2b	Y65B4A.2b	No description	+	CDS	overlapping	0	0.655284	1.12341	0.955071	1.2474	1.0914	0.661161
Y65B4A.1	I	654090	658810	+	Y65B4A.1	Y65B4A.1	No description	+	CDS	overlapping	0	5.87412	5.91146	5.90023	5.50479	5.7589	5.74123
Y65B4A.8	I	659557	663686	-	Y65B4A.8.1	Y65B4A.8.1	No description	-	CDS	overlapping	0	5.30906	5.5442	5.58584	5.26086	5.81458	5.75047
Y65B4A.9	I	664426	666900	-	Y65B4A.9a	Y65B4A.9a	No description	-	CDS	overlapping	0	3.57866	3.68583	3.74234	3.95338	3.70227	3.78865
Y18H1A.14	I	667615	674413	-	Y18H1A.14	Y18H1A.14	No description	-	CDS	overlapping	0	-1.88077	-2.71789	-4.15113	-4.22653	-4.58416	-3.8624
Y18H1A.11	I	680408	683472	+	Y18H1A.11a	Y18H1A.11a	No description	+	CDS	overlapping	0	3.76309	3.96393	4.09891	3.71337	3.25434	3.12628
hasp-2	I	682876	686599	-	Y18H1A.11a	Y18H1A.11a	No description	+	CDS	overlapping	0	3.53877	3.57366	3.74234	3.58368	3.13769	3.46852
Y18H1A.1	I	688286	691267	+	Y18H1A.1	Y18H1A.1	No description	+	CDS	overlapping	0	3.8417	3.76324	3.84008	3.75836	3.1603	2.87907
Y18H1A.4	I	692026	694948	-	Y18H1A.4.1	Y18H1A.4.1	No description	-	CDS	overlapping	0	4.69817	4.70277	4.72539	4.58725	4.75519	4.84841
Y18H1A.2	I	694982	698322	-	Y18H1A.2	Y18H1A.2	No description	-	CDS	overlapping	0	4.70118	4.98486	4.93751	4.20624	4.48968	4.56386
hgap-1	I	700274	715874	-	Y18H1A.3a	Y18H1A.3a	Heterodimeric GTPase Activating Protein subunit [Source:UniProtKB/TrEMBL;Acc:V6CIT8]	-	CDS	overlapping	0	6.25366	6.15453	6.11722	6.00496	6.23495	6.0233
rec-1	I	717893	719816	-	Y18H1A.7a	Y18H1A.7a	No description	-	CDS	overlapping	0	5.15486	4.69433	4.82105	4.55847	4.33271	4.69984
pif-1	I	719929	731078	+	Y18H1A.6a	Y18H1A.6a	ATP-dependent DNA helicase PIF1 [Source:UniProtKB/TrEMBL;Acc:G5EFV7]	+	CDS	overlapping	0	4.97223	4.91146	4.87432	4.09038	4.34263	4.30251
Y18H1A.15	I	731068	736552	-	Y18H1A.15	Y18H1A.15	No description	-	CDS	overlapping	0	2.89534	3.23631	3.72879	3.86798	3.60676	4.01412
Y18H1A.18	I	740835	741878	+	Y18H1A.18	Y18H1A.18	No description	+	CDS	overlapping	0	-1.88077	-4.30285	-2.99913	-3.07453	-2.43216	-2.8624
col-46	I	741913	745570	-	Y18H1A.13	Y18H1A.13	COLlagen [Source:UniProtKB/TrEMBL;Acc:Q1EPL5]	-	CDS	overlapping	0	3.07343	3.75784	3.96666	0.510433	5.31603	4.53848
Y18H1A.17	I	742120	742286	-	Y18H1A.13	Y18H1A.13	COLlagen [Source:UniProtKB/TrEMBL;Acc:Q1EPL5]	-	CDS	overlapping	0	-4.3547	-4.45486	-4.15113	-4.22653	-4.58416	-4.0144
col-47	I	745859	748288	+	Y18H1A.12a	Y18H1A.12a	COLlagen [Source:UniProtKB/TrEMBL;Acc:V6CLE3]	+	CDS	overlapping	0	0.497743	1.55513	2.1094	-0.752602	3.32939	2.70745
Y18H1A.9	I	748228	757010	-	Y18H1A.12a	Y18H1A.12a	COLlagen [Source:UniProtKB/TrEMBL;Acc:V6CLE3]	+	CDS	overlapping	0	5.0711	5.46533	5.14298	5.88112	4.99829	5.32495
Y18H1A.t1	I	754680	754763	+	Y18H1A.9	Y18H1A.9	No description	-	CDS	overlapping	0	-4.3547	-4.45486	-4.15113	-4.22653	-4.58416	-4.0144
Y18H1A.16	I	757536	757618	+	null					Not found	0	-4.3547	-4.30285	-4.15113	-4.22653	-4.43216	-4.0144
Y18H1A.8	I	758756	760429	+	Y18H1A.8a	Y18H1A.8a	No description	+	CDS	overlapping	0	0.841697	0.156578	1.13016	1.1734	0.0272704	0.781455
mps-3	I	760848	761849	-	T06A4.2	T06A4.2	MiRP K channel accessory Subunit; MiRP5 [Source:UniProtKB/TrEMBL;Acc:G5ECI4]	-	CDS	overlapping	0	2.65528	3.36957	3.23928	3.26532	3.39439	3.47745
T06A4.3	I	763597	770720	+	T06A4.3a	T06A4.3a	No description	+	CDS	overlapping	0	5.81411	6.08946	6.14553	6.4283	6.73839	6.80294
T06A4.1	I	770892	776369	+	T06A4.1a	T06A4.1a	No description	+	CDS	overlapping	0	3.49774	3.81089	4.08302	3.3601	5.16589	4.98935
T06A4.5	I	774365	774585	+	T06A4.1a	T06A4.1a	No description	+	CDS	overlapping	0	-4.3547	-4.45486	-4.15113	-4.22653	-4.58416	-4.0144
T06A4.4	I	774439	774584	-	T06A4.1a	T06A4.1a	No description	+	CDS	overlapping	0	-4.3547	-4.45486	-4.15113	-4.22653	-4.58416	-4.0144
T06A4.6	I	779157	779241	-	null					Not found	0	-4.3547	-4.45486	-4.15113	-4.22653	-4.58416	-4.0144
T06A4.7	I	788097	788219	+	null					Not found	0	-4.3547	-4.45486	-4.15113	-4.22653	-4.58416	-4.0144
Y73A3A.1	I	796997	797295	-	null					Not found	0	-4.3547	-4.45486	-4.15113	-4.22653	-4.58416	-4.0144
Y73A3A.2	I	801555	801698	-	null					Not found	0	-4.3547	-4.45486	-4.15113	-4.22653	-4.58416	-4.0144
zfh-2	I	803368	835277	+	ZC123.3a	ZC123.3a	Zinc Finger and Homeobox [Source:UniProtKB/TrEMBL;Acc:V6CJA9]	+	CDS	overlapping	0	5.74275	5.81219	5.96088	5.49912	6.10214	5.86552
ZC123.8	I	806419	806659	-	ZC123.3a	ZC123.3a	Zinc Finger and Homeobox [Source:UniProtKB/TrEMBL;Acc:V6CJA9]	+	CDS	overlapping	0	-4.3547	-4.45486	-4.15113	-4.22653	-4.58416	-4.0144
ZC123.10	I	806510	806659	+	ZC123.3a	ZC123.3a	Zinc Finger and Homeobox [Source:UniProtKB/TrEMBL;Acc:V6CJA9]	+	CDS	overlapping	0	-4.3547	-4.45486	-4.15113	-4.22653	-4.58416	-4.0144
ZC123.11	I	809294	809476	+	ZC123.3a	ZC123.3a	Zinc Finger and Homeobox [Source:UniProtKB/TrEMBL;Acc:V6CJA9]	+	CDS	overlapping	0	-4.3547	-4.45486	-4.15113	-4.22653	-4.58416	-4.0144
ZC123.7	I	812295	812442	-	ZC123.3a	ZC123.3a	Zinc Finger and Homeobox [Source:UniProtKB/TrEMBL;Acc:V6CJA9]	+	CDS	overlapping	0	-4.3547	-4.45486	-4.15113	-4.22653	-4.58416	-4.0144
ZC123.5	I	815976	816026	+	ZC123.3a	ZC123.3a	Zinc Finger and Homeobox [Source:UniProtKB/TrEMBL;Acc:V6CJA9]	+	CDS	overlapping	0	-4.3547	-4.45486	-4.15113	-4.22653	-4.58416	-4.0144
ZC123.9	I	816036	816306	+	ZC123.3a	ZC123.3a	Zinc Finger and Homeobox [Source:UniProtKB/TrEMBL;Acc:V6CJA9]	+	CDS	overlapping	0	-4.3547	-4.45486	-4.15113	-4.22653	-4.58416	-4.0144
ZC123.6	I	834416	834465	+	ZC123.3a	ZC123.3a	Zinc Finger and Homeobox [Source:UniProtKB/TrEMBL;Acc:V6CJA9]	+	CDS	overlapping	0	-4.3547	-4.45486	-4.15113	-4.22653	-4.58416	-4.0144
ZC123.1	I	837996	841746	+	ZC123.1	ZC123.1	No description	+	CDS	overlapping	0	5.43393	5.69574	6.39855	4.0954	7.60264	7.29621
ZC123.4	I	841742	846763	-	ZC123.4a	ZC123.4a	No description	-	CDS	overlapping	0	3.4838	3.72505	3.4355	3.48771	4.24732	3.78865
Y95B8A.17	I	846171	846491	+	ZC123.4a	ZC123.4a	No description	-	CDS	overlapping	0	-4.3547	-4.45486	-4.15113	-4.22653	-4.58416	-4.0144
Y95B8A.8	I	853451	872103	+	Y95B8A.8	Y95B8A.8	No description	+	CDS	overlapping	0	6.99697	6.8488	6.6865	6.6207	6.72519	6.50064
pde-6	I	873164	882713	-	Y95B8A.10a	Y95B8A.10a	Probable 3',5'-cyclic phosphodiesterase pde- 6 [Source:UniProtKB/Swiss-Prot;Acc:Q9N2V9]	-	CDS	overlapping	0	5.59009	5.74836	5.40175	5.97668	5.66455	5.47075
Y95B8A.6	I	882918	890194	+	Y95B8A.6c	Y95B8A.6c	No description	+	CDS	overlapping	0	2.53877	2.82643	3.04527	1.68036	1.9941	2.45953
him-19	I	889771	895105	-	Y95B8A.6c	Y95B8A.6c	No description	+	CDS	overlapping	0	4.26491	4.39063	4.26297	4.06502	4.25083	4.18199
gpa-16	I	897286	906077	+	Y95B8A.5a	Y95B8A.5a	Guanine nucleotide-binding protein alpha-16 subunit [Source:UniProtKB/Swiss-Prot;Acc:Q9N2V6]	+	CDS	overlapping	0	5.80152	5.69996	5.62841	5.6207	5.62854	5.55545
Y95B8A.4	I	907448	911189	+	Y95B8A.4	Y95B8A.4	No description	+	CDS	overlapping	0	3.28916	3.36248	3.64473	3.3849	3.20446	3.6533
Y95B8A.12	I	912415	926877	-	Y95B8A.12a	Y95B8A.12a	No description	-	CDS	overlapping	0	2.55219	2.42507	2.34072	1.92547	2.1972	1.83804
Y95B8A.16	I	916168	916317	+	Y95B8A.12a	Y95B8A.12a	No description	-	CDS	overlapping	0	-4.3547	-4.45486	-4.15113	-4.22653	-4.58416	-4.0144
Y95B8A.2	I	938464	941773	+	Y95B8A.2	Y95B8A.2	No description	+	CDS	overlapping	0	5.79024	6.04144	6.12111	6.24965	2.51035	4.31252
nas-30	I	942257	947710	+	Y95B8A.1	Y95B8A.1	Zinc metalloproteinase nas-30 [Source:UniProtKB/Swiss-Prot;Acc:Q9N2V2]	+	CDS	overlapping	0	4.80573	4.99406	4.73558	5.7296	1.49858	3.48633
Y95B8A.14	I	942547	942652	-	Y95B8A.1	Y95B8A.1	Zinc metalloproteinase nas-30 [Source:UniProtKB/Swiss-Prot;Acc:Q9N2V2]	+	CDS	overlapping	0	-4.3547	-4.45486	-4.15113	-4.22653	-4.58416	-4.0144
Y95B8A.15	I	942547	942652	+	Y95B8A.1	Y95B8A.1	Zinc metalloproteinase nas-30 [Source:UniProtKB/Swiss-Prot;Acc:Q9N2V2]	+	CDS	overlapping	0	-4.3547	-4.45486	-4.15113	-4.22653	-4.58416	-4.0144
Y95B8A.13	I	946027	946117	+	Y95B8A.1	Y95B8A.1	Zinc metalloproteinase nas-30 [Source:UniProtKB/Swiss-Prot;Acc:Q9N2V2]	+	CDS	overlapping	0	-4.3547	-4.45486	-4.15113	-4.22653	-4.58416	-4.0144
Y95B8A.t1	I	946044	946115	-	Y95B8A.1	Y95B8A.1	Zinc metalloproteinase nas-30 [Source:UniProtKB/Swiss-Prot;Acc:Q9N2V2]	+	CDS	overlapping	0	-4.3547	-4.45486	-4.15113	-4.22653	-4.58416	-4.0144
mig-1	I	948569	957404	-	Y34D9B.1a	Y34D9B.1a	Transmembrane receptor [Source:UniProtKB/TrEMBL;Acc:G5EF44]	-	CDS	overlapping	0	3.64279	4.33377	4.4644	3.92547	4.44128	4.64935
cutl-20	I	963700	969426	-	F54A5.2a	F54A5.2a	CUTiclin-Like [Source:UniProtKB/TrEMBL;Acc:Q9TYT4]	-	CDS	overlapping	0	2.91624	3.01003	3.08834	2.55483	2.16775	2.44138
shc-1	I	969089	976550	-	F54A5.2a	F54A5.2a	CUTiclin-Like [Source:UniProtKB/TrEMBL;Acc:Q9TYT4]	-	CDS	overlapping	0	3.38976	3.71951	3.82105	3.47236	3.60126	3.74493
F54A5.5	I	979125	979274	-	null					Not found	0	-4.3547	-4.45486	-4.15113	-4.22653	-4.58416	-4.0144
F54A5.4	I	979125	979274	+	null					Not found	0	-4.3547	-4.45486	-4.15113	-4.22653	-4.58416	-4.0144
hmbx-1	I	989671	992181	+	F54A5.1	F54A5.1	HMBOX (Mammalian HoMeoBOX gene) homolog [Source:UniProtKB/TrEMBL;Acc:Q9TYT0]	+	CDS	overlapping	0	2.33646	2.35536	2.42714	1.56933	1.18255	1.56386
C54G6.3	I	996045	1005066	+	C54G6.3	C54G6.3	No description	+	CDS	overlapping	0	-1.2027	-0.717891	-1.41416	-0.904605	-0.525271	-1.05505
C54G6.6	I	996207	996655	+	C54G6.3	C54G6.3	No description	+	CDS	overlapping	0	-4.3547	-4.45486	-4.15113	-4.22653	-4.58416	-4.0144
C54G6.7	I	996277	996576	-	C54G6.3	C54G6.3	No description	+	CDS	overlapping	0	-4.3547	-4.45486	-4.15113	-4.22653	-4.58416	-4.0144
C54G6.2	I	1006102	1010765	+	C54G6.2	C54G6.2	No description	+	CDS	overlapping	0	-2.2027	-1.71789	-1.6772	-1.7526	-1.62481	-1.8624
madf-6	I	1011371	1014455	-	C54G6.1a	C54G6.1a	MADF domain transcription factor [Source:UniProtKB/TrEMBL;Acc:H2KZF9]	-	CDS	overlapping	0	4.09651	4.13594	4.06696	3.63972	3.3492	3.59703
C54G6.8	I	1015204	1015731	-	C54G6.8	C54G6.8	No description	-	CDS	overlapping	0	-0.880769	-2.71789	-0.829201	-2.48957	-4.43216	-2.8624
spp-17	I	1016403	1017180	+	C54G6.5.1	C54G6.5.1	SaPosin-like Protein family [Source:UniProtKB/TrEMBL;Acc:Q8WSN3]	+	CDS	overlapping	0	6.56383	7.02526	7.0079	6.8753	7.77577	7.26559
spp-23	I	1018835	1019229	+	Y34D9A.11	Y34D9A.11	SaPosin-like Protein family [Source:UniProtKB/TrEMBL;Acc:Q6AW11]	+	CDS	overlapping	0	3.80853	4.04144	4.4644	3.2474	4.83228	4.63744
mrpl-38	I	1019827	1029910	-	Y34D9A.1	Y34D9A.1	Mitochondrial Ribosomal Protein, Large [Source:UniProtKB/TrEMBL;Acc:Q9BL86]	-	CDS	overlapping	0	6.35381	6.23145	6.22125	6.16864	6.30424	6.34583
spd-1	I	1030629	1033436	-	Y34D9A.4	Y34D9A.4	SPD-1 [Source:UniProtKB/TrEMBL;Acc:G5ED58]	-	CDS	overlapping	0	6.11698	6.00776	6.02324	5.72799	5.66719	5.64539
Y34D9A.3	I	1034443	1040868	+	Y34D9A.3a	Y34D9A.3a	No description	+	CDS	overlapping	0	5.59009	5.08946	5.20789	4.91699	4.83463	5.03847
Y34D9A.7	I	1041474	1048329	+	Y34D9A.7a	Y34D9A.7a	No description	+	CDS	overlapping	0	5.52352	5.2952	5.3496	4.86211	4.87162	4.91239
glrx-10	I	1049596	1050727	+	Y34D9A.6	Y34D9A.6	GLutaRedoXin [Source:UniProtKB/TrEMBL;Acc:Q9N456]	+	CDS	overlapping	0	5.29515	5.55823	5.47052	5.36841	5.44742	5.59293
Y34D9A.8	I	1050921	1053826	-	Y34D9A.8a	Y34D9A.8a	No description	-	CDS	overlapping	0	1.81967	2.20494	1.93161	1.56933	1.90769	1.18199
vps-4	I	1053894	1066899	-	Y34D9A.10	Y34D9A.10	Related to yeast Vacuolar Protein Sorting factor [Source:UniProtKB/TrEMBL;Acc:Q9BL83]	-	CDS	overlapping	0	6.80012	6.69291	6.6865	6.50667	6.62041	6.65527
npr-23	I	1062293	1065269	+	Y34D9A.10	Y34D9A.10	Related to yeast Vacuolar Protein Sorting factor [Source:UniProtKB/TrEMBL;Acc:Q9BL83]	-	CDS	overlapping	0	1.38227	1.53004	1.64473	1.80811	1.42582	1.97049
gsa-1	I	1068484	1075010	+	R06A10.2a.1	R06A10.2a.1	G protein, Subunit Alpha [Source:UniProtKB/TrEMBL;Acc:Q7KPV0]	+	CDS	overlapping	0	6.20669	6.3915	6.23928	6.52724	6.82405	6.68063
R06A10.1	I	1084630	1088473	+	R06A10.1	R06A10.1	No description	+	CDS	overlapping	0	-0.617735	0.282109	-1.41416	-0.615098	-1.43216	-1.05505
R06A10.5	I	1088514	1089742	+	R06A10.5b	R06A10.5b	No description	+	CDS	overlapping	0	0.18962	0.0190745	0.322803	0.247398	0.0272704	-0.0550459
R06A10.4	I	1089666	1095796	-	R06A10.5b	R06A10.5b	No description	+	CDS	overlapping	0	3.94196	4.2363	3.87124	4.23381	2.32273	2.89249
21ur-15525	I	1093137	1093157	-	R06A10.4	R06A10.4	No description	-	CDS	overlapping	0	-4.3547	-4.45486	-4.15113	-4.22653	-4.58416	-4.0144
ZK993.2	I	1107578	1112251	+	ZK993.2a	ZK993.2a	No description	+	CDS	overlapping	0	-4.2027	-4.30285	-2.41416	-4.07453	-3.43216	-1.8624
ZK993.5	I	1112418	1115501	+	ZK993.5	ZK993.5	No description	+	CDS	overlapping	0	-4.3547	-4.30285	-4.15113	-4.22653	-4.58416	-4.0144
ZK993.4	I	1126975	1127057	+	null					Not found	0	-4.3547	-4.45486	-4.15113	-4.22653	-4.58416	-4.0144
ceh-45	I	1128324	1131737	+	ZK993.1a	ZK993.1a	C. Elegans Homeobox [Source:UniProtKB/TrEMBL;Acc:Q9N4L2]	+	CDS	overlapping	0	-1.61773	0.156578	-0.829201	-1.26717	-2.43216	-1.54047
Y48G8AL.10	I	1136371	1154386	-	Y48G8AL.10a	Y48G8AL.10a	No description	-	CDS	overlapping	0	5.313	5.13386	5.09891	4.80811	4.55936	4.53848
aps-3	I	1154511	1156020	-	Y48G8AL.14	Y48G8AL.14	AdaPtin, Small chain (Clathrin associated complex) [Source:UniProtKB/TrEMBL;Acc:Q8T874]	-	CDS	overlapping	0	4.96973	5.16067	4.91077	4.76782	5.01285	4.69602
Y48G8AL.18	I	1156088	1156264	-	null					Not found	0	-4.3547	-4.45486	-4.15113	-4.22653	-4.58416	-4.0144
Y48G8AL.17	I	1156163	1156454	+	null					Not found	0	-4.3547	-4.45486	-4.15113	-4.22653	-4.58416	-3.8624
rpl-17	I	1156579	1157474	+	Y48G8AL.8	Y48G8AL.8	60S ribosomal protein L17 [Source:UniProtKB/Swiss-Prot;Acc:Q9BL19]	+	CDS	overlapping	0	10.4124	10.7103	10.5992	10.6871	11.1231	10.8763
Y48G8AL.7	I	1157571	1162939	+	Y48G8AL.7	Y48G8AL.7	No description	+	CDS	overlapping	0	3.76885	3.81609	3.82742	3.22925	3.07563	3.0918
haf-6	I	1162880	1175868	-	Y48G8AL.11a	Y48G8AL.11a	HAlF transporter (PGP related) [Source:UniProtKB/TrEMBL;Acc:V6CLQ7]	-	CDS	overlapping	0	5.34997	5.10229	5.01768	5.22925	5.52349	5.42762
smg-2	I	1176471	1190829	+	Y48G8AL.6.1	Y48G8AL.6.1	Regulator of nonsense transcripts 1 [Source:UniProtKB/Swiss-Prot;Acc:O76512]	+	CDS	overlapping	0	7.41155	7.11024	7.20483	7.17518	7.15374	7.18541
Y48G8AL.20	I	1189970	1190830	-	null					Not found	0	-2.61773	-4.45486	-3.99913	-1.7526	-4.58416	-4.0144
Y48G8AL.5	I	1193158	1211434	+	Y48G8AL.5a	Y48G8AL.5a	No description	+	CDS	overlapping	0	7.63493	7.45412	7.47407	7.45831	7.33602	7.49735
herc-1	I	1211485	1254669	+	Y48G8AL.1a.1	Y48G8AL.1a.1	HECT and RCC domain E3 ubiquitin ligase [Source:UniProtKB/TrEMBL;Acc:W6RTM2]	+	CDS	overlapping	0	6.49948	6.32468	6.45517	6.2907	6.37358	6.26688
Y48G8AL.16	I	1215045	1217263	-	Y48G8AL.1a.1	Y48G8AL.1a.1	HECT and RCC domain E3 ubiquitin ligase [Source:UniProtKB/TrEMBL;Acc:W6RTM2]	+	CDS	overlapping	0	-0.295806	1.12341	0.644731	1.51043	-0.97273	0.225062
Y48G8AL.12	I	1218435	1219002	-	Y48G8AL.1a.1	Y48G8AL.1a.1	HECT and RCC domain E3 ubiquitin ligase [Source:UniProtKB/TrEMBL;Acc:W6RTM2]	+	CDS	overlapping	0	6.54717	7.2938	6.87355	7.68993	5.25083	6.20906
Y48G8AL.13	I	1223957	1229282	-	Y48G8AL.1a.1	Y48G8AL.1a.1	HECT and RCC domain E3 ubiquitin ligase [Source:UniProtKB/TrEMBL;Acc:W6RTM2]	+	CDS	overlapping	0	6.08502	6.3464	6.12758	6.24175	5.81339	5.7188
Y48G8AL.19	I	1251252	1251322	-	Y48G8AL.1a.1	Y48G8AL.1a.1	HECT and RCC domain E3 ubiquitin ligase [Source:UniProtKB/TrEMBL;Acc:W6RTM2]	+	CDS	overlapping	0	-4.3547	-4.45486	-4.15113	-4.22653	-4.58416	-4.0144
Y48G8AL.15	I	1254770	1258258	+	Y48G8AL.15	Y48G8AL.15	No description	+	CDS	overlapping	0	2.38227	2.17288	2.1907	1.70683	1.9941	1.56386
grh-1	I	1259374	1268155	-	Y48G8AR.1a	Y48G8AR.1a	GRainyHead (Drosophila transcription factor) homolog; Grainyhead transcription factor [Source:UniProtKB/TrEMBL;Acc:G5EDF0]	-	CDS	overlapping	0	3.95212	4.57673	4.54777	3.40929	5.75271	5.22506
Y48G8AR.7	I	1278808	1279042	+	null					Not found	0	-4.3547	-4.45486	-4.15113	-4.22653	-4.58416	-4.0144
Y48G8AR.6	I	1278912	1279042	-	null					Not found	0	-4.3547	-4.45486	-4.15113	-4.22653	-4.58416	-4.0144
Y48G8AR.4	I	1279436	1279484	-	null					Not found	0	-4.3547	-4.45486	-4.15113	-4.22653	-4.58416	-4.0144
Y48G8AR.5	I	1279436	1279484	+	null					Not found	0	-4.3547	-4.45486	-4.15113	-4.22653	-4.58416	-4.0144
Y48G8AR.2	I	1282101	1285435	+	Y48G8AR.2	Y48G8AR.2	No description	+	CDS	overlapping	0	0.552191	1.15658	1.04527	-0.752602	0.815766	0.892487
Y48G8AR.3	I	1287304	1287959	+	Y48G8AR.3	Y48G8AR.3	No description	+	CDS	overlapping	0	-4.3547	-4.45486	-3.99913	-4.22653	-4.43216	-3.8624
dapk-1	I	1305562	1328348	+	K12C11.4a	K12C11.4a	Death-associated protein kinase dapk-1 [Source:UniProtKB/Swiss-Prot;Acc:O44997]	+	CDS	overlapping	0	6.59658	6.66581	6.60728	6.94714	6.70162	6.73751
K12C11.8	I	1307480	1307624	-	K12C11.4a	K12C11.4a	Death-associated protein kinase dapk-1 [Source:UniProtKB/Swiss-Prot;Acc:O44997]	+	CDS	overlapping	0	-4.3547	-4.45486	-4.15113	-4.22653	-4.58416	-4.0144
K12C11.5	I	1332698	1334074	+	K12C11.5	K12C11.5	No description	+	CDS	overlapping	0	0.797303	1.65134	2.13016	1.85621	1.26828	2.18199
K12C11.3	I	1335321	1336867	+	K12C11.3a	K12C11.3a	No description	+	CDS	overlapping	0	1.7973	2.29706	1.46031	2.49533	1.81577	2.22506
K12C11.6	I	1337012	1338216	+	K12C11.6	K12C11.6	No description	+	CDS	overlapping	0	3.14603	3.82643	3.31376	3.03399	2.71759	2.98309
K12C11.7	I	1338749	1339773	+	K12C11.7a	K12C11.7a	No description	+	CDS	overlapping	0	2.42666	2.76324	2.97815	2.4012	2.12243	2.02024
smo-1	I	1340678	1341258	+	K12C11.2	K12C11.2	Small ubiquitin-related modifier [Source:UniProtKB/Swiss-Prot;Acc:P55853]	+	CDS	overlapping	0	7.01768	7.14061	6.99805	6.9049	7.13151	6.96256
K12C11.1	I	1341218	1344692	-	K12C11.1a	K12C11.1a	No description	-	CDS	overlapping	0	6.82175	6.87768	6.84715	6.74165	7.26785	6.98466
Y92H12BL.1	I	1348503	1359595	+	Y92H12BL.1a.1	Y92H12BL.1a.1	Threonylcarbamoyladenosine tRNA methylthiotransferase [Source:UniProtKB/Swiss- Prot;Acc:Q8MXQ7]	+	CDS	overlapping	0	5.92659	5.83029	5.76409	5.70519	5.69841	5.73751
Y92H12BL.5	I	1365309	1376409	+	Y92H12BL.5	Y92H12BL.5	No description	+	CDS	overlapping	0	5.24851	5.17085	5.31829	4.69696	5.10311	4.91239
Y92H12BL.4	I	1376942	1385057	-	Y92H12BL.4	Y92H12BL.4	No description	-	CDS	overlapping	0	3.93173	3.7899	3.87124	3.71989	3.79184	3.70745
Y92H12BM.1	I	1385818	1392759	-	Y92H12BM.1.1	Y92H12BM.1.1	No description	-	CDS	overlapping	0	3.57209	3.19699	3.57073	3.43327	3.47473	3.20369
Y92H12BR.7	I	1394569	1402975	+	Y92H12BR.7	Y92H12BR.7	No description	+	CDS	overlapping	0	4.81132	4.56751	4.45209	4.41732	4.29576	4.32742
set-29	I	1405935	1413100	+	Y92H12BR.6	Y92H12BR.6	SET (Trithorax/polycomb) domain containing [Source:UniProtKB/TrEMBL;Acc:Q9BPP1]	+	CDS	overlapping	0	4.33258	4.21285	4.11982	4.18286	4.01492	4.29747
Y92H12BR.2	I	1413915	1415807	-	Y92H12BR.2	Y92H12BR.2	No description	-	CDS	overlapping	0	4.87412	4.75514	4.77236	4.54018	4.81339	4.86552
Y92H12BR.3	I	1416586	1425201	+	Y92H12BR.3a	Y92H12BR.3a	No description	+	CDS	overlapping	0	7.32625	7.31599	7.26708	7.119	7.31855	7.19017
mrpl-15	I	1436279	1441331	+	Y92H12BR.8	Y92H12BR.8	Mitochondrial Ribosomal Protein, Large [Source:UniProtKB/TrEMBL;Acc:Q9BPN6]	+	CDS	overlapping	0	6.02492	5.97327	5.79529	6.09915	6.06669	6.17789
F37F2.2	I	1442048	1443942	-	F37F2.2.1	F37F2.2.1	Probable signal recognition particle 19 kDa protein [Source:UniProtKB/Swiss-Prot;Acc:O61749]	-	CDS	overlapping	0	4.71914	5.00549	4.92569	4.86211	5.14338	5.18745
spe-15	I	1446497	1465358	+	F47G6.4a	F47G6.4a	No description	+	CDS	overlapping	0	7.09766	7.06456	7.18327	7.24288	6.91823	6.86807
F47G6.6	I	1447135	1447234	-	F47G6.4a	F47G6.4a	No description	+	CDS	overlapping	0	-4.3547	-4.45486	-4.15113	-4.22653	-4.58416	-4.0144
F47G6.t1	I	1447138	1447210	+	F47G6.4a	F47G6.4a	No description	+	CDS	overlapping	0	-4.3547	-4.45486	-4.15113	-4.22653	-4.58416	-4.0144
gst-25	I	1451122	1453077	-	F47G6.4a	F47G6.4a	No description	+	CDS	overlapping	0	-3.2027	-2.71789	-2.41416	-4.22653	-3.43216	-4.0144
F47G6.3	I	1465597	1469587	+	F47G6.3	F47G6.3	No description	+	CDS	overlapping	0	3.05469	3.37663	3.6082	3.41732	3.71759	3.94495
acs-16	I	1471227	1479920	+	F47G6.2	F47G6.2	Fatty Acid CoA Synthetase family [Source:UniProtKB/TrEMBL;Acc:Q9TZI7]	+	CDS	overlapping	0	3.72212	4.05909	3.94339	3.90275	4.01905	4.19829
dyb-1	I	1483083	1490494	+	F47G6.1a	F47G6.1a	Dystrobrevin-1 [Source:UniProtKB/Swiss- Prot;Acc:Q9Y048]	+	CDS	overlapping	0	3.56549	3.63966	3.57073	2.82029	3.11473	2.90578
21ur-13232	I	1487607	1487627	-	F47G6.1a	F47G6.1a	Dystrobrevin-1 [Source:UniProtKB/Swiss- Prot;Acc:Q9Y048]	+	CDS	overlapping	0	-4.3547	-4.45486	-4.15113	-4.22653	-4.58416	-4.0144
Y92H12A.5	I	1490887	1514411	-	Y92H12A.5a	Y92H12A.5a	No description	-	CDS	overlapping	0	6.60948	6.32011	6.43759	6.49057	6.32189	6.40789
Y92H12A.4	I	1514755	1540911	+	Y92H12A.4a.1	Y92H12A.4a.1	No description	+	CDS	overlapping	0	6.43574	6.20593	6.13915	6.17814	6.31938	6.22903
Y92H12A.2	I	1543525	1556196	+	Y92H12A.2a	Y92H12A.2a	E3 ubiquitin-protein ligase [Source:UniProtKB/TrEMBL;Acc:A0A061ACQ8]	+	CDS	overlapping	0	5.81689	5.9427	6.04116	6.01028	5.77363	5.7976
21ur-12465	I	1556641	1556661	-	null					Not found	0	-4.3547	-4.45486	-4.15113	-4.22653	-4.58416	-4.0144
src-1	I	1566929	1580196	+	Y92H12A.1a.1	Y92H12A.1a.1	Tyrosine protein-kinase src-1 [Source:UniProtKB/Swiss-Prot;Acc:G5EE56]	+	CDS	overlapping	0	6.6906	6.58132	6.41027	6.08408	6.60676	6.53955
Y92H12A.8	I	1575714	1575803	-	Y92H12A.1a.1	Y92H12A.1a.1	Tyrosine protein-kinase src-1 [Source:UniProtKB/Swiss-Prot;Acc:G5EE56]	+	CDS	overlapping	0	-4.3547	-4.45486	-4.15113	-4.22653	-4.58416	-4.0144
Y92H12A.t1	I	1575720	1575792	+	Y92H12A.1a.1	Y92H12A.1a.1	Tyrosine protein-kinase src-1 [Source:UniProtKB/Swiss-Prot;Acc:G5EE56]	+	CDS	overlapping	0	-4.3547	-4.45486	-4.15113	-4.22653	-4.43216	-4.0144
Y73E7A.3	I	1581394	1593668	+	Y73E7A.3a	Y73E7A.3a	No description	+	CDS	overlapping	0	2.76309	2.82643	2.6733	3.14464	3.26133	3.11488
cpx-1	I	1594659	1596184	-	Y73E7A.4	Y73E7A.4	Putative complexin-1 [Source:UniProtKB/Swiss-Prot;Acc:Q9GUM7]	-	CDS	overlapping	0	3.29715	3.59801	3.81466	2.84433	3.59574	3.66116
Y73E7A.2	I	1601838	1606926	+	Y73E7A.2	Y73E7A.2	No description	+	CDS	overlapping	0	5.65684	5.61452	5.49873	5.46463	5.6685	5.75047
Y73E7A.6	I	1607658	1610041	-	Y73E7A.6.1	Y73E7A.6.1	Bladder cancer related protein [Source:UniProtKB/TrEMBL;Acc:G5EE03]	-	CDS	overlapping	0	3.24851	3.12341	3.26766	3.28302	3.28208	3.14883
adpr-1	I	1610390	1620080	+	Y73E7A.9a	Y73E7A.9a	ADiPose (Drosophila obesity gene) Related [Source:UniProtKB/TrEMBL;Acc:W6RRQ3]	+	CDS	overlapping	0	5.08502	5.25557	5.21762	4.71011	5.14904	5.00179
bre-4	I	1621346	1628476	-	Y73E7A.7a.1	Y73E7A.7a.1	Beta-1,4-N-acetylgalactosaminyltransferase bre-4 [Source:UniProtKB/Swiss-Prot;Acc:Q9GUM2]	-	CDS	overlapping	0	4.65839	4.58893	4.46848	4.41331	4.58743	4.41372
Y73E7A.1	I	1629003	1633498	+	Y73E7A.1a	Y73E7A.1a	No description	+	CDS	overlapping	0	6.04048	6.3437	6.26179	5.82332	6.2438	6.24351
Y73E7A.8	I	1634613	1644107	+	Y73E7A.8	Y73E7A.8	No description	+	CDS	overlapping	0	4.32087	4.80043	5.14043	1.62591	6.54297	5.65133
mab-20	I	1644588	1651394	-	Y71G12B.20a	Y71G12B.20a	Semaphorin-2A [Source:UniProtKB/Swiss- Prot;Acc:Q95XP4]	-	CDS	overlapping	0	3.38976	3.58589	3.68035	2.79583	3.96444	3.89249
Y71G12B.18	I	1652901	1655399	+	Y71G12B.18a	Y71G12B.18a	No description	+	CDS	overlapping	0	-0.502257	0.504501	0.80823	3.54752	5.76136	5.56386
21ur-14112	I	1653765	1653785	+	Y71G12B.18a	Y71G12B.18a	No description	+	CDS	overlapping	0	-4.3547	-4.45486	-4.15113	-4.22653	-4.58416	-4.0144
pqn-88	I	1655616	1656726	-	Y71G12B.21	Y71G12B.21	Prion-like-(Q/N-rich)-domain-bearing protein [Source:UniProtKB/TrEMBL;Acc:Q95XP2]	-	CDS	overlapping	0	1.38227	1.78461	1.13016	0.0953953	1.1528	0.99558
Y71G12B.33	I	1657513	1663331	-	Y71G12B.33a	Y71G12B.33a	No description	-	CDS	overlapping	0	0.320865	1.15658	1.13016	1.21087	1.37519	0.781455
Y71G12B.22	I	1663412	1667414	-	Y71G12B.22	Y71G12B.22	No description	-	CDS	overlapping	0	2.73982	2.99177	2.91974	2.78345	2.56784	2.52992
Y71G12B.17	I	1667501	1669792	+	Y71G12B.17	Y71G12B.17	No description	+	CDS	overlapping	0	4.4303	4.67729	4.85886	4.61197	5.51767	5.57431
Y71G12B.23	I	1670036	1672742	-	Y71G12B.23b	Y71G12B.23b	No description	-	CDS	overlapping	0	2.55219	2.95453	2.78223	2.55483	3.24732	2.76696
Y71G12B.35	I	1672821	1676434	-	Y71G12B.35	Y71G12B.35	No description	-	CDS	overlapping	0	1.44116	0.867071	1.3228	0.173398	1.21169	1.34705
drag-1	I	1680450	1685063	+	Y71G12B.16	Y71G12B.16	RGM domain family member drag-1 [Source:UniProtKB/Swiss-Prot;Acc:G5EDE5]	+	CDS	overlapping	0	1.7515	2.53004	2.06696	1.80811	2.38802	2.38553
Y71G12B.31	I	1686216	1693457	-	Y71G12B.31a	Y71G12B.31a	Protein-tyrosine-phosphatase [Source:UniProtKB/TrEMBL;Acc:W6RR46]	-	CDS	overlapping	0	-0.295806	0.0894637	0.585837	-0.167639	-0.0398438	-0.161961
Y71G12B.37	I	1691497	1691645	+	Y71G12B.31a	Y71G12B.31a	Protein-tyrosine-phosphatase [Source:UniProtKB/TrEMBL;Acc:W6RR46]	-	CDS	overlapping	0	-4.3547	-4.45486	-4.15113	-4.22653	-4.58416	-4.0144
Y71G12B.44	I	1692352	1693675	+	Y71G12B.31a	Y71G12B.31a	Protein-tyrosine-phosphatase [Source:UniProtKB/TrEMBL;Acc:W6RR46]	-	CDS	overlapping	0	-4.3547	-2.30285	-4.15113	-3.07453	-2.11023	-4.0144
linc-131	I	1696199	1697676	+	null					Not found	0	-4.3547	-4.45486	-4.15113	-4.22653	-4.58416	-4.0144
ubc-3	I	1698094	1701128	+	Y71G12B.15a.1	Y71G12B.15a.1	UBiquitin Conjugating enzyme [Source:UniProtKB/TrEMBL;Acc:W6RY98]	+	CDS	overlapping	0	6.53708	6.62047	6.46133	6.23949	6.42893	6.24482
lsm-6	I	1701361	1701808	+	Y71G12B.14	Y71G12B.14	LSM Sm-like protein [Source:UniProtKB/TrEMBL;Acc:Q95XN6]	+	CDS	overlapping	0	3.98713	4.27079	4.06157	3.76467	3.90769	3.75965
Y71G12B.13	I	1702105	1708008	+	Y71G12B.13	Y71G12B.13	No description	+	CDS	overlapping	0	5.52011	5.3854	5.16327	5.33486	5.24203	5.27715
atg-5	I	1709587	1715568	+	Y71G12B.12a	Y71G12B.12a	Autophagy protein 5 [Source:UniProtKB/TrEMBL;Acc:Q3V5I8]	+	CDS	overlapping	0	4.71019	4.80305	4.79854	4.5291	4.70226	4.51698
tln-1	I	1721592	1740670	+	Y71G12B.11a	Y71G12B.11a	TaLiN; Talin [Source:UniProtKB/TrEMBL;Acc:G5EGK1]	+	CDS	overlapping	0	8.36834	8.53477	8.4508	8.75162	8.89497	9.01565
Y71G12B.36	I	1738614	1738724	-	Y71G12B.11a	Y71G12B.11a	TaLiN; Talin [Source:UniProtKB/TrEMBL;Acc:G5EGK1]	+	CDS	overlapping	0	-4.3547	-4.45486	-4.15113	-4.22653	-4.58416	-4.0144
mir-50	I	1738635	1738733	+	Y71G12B.11a	Y71G12B.11a	TaLiN; Talin [Source:UniProtKB/TrEMBL;Acc:G5EGK1]	+	CDS	overlapping	0	-4.3547	-4.45486	-4.15113	-4.22653	-4.58416	-4.0144
mppa-1	I	1740647	1751055	-	Y71G12B.24a	Y71G12B.24a	Mitochondrial Processing Peptidase Alpha [Source:UniProtKB/TrEMBL;Acc:W6RR41]	-	CDS	overlapping	0	6.0213	5.93794	5.89114	6.19343	6.35574	6.36039
Y71G12B.10	I	1751481	1754410	+	Y71G12B.10	Y71G12B.10	No description	+	CDS	overlapping	0	6.00065	5.86331	5.86661	5.58903	5.79666	5.77241
lin-65	I	1755329	1766400	+	Y71G12B.9a	Y71G12B.9a	LIN-65L [Source:UniProtKB/TrEMBL;Acc:Q95XN0]	+	CDS	overlapping	0	6.44116	6.23339	6.19563	5.82483	5.88751	5.85184
ddx-27	I	1767887	1790157	+	Y71G12B.8	Y71G12B.8	DEAD boX helicase homolog [Source:UniProtKB/TrEMBL;Acc:Q95XM9]	+	CDS	overlapping	0	7.00615	6.80371	6.82901	6.92688	6.84047	6.99013
Y71G12B.25	I	1771388	1775933	-	Y71G12B.8	Y71G12B.8	DEAD boX helicase homolog [Source:UniProtKB/TrEMBL;Acc:Q95XM9]	+	CDS	overlapping	0	5.56549	6.0247	6.05208	6.39308	7.13246	7.32619
Y71G12B.26	I	1779766	1782594	-	Y71G12B.8	Y71G12B.8	DEAD boX helicase homolog [Source:UniProtKB/TrEMBL;Acc:Q95XM9]	+	CDS	overlapping	0	1.67995	1.98255	1.90776	1.87967	0.925391	1.38553
Y71G12B.42	I	1791398	1791491	+	null					Not found	0	-4.3547	-3.30285	-2.99913	-4.22653	-4.58416	-4.0144
Y71G12B.6	I	1793254	1796424	+	Y71G12B.6a	Y71G12B.6a	No description	+	CDS	overlapping	0	4.46973	4.45537	4.95798	3.12514	5.82169	5.51264
Y71G12B.27	I	1797435	1798722	-	Y71G12B.27	Y71G12B.27	Cyclin-dependent kinases regulatory subunit [Source:UniProtKB/TrEMBL;Acc:Q95XM4]	-	CDS	overlapping	0	3.91624	4.05909	4.23928	3.86798	3.49265	3.64539
Y71G12B.5	I	1799717	1806986	+	Y71G12B.5a	Y71G12B.5a	No description	+	CDS	overlapping	0	-0.880769	-3.30285	-0.539694	-2.48957	-1.62481	-1.8624
pghm-1	I	1808091	1811835	+	Y71G12B.4	Y71G12B.4	Probable peptidylglycine alpha-hydroxylating monooxygenase 1 [Source:UniProtKB/Swiss-Prot;Acc:Q95XM2]	+	CDS	overlapping	0	5.00676	5.37134	5.66087	4.82634	5.17886	5.03242
Y71G12B.3	I	1812892	1813581	+	Y71G12B.3	Y71G12B.3	No description	+	CDS	overlapping	0	2.8417	3.08946	3.04527	3.19226	3.02727	2.97049
Y71G12B.32	I	1813909	1816061	-	Y71G12B.32	Y71G12B.32	No description	-	CDS	overlapping	0	-1.39534	-0.980926	-1.6772	-3.07453	-2.43216	-2.27744
Y71G12B.2	I	1816150	1818496	+	Y71G12B.2	Y71G12B.2	No description	+	CDS	overlapping	0	-0.0327721	-0.302854	0.322803	-0.752602	-1.26224	-4.0144
Y71G12B.30	I	1818581	1822948	-	Y71G12B.30a	Y71G12B.30a	Serine/threonine-protein phosphatase [Source:UniProtKB/TrEMBL;Acc:W6SBL5]	-	CDS	overlapping	0	3.46973	3.75784	3.75576	3.87384	3.62853	3.8241
anr-42	I	1822401	1823043	+	Y71G12B.30a	Y71G12B.30a	Serine/threonine-protein phosphatase [Source:UniProtKB/TrEMBL;Acc:W6SBL5]	-	CDS	overlapping	0	-1.88077	-3.30285	-2.99913	-1.48957	-3.43216	-4.0144
chaf-2	I	1823447	1825967	+	Y71G12B.1a	Y71G12B.1a	CHromatin Assembly Factor [Source:UniProtKB/TrEMBL;Acc:Q95XL8]	+	CDS	overlapping	0	5.98342	5.9427	5.83692	5.32848	5.62041	5.52777
C53H9.3	I	1832115	1832641	-	C53H9.3.1	C53H9.3.1	No description	-	CDS	overlapping	0	3.46264	3.8367	3.71512	3.83236	3.66587	3.69984
C53H9.2	I	1832897	1834764	+	C53H9.2a	C53H9.2a	No description	+	CDS	overlapping	0	7.3832	7.24837	7.38512	7.18286	6.96498	7.15232
rpl-27	I	1834881	1835439	+	C53H9.1.1	C53H9.1.1	60S ribosomal protein L27 [Source:UniProtKB/Swiss-Prot;Acc:P91914]	+	CDS	overlapping	0	10.0168	10.3042	10.2761	10.2113	10.5929	10.4314
egl-30	I	1835631	1841936	+	M01D7.7a	M01D7.7a	EGL-30; Heterotrimeric G protein alpha subunit [Source:UniProtKB/TrEMBL;Acc:G5EGU1]	+	CDS	overlapping	0	8.07546	8.18624	8.1733	8.21405	8.42485	8.53581
M01D7.10	I	1840679	1840745	-	M01D7.7a	M01D7.7a	EGL-30; Heterotrimeric G protein alpha subunit [Source:UniProtKB/TrEMBL;Acc:G5EGU1]	+	CDS	overlapping	0	-4.3547	-4.45486	-4.15113	-4.22653	-4.58416	-4.0144
M01D7.11	I	1841238	1841334	+	null					Not found	0	3.72212	4.04587	4.1094	3.9367	4.20446	4.51698
emr-1	I	1842445	1843227	+	M01D7.6.1	M01D7.6.1	Emerin homolog 1 [Source:UniProtKB/Swiss- Prot;Acc:O01971]	+	CDS	overlapping	0	5.34227	5.31001	5.20789	5.07268	5.06369	5.18472
nlp-12	I	1843384	1843899	+	M01D7.5	M01D7.5	Neuropeptide-Like Protein [Source:UniProtKB/TrEMBL;Acc:O01970]	+	CDS	overlapping	0	2.00676	3.037	2.68737	1.65339	2.1528	2.20369
tag-96	I	1845221	1850523	+	M01D7.4a	M01D7.4a	No description	+	CDS	overlapping	0	3.33646	3.68583	3.55546	3.79583	3.94288	3.94495
M01D7.9	I	1851681	1852280	-	M01D7.9	M01D7.9	No description	-	CDS	overlapping	0	-4.3547	-4.45486	-4.15113	-4.07453	-4.58416	-4.0144
scm-1	I	1862607	1872306	-	M01D7.2a	M01D7.2a	Secretory carrier-associated membrane protein [Source:UniProtKB/TrEMBL;Acc:G5EED5]	-	CDS	overlapping	0	6.35189	6.53162	6.47153	6.36634	6.72708	6.6113
tub-2	I	1874033	1883639	+	Y71G12A.3a	Y71G12A.3a	TUBby-related [Source:UniProtKB/TrEMBL;Acc:X5LV96]	+	CDS	overlapping	0	6.20775	6.30909	6.28859	5.81269	6.06968	6.10194
Y71G12A.4	I	1885205	1894905	-	Y71G12A.4	Y71G12A.4	No description	-	CDS	overlapping	0	3.45551	3.51733	3.72879	3.64657	3.38802	3.45048
trpp-10	I	1895161	1923088	+	Y71G12A.2a	Y71G12A.2a	TRansport Protein Particle [Source:UniProtKB/TrEMBL;Acc:B1V899]	+	CDS	overlapping	0	5.36716	5.09803	5.16578	4.58725	5.09922	4.79581
Y51F10.7	I	1911684	1913966	-	Y71G12A.2b	Y71G12A.2b	TRansport Protein Particle [Source:UniProtKB/TrEMBL;Acc:B1V899]	+	CDS	overlapping	0	6.4074	6.63305	6.43237	6.49817	6.73651	6.40439
anr-19	I	1916942	1917064	-	Y71G12A.2b	Y71G12A.2b	TRansport Protein Particle [Source:UniProtKB/TrEMBL;Acc:B1V899]	+	CDS	overlapping	0	-3.2027	-4.45486	-3.99913	-4.07453	-4.43216	-4.0144
hex-4	I	1924300	1932260	+	Y51F10.5	Y51F10.5	HEXosaminidase; Hexosaminidase [Source:UniProtKB/TrEMBL;Acc:Q8WTK2]	+	CDS	overlapping	0	5.21093	5.08301	5.21519	4.4685	4.60401	4.88243
Y51F10.4	I	1932352	1945212	+	Y51F10.4a	Y51F10.4a	No description	+	CDS	overlapping	0	5.5354	5.5045	5.44589	4.94506	5.38002	5.31999
Y51F10.15	I	1945814	1949520	-	Y51F10.15	Y51F10.15	No description	-	CDS	overlapping	0	-4.3547	-4.30285	-3.99913	-4.22653	-4.58416	-4.0144
spe-48	I	1950594	1958527	-	Y51F10.10a	Y51F10.10a	No description	-	CDS	overlapping	0	4.90321	4.65134	4.62293	4.55118	4.68158	4.42762
Y51F10.11	I	1958707	1965267	+	Y51F10.11	Y51F10.11	No description	+	CDS	overlapping	0	4.26083	4.14423	3.65909	3.86798	3.87162	3.64539
Y51F10.3	I	1967772	1973882	+	Y51F10.3a	Y51F10.3a	No description	+	CDS	overlapping	0	5.41017	5.45203	5.30008	5.05217	5.19172	5.19829
Y51F10.13	I	1974779	1974991	-	null					Not found	0	-4.3547	-4.45486	-4.15113	-4.22653	-4.58416	-4.0144
Y51F10.12	I	1974820	1974991	+	null					Not found	0	-4.2027	-4.30285	-1.6772	-2.48957	-3.43216	-4.0144
Y51F10.2	I	1977993	1983436	+	Y51F10.2a.1	Y51F10.2a.1	No description	+	CDS	overlapping	0	6.21937	5.83925	5.64653	4.76152	3.95154	4.06241
gap-3	I	1988246	2010525	-	Y20F4.3a	Y20F4.3a	GTPase Activating Protein family [Source:UniProtKB/TrEMBL;Acc:Q95XA9]	-	CDS	overlapping	0	5.63493	5.5395	5.51263	5.31993	5.38802	5.32742
Y20F4.11	I	2019432	2019523	+	null					Not found	0	-4.3547	-4.45486	-4.15113	-4.22653	-4.58416	-4.0144
crtc-1	I	2026277	2033966	+	Y20F4.2.1	Y20F4.2.1	CREB-regulated transcription coactivator 1 homolog [Source:UniProtKB/Swiss-Prot;Acc:Q95XA8]	+	CDS	overlapping	0	4.72804	5.05029	5.14553	4.48006	4.76996	4.49515
Y20F4.4	I	2034383	2043805	-	Y20F4.4a	Y20F4.4a	No description	-	CDS	overlapping	0	4.30113	4.5332	4.44796	4.10538	4.42582	4.24089
linc-30	I	2046539	2048913	+	null					Not found	0	-2.2027	-1.4955	-2.99913	-1.07453	-1.26224	-0.402969
Y20F4.8	I	2049140	2050177	-	Y20F4.8	Y20F4.8	No description	-	CDS	overlapping	0	-0.880769	-0.717891	-0.677197	-0.167639	-0.432161	-0.161961
Y37E3.1	I	2061667	2064077	-	Y37E3.1	Y37E3.1	No description	-	CDS	overlapping	0	4.9896	4.95924	4.87124	4.46075	4.63123	4.49075
rpb-10	I	2064293	2064686	+	Y37E3.3	Y37E3.3	DNA-directed RNA polymerases I, II, and III subunit RPABC5 [Source:UniProtKB/Swiss-Prot;Acc:Q9GR61]	+	CDS	overlapping	0	4.42301	4.45203	4.3496	4.40525	4.41646	4.19829
moag-4	I	2064909	2065481	+	Y37E3.4.1	Y37E3.4.1	MOdifier of protein AGgregation [Source:UniProtKB/TrEMBL;Acc:Q9BKU8]	+	CDS	overlapping	0	5.87011	6.14836	6.21033	5.96576	6.41646	6.48522
arl-13	I	2065727	2069049	+	Y37E3.5a	Y37E3.5a	ADP-ribosylation factor-like protein 13B [Source:UniProtKB/Swiss-Prot;Acc:H2L0N8]	+	CDS	overlapping	0	0.119231	-0.132929	0.000875	-0.489567	0.0272704	-0.277438
Y37E3.26	I	2068818	2068951	-	Y37E3.5a	Y37E3.5a	ADP-ribosylation factor-like protein 13B [Source:UniProtKB/Swiss-Prot;Acc:H2L0N8]	+	CDS	overlapping	0	-4.3547	-4.45486	-4.15113	-4.22653	-4.58416	-4.0144
rla-1	I	2069086	2069587	-	Y37E3.7.1	Y37E3.7.1	60S acidic ribosomal protein P1 [Source:UniProtKB/Swiss-Prot;Acc:P91913]	-	CDS	overlapping	0	9.95425	10.1348	10.1722	10.2459	10.3889	10.3021
Y37E3.8	I	2069681	2070607	-	Y37E3.8a	Y37E3.8a	No description	-	CDS	overlapping	0	10.198	10.4181	10.3846	10.463	10.7893	10.6236
Y37E3.28	I	2070216	2070358	+	Y37E3.8a	Y37E3.8a	No description	-	CDS	overlapping	0	-4.3547	-4.45486	-4.15113	-4.22653	-4.58416	-4.0144
Y37E3.27	I	2070673	2070891	-	null					Not found	0	-4.3547	-4.45486	-4.15113	-4.22653	-4.58416	-4.0144
phb-1	I	2071352	2072547	+	Y37E3.9	Y37E3.9	Mitochondrial prohibitin complex protein 1 [Source:UniProtKB/Swiss-Prot;Acc:Q9BKU4]	+	CDS	overlapping	0	8.05381	7.98745	7.8448	8.09038	8.3653	8.21508
eif-2alpha	I	2072680	2076906	+	Y37E3.10a	Y37E3.10a	Eukaryotic Initiation Factor [Source:UniProtKB/TrEMBL;Acc:Q9BKU3]	+	CDS	overlapping	0	7.83004	7.78693	7.77154	7.8514	8.00273	8.06538
Y37E3.11	I	2078959	2085662	+	Y37E3.11a	Y37E3.11a	No description	+	CDS	overlapping	0	5.65217	5.74836	5.96232	5.57652	5.76013	5.87738
Y37E3.29	I	2084806	2085027	-	Y37E3.11a	Y37E3.11a	No description	+	CDS	overlapping	0	-4.3547	-4.45486	-4.15113	-4.22653	-4.58416	-4.0144
iglr-3	I	2085673	2093822	-	Y37E3.13a	Y37E3.13a	IG(Immunoglobulin) and LRR(Leucine Rich Repeat) domains [Source:UniProtKB/TrEMBL;Acc:X5M5V2]	-	CDS	overlapping	0	1.15485	1.31186	0.644731	0.384902	0.322726	0.385527
npp-13	I	2097346	2123443	+	Y37E3.15a	Y37E3.15a	Nuclear pore protein [Source:UniProtKB/TrEMBL;Acc:Q9BKT9]	+	CDS	overlapping	0	6.86272	6.73332	6.71769	6.5621	6.63527	6.59293
Y37E3.19	I	2107457	2108896	-	Y37E3.15a	Y37E3.15a	Nuclear pore protein [Source:UniProtKB/TrEMBL;Acc:Q9BKT9]	+	CDS	overlapping	0	1.94705	2.54264	2.68737	2.71989	2.46266	2.56386
fpn-1.1	I	2113614	2118550	-	Y37E3.15a	Y37E3.15a	Nuclear pore protein [Source:UniProtKB/TrEMBL;Acc:Q9BKT9]	+	CDS	overlapping	0	4.46619	4.66004	4.70131	5.28741	4.92978	5.17652
Y37E3.17	I	2128590	2145971	+	Y37E3.17a	Y37E3.17a	No description	+	CDS	overlapping	0	8.19951	8.16501	8.15727	8.22382	8.51931	8.4674
Y37E3.30	I	2149823	2151826	-	Y37E3.30	Y37E3.30	No description	-	CDS	overlapping	0	-0.395342	-0.717891	-0.191771	-0.904605	0.375194	-0.862401
Y37E3.25	I	2149891	2149910	+	null					Not found	0	-4.3547	-4.45486	-4.15113	-4.22653	-4.58416	-4.0144
Y37E3.24	I	2149987	2150003	+	null					Not found	0	-4.3547	-4.45486	-4.15113	-4.22653	-4.58416	-4.0144
Y37E3.23	I	2150219	2150239	+	Y37E3.30	Y37E3.30	No description	-	CDS	overlapping	0	-4.3547	-4.45486	-4.15113	-4.22653	-4.58416	-4.0144
afd-1	I	2160042	2209629	+	W03F11.6a	W03F11.6a	AFaDin (Actin filament binding protein) homolog [Source:UniProtKB/TrEMBL;Acc:X5M8U5]	+	CDS	overlapping	0	7.10336	7.20494	7.10678	6.72879	7.23318	6.96653
W03F11.5	I	2216100	2219479	+	W03F11.5	W03F11.5	No description	+	CDS	overlapping	0	1.77458	2.15658	1.95507	0.247398	3.62853	2.20369
ule-1	I	2219471	2222313	-	W03F11.1a	W03F11.1a	Uterine Lumin Expressed/locailized [Source:UniProtKB/TrEMBL;Acc:X5M5P2]	-	CDS	overlapping	0	3.53201	2.69715	2.58584	1.3849	-2.43216	-0.862401
gcy-17	I	2223307	2233099	-	W03F11.2a	W03F11.2a	Receptor-type guanylate cyclase gcy-17 [Source:UniProtKB/Swiss-Prot;Acc:X5M8U1]	-	CDS	overlapping	0	-1.03277	-2.30285	-0.414163	-4.07453	-2.11023	-0.862401
dct-9	I	2233744	2234957	-	W03F11.3	W03F11.3	Major sperm protein [Source:UniProtKB/TrEMBL;Acc:O01778]	-	CDS	overlapping	0	2.7973	3.10654	3.34072	3.37668	3.22605	3.25654
W03F11.4	I	2235617	2241210	-	W03F11.4	W03F11.4	Protein-tyrosine-phosphatase [Source:UniProtKB/TrEMBL;Acc:O01777]	-	CDS	overlapping	0	6.24335	6.12341	6.6045	6.64229	6.5629	6.77965
lgc-51	I	2242230	2247223	+	F12B6.3a	F12B6.3a	Ligand-Gated ion Channel [Source:UniProtKB/TrEMBL;Acc:X5LQ33]	+	CDS	overlapping	0	-4.3547	-4.45486	-4.15113	-4.22653	-4.58416	-4.0144
21ur-15161	I	2243149	2243169	-	F12B6.3a	F12B6.3a	Ligand-Gated ion Channel [Source:UniProtKB/TrEMBL;Acc:X5LQ33]	+	CDS	overlapping	0	-4.3547	-4.45486	-4.15113	-4.22653	-4.58416	-4.0144
slc-17.6	I	2250131	2254901	+	F12B6.2a	F12B6.2a	SLC (SoLute Carrier) homolog [Source:UniProtKB/TrEMBL;Acc:X5M917]	+	CDS	overlapping	0	4.66149	4.39411	4.56312	3.95889	3.21169	3.28735
abt-2	I	2255923	2272866	-	F12B6.1a	F12B6.1a	ABC Transporter family [Source:UniProtKB/TrEMBL;Acc:Q1RS86]	-	CDS	overlapping	0	5.26083	5.27835	5.36062	5.08786	5.45506	5.17926
Y39G10AL.6	I	2269391	2269442	-	F12B6.1a	F12B6.1a	ABC Transporter family [Source:UniProtKB/TrEMBL;Acc:Q1RS86]	-	CDS	overlapping	0	-4.3547	-4.45486	-4.15113	-4.22653	-4.58416	-4.0144
Y39G10AL.4	I	2269391	2269442	+	F12B6.1a	F12B6.1a	ABC Transporter family [Source:UniProtKB/TrEMBL;Acc:Q1RS86]	-	CDS	overlapping	0	-4.3547	-4.45486	-4.15113	-4.22653	-4.58416	-4.0144
Y39G10AL.5	I	2272359	2272439	+	F12B6.1a	F12B6.1a	ABC Transporter family [Source:UniProtKB/TrEMBL;Acc:Q1RS86]	-	CDS	overlapping	0	-4.3547	-4.45486	-4.15113	-4.22653	-4.58416	-4.0144
Y39G10AL.t1	I	2272368	2272438	-	F12B6.1a	F12B6.1a	ABC Transporter family [Source:UniProtKB/TrEMBL;Acc:Q1RS86]	-	CDS	overlapping	0	-4.3547	-4.45486	-4.15113	-4.22653	-4.58416	-4.0144
Y39G10AL.1	I	2279835	2281516	+	Y39G10AL.1a	Y39G10AL.1a	No description	+	CDS	overlapping	0	-3.2027	-3.30285	-1.41416	-2.48957	-3.43216	-1.8624
cdk-7	I	2281504	2291183	-	Y39G10AL.3.1	Y39G10AL.3.1	Cyclin-dependent kinase 7 [Source:UniProtKB/Swiss-Prot;Acc:G5EFV5]	-	CDS	overlapping	0	5.57538	5.341	5.5342	4.88257	4.71504	4.89582
Y39G10AR.11	I	2293132	2297312	+	Y39G10AR.11.1	Y39G10AR.11.1	No description	+	CDS	overlapping	0	6.61588	6.81609	7.1353	6.17814	6.59851	6.66703
tpxl-1	I	2297280	2304393	-	Y39G10AR.12a	Y39G10AR.12a	TPX2 (Targeting Protein for Xenopus Klp2)- Like; TPX2-related alternative variant b [Source:UniProtKB/TrEMBL;Acc:Q8WSN6]	-	CDS	overlapping	0	7.52905	7.47728	7.33794	6.91131	6.76812	6.69506
epg-2	I	2300086	2302823	+	Y39G10AR.12a	Y39G10AR.12a	TPX2 (Targeting Protein for Xenopus Klp2)- Like; TPX2-related alternative variant b [Source:UniProtKB/TrEMBL;Acc:Q8WSN6]	-	CDS	overlapping	0	3.85259	3.93077	4.00087	4.21549	4.03136	4.46403
icp-1	I	2304512	2306816	-	Y39G10AR.13a.1	Y39G10AR.13a.1	InCenP homolog; Incenp-like protein ICP-1 [Source:UniProtKB/TrEMBL;Acc:G5EE37]	-	CDS	overlapping	0	6.33549	6.2868	6.22849	5.71663	5.72519	5.75598
Y39G10AR.9	I	2306985	2308975	+	Y39G10AR.9b	Y39G10AR.9b	No description	+	CDS	overlapping	0	5.60627	5.48505	5.30694	4.99425	4.70995	4.70745
nsun-4	I	2308976	2312129	+	Y39G10AR.21a	Y39G10AR.21a	Nop2 (NOP2)/SUN domain family member [Source:UniProtKB/TrEMBL;Acc:X5LVB3]	+	CDS	overlapping	0	4.92401	4.77663	4.81145	4.75519	4.95586	4.82059
tbca-1	I	2312496	2313008	+	Y39G10AR.20	Y39G10AR.20	Tubulin-specific chaperone A [Source:UniProtKB/TrEMBL;Acc:Q95XR1]	+	CDS	overlapping	0	4.91104	5.1463	5.04253	4.82935	5.07563	4.97365
eif-2gamma	I	2313271	2316003	+	Y39G10AR.8	Y39G10AR.8	Eukaryotic Initiation Factor [Source:UniProtKB/TrEMBL;Acc:Q95XR0]	+	CDS	overlapping	0	8.20881	8.16704	8.13562	8.20827	8.38622	8.31065
Y39G10AR.30	I	2315821	2315987	-	null					Not found	0	-4.3547	-4.45486	-4.15113	-4.22653	-4.58416	-4.0144
ekl-7	I	2316307	2318305	+	Y39G10AR.7a	Y39G10AR.7a	No description	+	CDS	overlapping	0	5.54045	5.5395	5.49873	5.07013	4.86475	4.86892
mcm-4	I	2318291	2321847	-	Y39G10AR.14a.1	Y39G10AR.14a.1	DNA replication licensing factor mcm-4 [Source:UniProtKB/Swiss-Prot;Acc:Q95XQ8]	-	CDS	overlapping	0	7.23297	7.01795	6.99169	6.6745	6.61905	6.59395
Y39G10AR.32	I	2322025	2322596	-	Y39G10AR.32a	Y39G10AR.32a	No description	-	CDS	overlapping	0	4.26491	4.12341	3.81466	2.79583	2.88977	3.376
Y39G10AR.15	I	2323916	2327329	-	Y39G10AR.15	Y39G10AR.15	No description	-	CDS	overlapping	0	3.83073	4.06347	4.28628	4.13492	4.39121	4.34217
srbc-64	I	2327989	2330162	+	Y39G10AR.22	Y39G10AR.22	SRBC-64; Serpentine Receptor, class BC (Class B-like) [Source:UniProtKB/TrEMBL;Acc:G5ECV4]	+	CDS	overlapping	0	-4.3547	-4.45486	-4.15113	-4.22653	-4.43216	-4.0144
Y39G10AR.16	I	2330895	2332652	-	Y39G10AR.16	Y39G10AR.16	No description	-	CDS	overlapping	0	4.37473	4.43186	4.54777	4.19693	3.89427	3.81002
ugt-31	I	2333312	2338693	+	Y39G10AR.6	Y39G10AR.6	UDP-GlucuronosylTransferase [Source:UniProtKB/TrEMBL;Acc:Q86S61]	+	CDS	overlapping	0	3.12822	3.5045	3.46848	2.31779	2.26828	2.423
zeel-1	I	2342216	2350468	+	Y39G10AR.5	Y39G10AR.5	No description	+	CDS	overlapping	0	-4.3547	-4.45486	-2.99913	-4.22653	-4.58416	-3.8624
peel-1	I	2352835	2356238	+	Y39G10AR.25.1	Y39G10AR.25.1	PEEL-1 [Source:UniProtKB/TrEMBL;Acc:G5EGC6]	+	CDS	overlapping	0	2.41201	2.74154	2.60079	2.85621	2.45048	2.67676
nekl-1	I	2357883	2372964	+	Y39G10AR.3a	Y39G10AR.3a	NEK (NEver in mitosis Kinase) Like [Source:UniProtKB/TrEMBL;Acc:A0A061AD48]	+	CDS	overlapping	0	1.49774	1.94507	1.93161	0.569326	-0.344698	0.892487
Y39G10AR.31	I	2368687	2368744	+	Y39G10AR.3a	Y39G10AR.3a	NEK (NEver in mitosis Kinase) Like [Source:UniProtKB/TrEMBL;Acc:A0A061AD48]	+	CDS	overlapping	0	-4.3547	-4.45486	-4.15113	-4.22653	-4.58416	-4.0144
Y39G10AR.28	I	2368783	2368861	-	Y39G10AR.3a	Y39G10AR.3a	NEK (NEver in mitosis Kinase) Like [Source:UniProtKB/TrEMBL;Acc:A0A061AD48]	+	CDS	overlapping	0	-4.3547	-4.45486	-4.15113	-4.22653	-4.58416	-4.0144
Y39G10AR.29	I	2368783	2368861	+	Y39G10AR.3a	Y39G10AR.3a	NEK (NEver in mitosis Kinase) Like [Source:UniProtKB/TrEMBL;Acc:A0A061AD48]	+	CDS	overlapping	0	-4.3547	-4.45486	-4.15113	-4.22653	-4.58416	-4.0144
Y39G10AR.27	I	2370805	2370858	-	Y39G10AR.3a	Y39G10AR.3a	NEK (NEver in mitosis Kinase) Like [Source:UniProtKB/TrEMBL;Acc:A0A061AD48]	+	CDS	overlapping	0	-4.3547	-4.45486	-4.15113	-4.22653	-4.58416	-4.0144
sydn-1	I	2377089	2381851	-	Y39G10AR.17	Y39G10AR.17	No description	-	CDS	overlapping	0	3.57209	3.76324	3.64473	3.22009	3.52204	3.49515
dot-1.1	I	2382953	2401492	-	Y39G10AR.18a	Y39G10AR.18a	DOT1 histone methyltransferase family [Source:UniProtKB/TrEMBL;Acc:A0A061AD87]	-	CDS	overlapping	0	6.70043	6.70697	6.58959	6.27972	6.43666	6.28862
zwl-1	I	2402232	2409987	+	Y39G10AR.2a	Y39G10AR.2a	Protein zwilch homolog [Source:UniProtKB/Swiss-Prot;Acc:Q95XP9]	+	CDS	overlapping	0	6.19069	6.0536	6.1417	5.72151	5.63662	5.59908
Y39G10AR.26	I	2410190	2410261	-	null					Not found	0	-4.3547	-4.45486	-4.15113	-4.22653	-4.58416	-4.0144
F23C8.13	I	2415133	2418521	+	F23C8.13a	F23C8.13a	No description	+	CDS	overlapping	0	0.655284	1.08946	0.701314	0.0953953	0.268279	0.722562
F23C8.5	I	2418450	2420801	-	F23C8.13a	F23C8.13a	No description	+	CDS	overlapping	0	7.94832	8.19225	8.09957	8.08943	8.41764	8.29873
did-2	I	2420803	2421816	-	F23C8.6	F23C8.6	Doa4-Independent Degradation, homologous to yeast Did2 [Source:UniProtKB/TrEMBL;Acc:Q9TXI3]	-	CDS	overlapping	0	6.21093	6.41139	6.46542	5.91131	6.30678	6.54699
F23C8.7	I	2422334	2425185	-	F23C8.7	F23C8.7	Tyrosine-protein kinase [Source:UniProtKB/TrEMBL;Acc:Q9TXI2]	-	CDS	overlapping	0	3.63651	3.94981	4.02878	4.01823	3.75766	3.87231
F23C8.8	I	2429675	2432601	-	F23C8.8	F23C8.8	No description	-	CDS	overlapping	0	2.93685	3.29706	3.35843	3.73925	3.35574	3.58881
tipn-1	I	2432570	2433755	-	F23C8.8	F23C8.8	No description	-	CDS	overlapping	0	4.84443	4.66869	4.58207	4.34332	4.48073	4.54699
ubxn-1	I	2434004	2435708	+	F23C8.4.1	F23C8.4.1	UBX-containing protein in Nematodes [Source:UniProtKB/TrEMBL;Acc:Q9TXH9]	+	CDS	overlapping	0	6.03571	6.1349	5.97242	5.76152	5.95693	5.72068
F23C8.14	I	2436550	2437084	-	F23C8.14a	F23C8.14a	No description	-	CDS	overlapping	0	-1.39534	-1.30285	-1.6772	-2.07453	-2.11023	-3.8624
F23C8.3	I	2438767	2442948	+	F23C8.3a	F23C8.3a	No description	+	CDS	overlapping	0	0.967228	0.651343	0.585837	-0.267175	0.777292	1.22506
inx-19	I	2451908	2464637	-	T16H5.1a	T16H5.1a	Innexin-19 [Source:UniProtKB/Swiss- Prot;Acc:O61715]	-	CDS	overlapping	0	-0.295806	-0.395963	-0.191771	-0.489567	-0.525271	-0.402969
Y74C10AL.2	I	2468787	2471972	-	Y74C10AL.2.1	Y74C10AL.2.1	No description	-	CDS	overlapping	0	4.58847	4.81089	4.66265	4.69365	4.59021	4.6533
abtm-1	I	2472066	2485391	-	Y74C10AR.3a	Y74C10AR.3a	ABC Transporter, Mitochondrial [Source:UniProtKB/TrEMBL;Acc:A0A061ACG9]	-	CDS	overlapping	0	6.15815	5.90538	5.95943	6.08029	5.90435	6.17652
Y74C10AR.2	I	2483203	2483705	+	Y74C10AR.3a	Y74C10AR.3a	ABC Transporter, Mitochondrial [Source:UniProtKB/TrEMBL;Acc:A0A061ACG9]	-	CDS	overlapping	0	0.604658	-4.45486	3.28628	-4.22653	-1.62481	-4.0144
eif-3.I	I	2485867	2489780	+	Y74C10AR.1a	Y74C10AR.1a	Eukaryotic translation initiation factor 3 subunit I [Source:UniProtKB/Swiss-Prot;Acc:Q965S8]	+	CDS	overlapping	0	7.5354	7.62455	7.56788	7.79584	7.98252	7.86807
Y23H5B.6	I	2489976	2497371	+	Y23H5B.6a	Y23H5B.6a	RNA helicase [Source:UniProtKB/TrEMBL;Acc:Q9N478]	+	CDS	overlapping	0	6.69364	6.54342	6.5952	6.48867	6.40625	6.52562
Y23H5B.5	I	2498134	2506259	+	Y23H5B.5	Y23H5B.5	No description	+	CDS	overlapping	0	6.34227	5.91994	6.04663	6.15429	5.65927	5.92387
Y23H5B.13	I	2514167	2514255	+	null					Not found	0	-4.3547	-4.45486	-4.15113	-4.22653	-4.58416	-4.0144
21ur-15102	I	2524532	2524552	+	null					Not found	0	-4.3547	-4.45486	-4.15113	-4.22653	-4.58416	-4.0144
dmsr-2	I	2533268	2542114	+	Y23H5B.4	Y23H5B.4	DroMyoSuppressin Receptor related [Source:UniProtKB/TrEMBL;Acc:Q9N476]	+	CDS	overlapping	0	1.25673	1.15658	1.90776	0.732825	0.889767	0.892487
mir-8193	I	2538611	2538670	+	Y23H5B.4	Y23H5B.4	DroMyoSuppressin Receptor related [Source:UniProtKB/TrEMBL;Acc:Q9N476]	+	CDS	overlapping	0	-4.3547	-4.45486	-4.15113	-4.22653	-4.58416	-4.0144
Y23H5B.3	I	2544749	2546163	+	Y23H5B.3	Y23H5B.3	No description	+	CDS	overlapping	0	-0.202697	-0.302854	-0.677197	-1.48957	-1.11023	-0.692476
Y23H5B.8	I	2546897	2548358	-	Y23H5B.8	Y23H5B.8	No description	-	CDS	overlapping	0	0.382265	-0.132929	0.000875	-4.07453	0.322726	-0.161961
nspd-8	I	2551375	2551590	-	Y23H5B.9	Y23H5B.9	Nematode Specific Peptide family, group D [Source:UniProtKB/TrEMBL;Acc:Q9N472]	-	CDS	overlapping	0	-4.3547	-4.45486	-4.15113	-4.22653	-4.58416	-4.0144
Y23H5B.1	I	2552987	2555398	+	Y23H5B.1	Y23H5B.1	No description	+	CDS	overlapping	0	0.256735	0.341003	0.322803	-0.489567	-0.525271	0.0444898
Y23H5B.12	I	2556252	2557425	+	Y23H5B.12a	Y23H5B.12a	No description	+	CDS	overlapping	0	0.841697	0.452034	0.585837	0.832361	1.12243	1.66116
C55C2.4	I	2558300	2560110	+	C55C2.4	C55C2.4	No description	+	CDS	overlapping	0	1.00676	0.452034	0.80823	1.05475	0.925391	1.38553
C55C2.3	I	2560396	2561820	+	C55C2.3	C55C2.3	No description	+	CDS	overlapping	0	1.25673	1.28211	1.52444	1.1734	0.960156	1.62945
ssp-19	I	2562616	2563049	+	C55C2.2	C55C2.2	Sperm-specific class P protein 19 [Source:UniProtKB/Swiss-Prot;Acc:O01829]	+	CDS	overlapping	0	3.22357	3.23631	3.70131	2.75836	2.16775	1.52992
scrt-1	I	2568872	2570746	+	C55C2.1	C55C2.1	SCRaTch (Zinc finger transcriptional repressor) homolog [Source:UniProtKB/TrEMBL;Acc:O01830]	+	CDS	overlapping	0	-4.3547	-4.30285	-4.15113	-4.07453	-4.58416	-4.0144
aat-5	I	2571782	2576020	-	C55C2.5a	C55C2.5a	Amino Acid Transporter [Source:UniProtKB/TrEMBL;Acc:H2KZG9]	-	CDS	overlapping	0	3.64905	3.78461	3.74907	3.5029	4.07959	3.38553
fbp-1	I	2580935	2586126	-	K07A3.1a.1	K07A3.1a.1	Fructose-1,6-BiPhosphatase; Fructose-1,6- bisphosphatase [Source:UniProtKB/TrEMBL;Acc:G5EBJ7]	-	CDS	overlapping	0	6.94451	7.02582	7.00087	6.9582	7.57065	7.37481
ptr-12	I	2587527	2595294	-	K07A3.2a	K07A3.2a	PaTched Related family [Source:UniProtKB/TrEMBL;Acc:H2KZH1]	-	CDS	overlapping	0	4.57538	4.38365	4.72539	4.62244	4.01078	4.10914
K07A3.3	I	2599979	2602627	+	K07A3.3b	K07A3.3b	No description	+	CDS	overlapping	0	4.23609	4.13177	4.21519	4.22925	4.05568	4.08011
K07A3.4	I	2605283	2605605	-	null					Not found	0	-4.3547	-4.45486	-4.15113	-4.22653	-4.58416	-4.0144
K07A3.5	I	2605283	2605605	+	null					Not found	0	-4.3547	-4.45486	-4.15113	-4.22653	-4.58416	-4.0144
ctn-1	I	2606754	2617360	+	Y23H5A.5a	Y23H5A.5a	Alpha-CaTuliN (Catenin/vinculin related) [Source:UniProtKB/TrEMBL;Acc:H2L012]	+	CDS	overlapping	0	4.73688	5.14836	5.08036	4.75519	5.59021	5.29999
Y23H5A.11	I	2614667	2614816	-	Y23H5A.5a	Y23H5A.5a	Alpha-CaTuliN (Catenin/vinculin related) [Source:UniProtKB/TrEMBL;Acc:H2L012]	+	CDS	overlapping	0	-4.3547	-4.45486	-4.15113	-4.22653	-4.58416	-4.0144
Y23H5A.10	I	2614878	2615027	+	Y23H5A.5a	Y23H5A.5a	Alpha-CaTuliN (Catenin/vinculin related) [Source:UniProtKB/TrEMBL;Acc:H2L012]	+	CDS	overlapping	0	-4.3547	-4.45486	-4.15113	-4.22653	-4.58416	-4.0144
spe-47	I	2617560	2620425	+	Y23H5A.4a	Y23H5A.4a	Major sperm protein [Source:UniProtKB/TrEMBL;Acc:O76615]	+	CDS	overlapping	0	3.46973	3.82127	3.94924	4.28302	4.12626	3.98935
Y23H5A.9	I	2620316	2620418	-	Y23H5A.4a	Y23H5A.4a	Major sperm protein [Source:UniProtKB/TrEMBL;Acc:O76615]	+	CDS	overlapping	0	-4.3547	-4.45486	-4.15113	-4.22653	-4.58416	-4.0144
Y23H5A.3	I	2620654	2621859	+	Y23H5A.3	Y23H5A.3	No description	+	CDS	overlapping	0	6.39722	6.34281	6.09627	5.95752	5.92759	5.77965
Y23H5A.2	I	2621957	2623186	+	Y23H5A.2a	Y23H5A.2a	No description	+	CDS	overlapping	0	2.57866	2.8367	2.85886	2.05475	2.32273	2.32742
cars-1	I	2623102	2628577	-	Y23H5A.2a	Y23H5A.2a	No description	+	CDS	overlapping	0	7.70907	7.62862	7.65327	7.51231	7.84484	7.82366
Y23H5A.8	I	2632987	2634561	+	Y23H5A.8a	Y23H5A.8a	No description	+	CDS	overlapping	0	-0.617735	-0.215391	-0.298686	-0.489567	-0.97273	0.0444898
F40E3.3	I	2638649	2639419	+	F40E3.3	F40E3.3	No description	+	CDS	overlapping	0	-4.3547	-4.45486	-4.15113	-4.22653	-4.58416	-4.0144
mage-1	I	2642724	2643778	+	F40E3.2	F40E3.2	Melanoma-Associated-antiGEn homolog [Source:UniProtKB/TrEMBL;Acc:O01549]	+	CDS	overlapping	0	4.97721	4.71395	4.7591	4.46463	4.3492	4.49954
linc-23	I	2644965	2645309	+	F40E3.5.1	F40E3.5.1	No description	-	CDS	overlapping	0	-4.3547	-4.45486	-4.15113	-4.22653	-4.58416	-4.0144
F40E3.5	I	2645273	2657241	-	F40E3.5.1	F40E3.5.1	No description	-	CDS	overlapping	0	3.57209	3.82643	4.20055	3.82634	4.09922	4.29747
F40E3.6	I	2650737	2651711	-	F40E3.6a	F40E3.6a	No description	-	CDS	overlapping	0	-4.3547	-4.45486	-4.15113	-4.07453	-4.58416	-4.0144
F40E3.9	I	2655867	2655923	-	null					Not found	0	-4.3547	-4.45486	-4.15113	-4.22653	-4.58416	-4.0144
F40E3.8	I	2656826	2657013	+	null					Not found	0	-4.3547	-4.45486	-4.15113	-4.22653	-4.58416	-4.0144
F32B5.6	I	2668160	2672434	+	F32B5.6a	F32B5.6a	No description	+	CDS	overlapping	0	6.1045	6.56211	6.25944	6.15309	6.6553	6.3507
F32B5.7	I	2672940	2682797	-	F32B5.7a.1	F32B5.7a.1	No description	-	CDS	overlapping	0	4.40833	4.46864	4.54777	4.43326	4.91435	4.58054
F32B5.12	I	2678059	2678205	+	F32B5.7a.1	F32B5.7a.1	No description	-	CDS	overlapping	0	-4.3547	-4.45486	-4.15113	-4.22653	-4.58416	-4.0144
F32B5.13	I	2682866	2683011	+	null					Not found	0	-4.3547	-4.45486	-4.15113	-4.22653	-4.58416	-4.0144
F32B5.14	I	2684865	2684995	+	null					Not found	0	-4.3547	-4.45486	-4.15113	-4.22653	-4.58416	-4.0144
F32B5.15	I	2684870	2684997	-	null					Not found	0	-4.3547	-4.45486	-4.15113	-4.22653	-4.58416	-4.0144
cpz-1	I	2686639	2689493	-	F32B5.8a	F32B5.8a	CathePsin Z; Cathepsin Z-like enzyme [Source:UniProtKB/TrEMBL;Acc:G5EGP8]	-	CDS	overlapping	0	8.22619	8.77863	8.79732	8.77566	9.21912	9.32185
msrp-1	I	2692074	2692467	+	F32B5.4	F32B5.4	MS Related Protein [Source:UniProtKB/TrEMBL;Acc:O01851]	+	CDS	overlapping	0	4.59496	4.68867	4.77566	4.1004	3.77729	3.70745
F32B5.3	I	2692757	2694084	+	F32B5.3	F32B5.3	No description	+	CDS	overlapping	0	-0.0327721	0.74154	0.644731	-0.0745298	-0.110233	-0.0550459
F32B5.2	I	2697399	2699955	+	F32B5.2	F32B5.2	No description	+	CDS	overlapping	0	-0.502257	-0.0549261	-0.191771	-0.0745298	0.152801	-1.27744
F32B5.10	I	2698564	2698712	-	F32B5.2	F32B5.2	No description	+	CDS	overlapping	0	-4.3547	-4.45486	-4.15113	-4.22653	-4.58416	-4.0144
F32B5.1	I	2700420	2702158	+	F32B5.1	F32B5.1	No description	+	CDS	overlapping	0	3.7515	3.93555	4.1708	4.34332	4.107	4.40906
F32B5.16	I	2700617	2700838	-	F32B5.1	F32B5.1	No description	+	CDS	overlapping	0	-4.3547	-4.45486	-4.15113	-4.22653	-4.58416	-4.0144
F32B5.11	I	2700643	2700792	+	F32B5.1	F32B5.1	No description	+	CDS	overlapping	0	-4.3547	-4.45486	-4.15113	-4.22653	-4.58416	-4.0144
Y71F9B.21	I	2703263	2703458	-	null					Not found	0	-4.3547	-4.45486	-4.15113	-4.22653	-4.58416	-4.0144
lin-17	I	2706883	2717549	+	Y71F9B.5a.1	Y71F9B.5a.1	Transmembrane receptor LIN-17 [Source:UniProtKB/TrEMBL;Acc:G5EDV1]	+	CDS	overlapping	0	3.41935	3.56751	3.41027	3.60495	4.05166	4.01412
dnj-30	I	2718027	2721475	-	Y71F9B.16a	Y71F9B.16a	DNaJ domain (Prokaryotic heat shock protein) [Source:UniProtKB/TrEMBL;Acc:A0A078BS22]	-	CDS	overlapping	0	4.91365	5.09161	4.98672	4.5328	4.94938	4.9768
Y71F9B.6	I	2721879	2726724	-	Y71F9B.6a	Y71F9B.6a	No description	-	CDS	overlapping	0	4.73982	4.53635	4.38458	4.48771	4.51912	4.54699
snr-7	I	2727014	2727545	+	Y71F9B.4	Y71F9B.4	Probable small nuclear ribonucleoprotein G [Source:UniProtKB/Swiss-Prot;Acc:Q9N4G9]	+	CDS	overlapping	0	5.49079	5.52051	5.44174	5.52724	5.53218	5.47967
yop-1	I	2730004	2731453	+	Y71F9B.3	Y71F9B.3	Receptor expression-enhancing protein [Source:UniProtKB/TrEMBL;Acc:Q9N4G8]	+	CDS	overlapping	0	7.29565	7.38933	7.14107	7.10911	7.05568	6.97916
Y71F9B.2	I	2731562	2735371	+	Y71F9B.2a	Y71F9B.2a	Phosphatidate cytidylyltransferase, mitochondrial [Source:UniProtKB/Swiss-Prot;Acc:Q9N4G7]	+	CDS	overlapping	0	4.96723	4.9427	4.77895	4.54386	4.56784	4.75231
lron-11	I	2735345	2742508	-	Y71F9B.8a	Y71F9B.8a	1D304; ELRR (Extracellular Leucine-Rich Repeat) ONly [Source:UniProtKB/TrEMBL;Acc:G5EGE7]	-	CDS	overlapping	0	2.86339	3.37663	3.48469	3.43327	3.64999	3.62141
Y71F9B.17	I	2739658	2739796	+	Y71F9B.8a	Y71F9B.8a	1D304; ELRR (Extracellular Leucine-Rich Repeat) ONly [Source:UniProtKB/TrEMBL;Acc:G5EGE7]	-	CDS	overlapping	0	-4.3547	-4.45486	-4.15113	-4.22653	-4.58416	-4.0144
Y71F9B.19	I	2739991	2740283	+	Y71F9B.8a	Y71F9B.8a	1D304; ELRR (Extracellular Leucine-Rich Repeat) ONly [Source:UniProtKB/TrEMBL;Acc:G5EGE7]	-	CDS	overlapping	0	-4.3547	-4.45486	-4.15113	-4.22653	-4.58416	-4.0144
Y71F9B.22	I	2742383	2742528	+	Y71F9B.8a	Y71F9B.8a	1D304; ELRR (Extracellular Leucine-Rich Repeat) ONly [Source:UniProtKB/TrEMBL;Acc:G5EGE7]	-	CDS	overlapping	0	-4.3547	-4.45486	-4.15113	-4.22653	-4.58416	-4.0144
Y71F9B.18	I	2744953	2745118	+	null					Not found	0	-4.3547	-4.45486	-4.15113	-4.22653	-4.58416	-4.0144
plk-2	I	2755540	2758204	-	Y71F9B.7	Y71F9B.7	Serine/threonine-protein kinase plk-2 [Source:UniProtKB/Swiss-Prot;Acc:Q9N2L7]	-	CDS	overlapping	0	6.62623	6.59575	6.62201	6.49627	6.38322	6.35919
Y71F9B.20	I	2758298	2758405	+	null					Not found	0	-4.3547	-4.45486	-4.15113	-4.22653	-4.58416	-4.0144
Y71F9B.9	I	2759023	2761044	-	Y71F9B.9a	Y71F9B.9a	No description	-	CDS	overlapping	0	2.76309	3.25174	3.46031	3.01293	3.85324	3.44138
Y71F9B.24	I	2760304	2761184	+	Y71F9B.9a	Y71F9B.9a	No description	-	CDS	overlapping	0	-4.3547	-4.45486	-4.15113	-1.7526	-2.8472	-4.0144
sop-3	I	2761158	2776097	-	Y71F9B.10b	Y71F9B.10b	Mediator of RNA polymerase II transcription subunit 1.1 [Source:UniProtKB/Swiss-Prot;Acc:Q9N4G4]	-	CDS	overlapping	0	6.48992	6.60704	6.43967	6.22353	6.52131	6.28862
Y71F9B.1	I	2774912	2775421	+	Y71F9B.10b	Y71F9B.10b	Mediator of RNA polymerase II transcription subunit 1.1 [Source:UniProtKB/Swiss-Prot;Acc:Q9N4G4]	-	CDS	overlapping	0	2.89534	3.16475	2.78223	2.41732	2.4382	2.15997
Y71F9B.13	I	2776370	2778726	-	Y71F9B.13a	Y71F9B.13a	No description	-	CDS	overlapping	0	4.01647	4.16475	3.88352	2.82029	3.77241	2.79581
Y71F9B.15	I	2780850	2784276	-	Y71F9B.15	Y71F9B.15	No description	-	CDS	overlapping	0	2.4838	2.47851	2.37591	2.03399	1.12243	1.66116
W03D8.9	I	2784620	2786077	-	W03D8.9.1	W03D8.9.1	No description	-	CDS	overlapping	0	6.24025	6.44198	6.46133	6.39715	6.06669	6.07571
W03D8.14	I	2787981	2788418	-	W03D8.14	W03D8.14	No description	-	CDS	overlapping	0	-4.2027	-2.30285	-1.19177	-4.22653	-3.43216	-4.0144
W03D8.1	I	2788768	2790343	-	W03D8.1	W03D8.1	No description	-	CDS	overlapping	0	2.39722	2.07219	2.49273	2.51043	2.1528	2.30752
W03D8.8	I	2791687	2794976	+	W03D8.8	W03D8.8	No description	+	CDS	overlapping	0	4.4303	4.36248	4.91675	3.04441	5.05769	4.36642
W03D8.7	I	2796130	2797238	+	W03D8.7	W03D8.7	No description	+	CDS	overlapping	0	0.320865	-0.302854	-0.414163	0.173398	-0.847199	-0.692476
W03D8.2	I	2798175	2800878	-	W03D8.2a	W03D8.2a	Serine/threonine-protein phosphatase [Source:UniProtKB/TrEMBL;Acc:O45001]	-	CDS	overlapping	0	2.95717	3.22853	3.56312	3.44903	3.61769	3.31751
W03D8.12	I	2799609	2799671	+	W03D8.2b	W03D8.2b	Serine/threonine-protein phosphatase [Source:UniProtKB/TrEMBL;Acc:O45001]	-	CDS	overlapping	0	-4.3547	-4.45486	-4.15113	-4.22653	-4.58416	-4.0144
itx-1	I	2802822	2815786	+	W03D8.6a	W03D8.6a	InTestinal NeureXin-like [Source:UniProtKB/TrEMBL;Acc:A0A078BPJ4]	+	CDS	overlapping	0	6.54045	6.59877	6.58113	6.43029	6.70355	6.60826
W03D8.5	I	2816415	2817646	+	W03D8.5	W03D8.5	Major sperm protein [Source:UniProtKB/TrEMBL;Acc:Q1XFY6]	+	CDS	overlapping	0	2.78599	3.14836	3.14043	2.61197	2.64465	2.51264
W03D8.11	I	2818744	2820701	+	W03D8.11	W03D8.11	No description	+	CDS	overlapping	0	1.32086	1.28211	2.02324	-1.07453	4.11859	3.21441
W03D8.3	I	2820869	2822300	-	W03D8.3	W03D8.3	No description	-	CDS	overlapping	0	2.53877	2.66293	2.87124	2.91415	2.51035	2.76696
W03D8.13	I	2822737	2822836	-	null					Not found	0	-1.39534	-1.30285	-0.298686	-2.48957	-1.62481	-1.27744
pop-1	I	2823254	2830311	-	W10C8.2	W10C8.2	No description	-	CDS	overlapping	0	5.56217	5.53162	5.38025	4.88837	5.29406	5.15162
W10C8.14	I	2830335	2830483	+	null					Not found	0	-4.3547	-4.45486	-4.15113	-4.22653	-4.58416	-4.0144
W10C8.8	I	2831305	2831674	+	null					Not found	0	-4.3547	-4.45486	-4.15113	-4.22653	-4.58416	-4.0144
W10C8.12	I	2831450	2831599	-	null					Not found	0	-4.3547	-4.45486	-4.15113	-4.22653	-4.58416	-4.0144
W10C8.3	I	2832872	2833253	-	W10C8.3	W10C8.3	No description	-	CDS	overlapping	0	-4.3547	-4.45486	-4.15113	-4.22653	-4.58416	-4.0144
W10C8.13	I	2835345	2835482	-	null					Not found	0	-4.3547	-4.45486	-4.15113	-4.22653	-4.58416	-4.0144
W10C8.16	I	2835483	2835622	+	null					Not found	0	-4.3547	-4.45486	-4.15113	-4.22653	-4.58416	-4.0144
W10C8.15	I	2835767	2835983	-	null					Not found	0	-4.3547	-4.45486	-4.15113	-4.22653	-4.58416	-4.0144
W10C8.9	I	2835837	2835984	+	null					Not found	0	-4.3547	-4.45486	-4.15113	-4.22653	-4.58416	-4.0144
W10C8.11	I	2837984	2838050	-	null					Not found	0	-4.3547	-4.45486	-4.15113	-4.22653	-4.58416	-4.0144
W10C8.7	I	2837984	2838050	+	null					Not found	0	-4.3547	-4.45486	-4.15113	-4.22653	-4.58416	-4.0144
ccb-2	I	2845859	2849792	+	W10C8.1a	W10C8.1a	Calcium Channel, Beta subunit [Source:UniProtKB/TrEMBL;Acc:A0A078BQJ0]	+	CDS	overlapping	0	-2.2027	-3.30285	-1.19177	-1.26717	-1.43216	-1.27744
W10C8.4	I	2851963	2853903	-	W10C8.4a	W10C8.4a	No description	-	CDS	overlapping	0	0.552191	0.0190745	-0.0922349	-0.615098	-0.847199	-1.05505
W10C8.5	I	2853975	2855732	-	W10C8.5.1	W10C8.5.1	No description	-	CDS	overlapping	0	6.03092	6.30633	6.49573	6.2519	6.59644	6.47075
W10C8.10	I	2855295	2855442	+	W10C8.5.1	W10C8.5.1	No description	-	CDS	overlapping	0	-4.3547	-4.45486	-4.15113	-4.22653	-4.58416	-4.0144
W10C8.6	I	2858524	2859913	-	W10C8.6	W10C8.6	No description	-	CDS	overlapping	0	-0.617735	0.156578	0.000875	-1.07453	-0.97273	-3.8624
Y71F9AL.11	I	2862403	2864446	+	Y71F9AL.11	Y71F9AL.11	No description	+	CDS	overlapping	0	-2.61773	-2.71789	-2.41416	-4.22653	-3.43216	-2.8624
Y71F9AL.21	I	2864011	2864061	-	Y71F9AL.11	Y71F9AL.11	No description	+	CDS	overlapping	0	-4.3547	-4.45486	-4.15113	-4.22653	-4.58416	-4.0144
Y71F9AL.10	I	2866508	2870167	+	Y71F9AL.10	Y71F9AL.10	No description	+	CDS	overlapping	0	4.8607	5.00093	5.22488	4.1734	5.00871	4.91568
Y71F9AL.12	I	2870608	2875289	-	Y71F9AL.12	Y71F9AL.12	No description	-	CDS	overlapping	0	5.11698	4.76324	4.74907	4.65679	4.71504	4.8241
rpl-1	I	2875395	2876324	-	Y71F9AL.13a.1	Y71F9AL.13a.1	60S ribosomal protein L10a [Source:UniProtKB/Swiss-Prot;Acc:Q9N4I4]	-	CDS	overlapping	0	10.5862	10.8749	10.8867	10.6336	11.057	10.8744
Y71F9AL.19	I	2876337	2876554	-	null					Not found	0	-4.3547	-4.45486	-4.15113	-4.22653	-4.58416	-4.0144
Y71F9AL.20	I	2876698	2876843	-	null					Not found	0	-4.3547	-4.45486	-4.15113	-4.22653	-4.58416	-4.0144
Y71F9AL.9	I	2876932	2878523	+	Y71F9AL.9	Y71F9AL.9	No description	+	CDS	overlapping	0	8.52032	8.53379	8.52468	8.47574	8.78882	8.67724
Y71F9AL.8	I	2878578	2880929	+	Y71F9AL.8	Y71F9AL.8	No description	+	CDS	overlapping	0	4.38976	4.39759	4.27234	3.77722	3.80146	3.63745
dnc-5	I	2880919	2883454	-	Y71F9AL.14.1	Y71F9AL.14.1	DyNactin Complex component [Source:UniProtKB/TrEMBL;Acc:Q9N4I1]	-	CDS	overlapping	0	4.15045	4.29334	3.93161	3.70026	3.86705	3.78865
arx-1	I	2883546	2893718	-	Y71F9AL.16	Y71F9AL.16	Actin-related protein 3 [Source:UniProtKB/Swiss-Prot;Acc:Q9N4I0]	-	CDS	overlapping	0	6.55219	6.60178	6.50768	6.28302	6.47548	6.52454
Y71F9AL.7	I	2887800	2889434	+	Y71F9AL.16	Y71F9AL.16	Actin-related protein 3 [Source:UniProtKB/Swiss-Prot;Acc:Q9N4I0]	-	CDS	overlapping	0	-4.2027	-4.45486	-4.15113	-4.22653	-4.58416	-4.0144
mir-5546	I	2888448	2888557	-	Y71F9AL.16	Y71F9AL.16	Actin-related protein 3 [Source:UniProtKB/Swiss-Prot;Acc:Q9N4I0]	-	CDS	overlapping	0	-4.3547	-4.45486	-4.15113	-4.22653	-4.58416	-4.0144
Y71F9AL.6	I	2890446	2891261	+	Y71F9AL.16	Y71F9AL.16	Actin-related protein 3 [Source:UniProtKB/Swiss-Prot;Acc:Q9N4I0]	-	CDS	overlapping	0	-4.2027	-4.30285	-3.99913	-4.22653	-4.43216	-3.8624
copa-1	I	2895329	2900860	-	Y71F9AL.17.1	Y71F9AL.17.1	Coatomer subunit alpha [Source:UniProtKB/TrEMBL;Acc:Q9N4H7]	-	CDS	overlapping	0	8.73247	8.65751	8.70261	8.70519	9.02842	9.01871
gst-43	I	2901325	2903006	+	Y71F9AL.5	Y71F9AL.5	Glutathione S-Transferase [Source:UniProtKB/TrEMBL;Acc:Q9N4H6]	+	CDS	overlapping	0	2.49774	2.43861	2.89569	2.73283	3.09922	2.94495
Y71F9AL.4	I	2903596	2907751	+	Y71F9AL.4	Y71F9AL.4	No description	+	CDS	overlapping	0	4.64279	4.77396	4.90476	3.65339	3.52204	3.376
parp-1	I	2907730	2924713	-	Y71F9AL.18a	Y71F9AL.18a	Poly(ADP-ribose) polymerase pme-1 [Source:UniProtKB/Swiss-Prot;Acc:Q9N4H4]	-	CDS	overlapping	0	6.43302	6.1749	6.11201	5.82332	5.72139	5.73937
Y71F9AL.2	I	2915176	2918806	+	Y71F9AL.18a	Y71F9AL.18a	Poly(ADP-ribose) polymerase pme-1 [Source:UniProtKB/Swiss-Prot;Acc:Q9N4H4]	-	CDS	overlapping	0	3.64905	3.63378	4.08302	4.04441	3.80624	4.0976
mir-4931	I	2921186	2921290	+	Y71F9AL.18a	Y71F9AL.18a	Poly(ADP-ribose) polymerase pme-1 [Source:UniProtKB/Swiss-Prot;Acc:Q9N4H4]	-	CDS	overlapping	0	-4.3547	-4.45486	-4.15113	-4.22653	-4.58416	-4.0144
Y71F9AL.1	I	2925212	2928134	+	Y71F9AL.1	Y71F9AL.1	No description	+	CDS	overlapping	0	4.67995	4.73881	4.50072	4.36426	4.30931	4.31252
trap-1	I	2928395	2929687	+	Y71F9AM.6	Y71F9AM.6	TRanslocon-Associated Protein [Source:UniProtKB/TrEMBL;Acc:Q95XT5]	+	CDS	overlapping	0	8.71262	8.71917	8.6564	8.82879	9.03493	8.98544
nxt-1	I	2929736	2931361	+	Y71F9AM.5a	Y71F9AM.5a	NTF2-related export protein [Source:UniProtKB/Swiss-Prot;Acc:Q9U757]	+	CDS	overlapping	0	4.99452	5.17288	4.80501	4.97532	5.17886	5.08304
cogc-3	I	2931461	2947152	+	Y71F9AM.4a	Y71F9AM.4a	Conserved Oligomeric Golgi (COG) Component [Source:UniProtKB/TrEMBL;Acc:H2L0S2]	+	CDS	overlapping	0	5.87278	5.81609	5.72709	5.692	5.98675	5.78865
Y71F9AM.8	I	2940910	2941583	-	Y71F9AM.4a	Y71F9AM.4a	Conserved Oligomeric Golgi (COG) Component [Source:UniProtKB/TrEMBL;Acc:H2L0S2]	+	CDS	overlapping	0	-4.3547	-4.45486	-4.15113	-4.22653	-4.58416	-4.0144
bam-2	I	2949600	2957910	-	Y71F9AR.1	Y71F9AR.1	BAM-2 [Source:UniProtKB/TrEMBL;Acc:G5ECL4]	-	CDS	overlapping	0	5.0827	5.07001	5.39534	5.03399	5.3768	5.58675
Y71F9AR.9	I	2967616	2967740	-	null					Not found	0	-4.3547	-4.45486	-4.15113	-4.22653	-4.58416	-4.0144
Y71F9AR.7	I	2967616	2967740	+	null					Not found	0	-4.3547	-4.45486	-4.15113	-4.22653	-4.58416	-4.0144
Y71F9AR.8	I	2973510	2973591	-	null					Not found	0	-4.3547	-4.45486	-4.15113	-4.22653	-4.58416	-4.0144
Y71F9AR.6	I	2974917	2974970	-	null					Not found	0	-4.3547	-4.45486	-4.15113	-4.22653	-4.58416	-4.0144
Y71F9AR.5	I	2974917	2974970	+	null					Not found	0	-4.3547	-4.45486	-4.15113	-4.22653	-4.58416	-4.0144
Y71F9AR.4	I	2981531	2983076	-	Y71F9AR.4	Y71F9AR.4	No description	-	CDS	overlapping	0	3.03571	3.47851	3.20055	3.16387	3.25434	2.94495
Y71F9AR.2	I	2983213	2985167	-	Y71F9AR.2	Y71F9AR.2	No description	-	CDS	overlapping	0	0.704194	0.945074	1.2488	1.13492	1.52204	1.38553
supr-1	I	2986104	2995914	-	Y71F9AR.3	Y71F9AR.3	SUPpressor of Rpm-1 [Source:UniProtKB/TrEMBL;Acc:Q95XT1]	-	CDS	overlapping	0	4.38602	4.24018	4.22004	3.73925	3.61223	3.77422
dnj-28	I	2996401	3001382	+	Y54E10BL.4	Y54E10BL.4	DNaJ domain (Prokaryotic heat shock protein) [Source:UniProtKB/TrEMBL;Acc:Q9N3E0]	+	CDS	overlapping	0	4.93429	4.91389	5.0093	5.02613	5.05367	4.99247
nduf-5	I	3001360	3002847	-	Y54E10BL.5	Y54E10BL.5	NADH Ubiquinone oxidoreductase Fe-S protein [Source:UniProtKB/TrEMBL;Acc:Q9N3D9]	-	CDS	overlapping	0	6.37379	6.52608	6.68562	6.31886	6.65397	6.70745
Y54E10BL.3	I	3003545	3005941	+	Y54E10BL.3	Y54E10BL.3	No description	+	CDS	overlapping	0	0.497743	0.9066	1.35843	0.62591	1.21169	1.78146
mek-2	I	3005403	3013448	-	Y54E10BL.3	Y54E10BL.3	No description	+	CDS	overlapping	0	6.07807	6.0123	5.8573	5.81725	5.95046	5.98309
Y54E10BL.8	I	3010493	3010618	+	Y54E10BL.6	Y54E10BL.6	Dual specificity mitogen-activated protein kinase kinase mek-2 [Source:UniProtKB/Swiss- Prot;Acc:Q10664]	-	CDS	overlapping	0	-4.3547	-4.45486	-4.15113	-4.22653	-4.58416	-4.0144
col-48	I	3010688	3011648	+	Y54E10BL.6	Y54E10BL.6	Dual specificity mitogen-activated protein kinase kinase mek-2 [Source:UniProtKB/Swiss- Prot;Acc:Q10664]	-	CDS	overlapping	0	7.52862	8.43228	8.19378	8.66272	9.04383	9.16309
Y54E10BL.1	I	3012111	3012440	+	Y54E10BL.6	Y54E10BL.6	Dual specificity mitogen-activated protein kinase kinase mek-2 [Source:UniProtKB/Swiss- Prot;Acc:Q10664]	-	CDS	overlapping	0	-4.3547	-4.45486	-4.15113	-4.22653	-2.43216	-4.0144
Y54E10BR.4	I	3015742	3021531	+	Y54E10BR.4	Y54E10BR.4	No description	+	CDS	overlapping	0	6.05351	6.23727	6.22125	6.09915	6.2162	6.11345
Y54E10BR.3	I	3021651	3028396	+	Y54E10BR.3	Y54E10BR.3	No description	+	CDS	overlapping	0	5.55719	5.71535	5.58207	5.40929	5.41333	5.22506
Y54E10BR.5	I	3028307	3031092	-	Y54E10BR.5	Y54E10BR.5	Signal peptidase complex catalytic subunit SEC11 [Source:UniProtKB/TrEMBL;Acc:Q9N3D0]	-	CDS	overlapping	0	6.33355	6.31828	6.31942	6.24401	6.39915	6.39145
rpb-7	I	3031212	3032938	-	Y54E10BR.6	Y54E10BR.6	RNA Polymerase II (B) subunit [Source:UniProtKB/TrEMBL;Acc:Q9N3C9]	-	CDS	overlapping	0	5.3189	5.48342	5.32505	5.40525	5.59574	5.33482
Y54E10BR.2	I	3032935	3034761	+	Y54E10BR.6	Y54E10BR.6	RNA Polymerase II (B) subunit [Source:UniProtKB/TrEMBL;Acc:Q9N3C9]	-	CDS	overlapping	0	4.90583	4.72229	4.5047	4.11529	4.18622	4.32247
mod-5	I	3035193	3047794	-	Y54E10BR.7	Y54E10BR.7	Transporter [Source:UniProtKB/TrEMBL;Acc:Q9N3C7]	-	CDS	overlapping	0	1.52522	1.39759	1.6733	-0.37409	1.79666	1.49515
ztf-23	I	3052018	3059185	-	Y54E10BR.8	Y54E10BR.8	Zinc finger putative Transcription Factor family [Source:UniProtKB/TrEMBL;Acc:Q9N3C6]	-	CDS	overlapping	0	4.21937	4.25557	4.0343	3.77722	3.46266	3.72256
pign-1	I	3059151	3069393	+	Y54E10BR.1a	Y54E10BR.1a	PhosphatidylInositol Glycan anchor biosynthesis class N homolog [Source:UniProtKB/TrEMBL;Acc:G4SNP0]	+	CDS	overlapping	0	4.93173	4.7793	4.67683	4.95614	4.79666	4.91568
arx-7	I	3069325	3070150	-	M01B12.3	M01B12.3	Actin-related protein 2/3 complex subunit 5 [Source:UniProtKB/TrEMBL;Acc:O61861]	-	CDS	overlapping	0	4.83622	4.98255	4.6119	4.3849	4.79666	4.64142
M01B12.4	I	3070973	3084874	-	M01B12.4a	M01B12.4a	No description	-	CDS	overlapping	0	6.55386	6.54028	6.39748	6.17814	6.13675	5.99402
riok-1	I	3085011	3096285	-	M01B12.5a.1	M01B12.5a.1	Serine/threonine-protein kinase RIO1 [Source:UniProtKB/Swiss-Prot;Acc:O44959]	-	CDS	overlapping	0	6.26389	6.38802	6.40282	6.0599	6.08452	6.18609
nhr-64	I	3094513	3109596	+	M01B12.5a.1	M01B12.5a.1	Serine/threonine-protein kinase RIO1 [Source:UniProtKB/Swiss-Prot;Acc:O44959]	-	CDS	overlapping	0	3.40463	3.25939	3.59333	3.07522	3.49858	3.56386
C45E1.7	I	3099681	3099769	+	null					Not found	0	-4.3547	-4.45486	-4.15113	-4.22653	-4.58416	-4.0144
C45E1.6	I	3103211	3103283	-	null					Not found	0	-4.3547	-4.45486	-4.15113	-4.22653	-4.58416	-4.0144
C45E1.9	I	3103211	3103283	+	null					Not found	0	-4.3547	-4.45486	-4.15113	-4.22653	-4.58416	-4.0144
C45E1.10	I	3105031	3105218	+	C45E1.1a.1	C45E1.1a.1	Nuclear hormone receptor family member nhr- 64 [Source:UniProtKB/Swiss-Prot;Acc:O44960]	+	CDS	overlapping	0	-3.2027	-3.30285	-2.99913	-4.07453	-3.43216	-3.8624
C45E1.5	I	3109628	3110672	-	C45E1.5	C45E1.5	No description	-	CDS	overlapping	0	-2.2027	-3.30285	-4.15113	-3.07453	-1.11023	-3.8624
C45E1.4	I	3115036	3117628	-	C45E1.4	C45E1.4	No description	-	CDS	overlapping	0	2.55219	2.28211	2.74234	1.44903	1.77729	1.99558
C45E1.8	I	3116084	3116175	-	C45E1.4	C45E1.4	No description	-	CDS	overlapping	0	-4.3547	-4.45486	-4.15113	-4.22653	-4.58416	-4.0144
linc-167	I	3122011	3127661	+	null					Not found	0	-4.3547	-4.45486	-4.15113	-4.22653	-4.58416	-4.0144
K09H9.9	I	3132974	3135233	-	K09H9.9	K09H9.9	No description	-	CDS	overlapping	0	1.15485	0.504501	1.04527	1.01293	0.152801	0.661161
col-49	I	3137185	3138447	+	K09H9.3	K09H9.3	COLlagen [Source:UniProtKB/TrEMBL;Acc:O44989]	+	CDS	overlapping	0	8.74275	9.54557	9.0565	9.63499	9.33685	9.68256
K09H9.8	I	3138541	3140601	-	K09H9.8	K09H9.8	No description	-	CDS	overlapping	0	3.37473	3.31186	3.06696	2.31779	2.18255	2.06834
K09H9.5	I	3141704	3143197	-	K09H9.5	K09H9.5	No description	-	CDS	overlapping	0	1.98713	2.31186	2.74234	-0.0745298	2.46266	2.1376
lpd-6	I	3144410	3147793	-	K09H9.6	K09H9.6	LiPid Depleted [Source:UniProtKB/TrEMBL;Acc:O44991]	-	CDS	overlapping	0	7.07865	7.15607	6.93751	7.21491	7.33354	7.1772
K09H9.2	I	3147996	3150349	+	K09H9.2.1	K09H9.2.1	No description	+	CDS	overlapping	0	4.89534	4.6915	4.62293	4.03399	4.06369	4.04449
vbh-1	I	3150346	3162387	-	K09H9.7	K09H9.7	No description	-	CDS	overlapping	0	8.97846	8.81641	8.82703	8.81021	8.68937	8.79268
K09H9.7	I	3150409	3152003	-	K09H9.7	K09H9.7	No description	-	CDS	overlapping	0	3.38976	3.19699	3.20055	3.0235	3.1603	3.35677
K09H9.1	I	3152835	3155568	+	K09H9.1	K09H9.1	No description	+	CDS	overlapping	0	-4.2027	-2.71789	-4.15113	-4.07453	-2.8472	-2.8624
mrpl-17	I	3162803	3163649	+	Y54E10A.7.1	Y54E10A.7.1	Mitochondrial Ribosomal Protein, Large [Source:UniProtKB/TrEMBL;Acc:Q9N3F3]	+	CDS	overlapping	0	4.86608	4.95453	4.81466	5.03921	5.05367	5.00488
Y54E10A.6	I	3163688	3167925	+	Y54E10A.6	Y54E10A.6	No description	+	CDS	overlapping	0	5.74713	5.47029	5.43967	5.39511	5.13579	5.42069
dnc-6	I	3167908	3171230	+	Y54E10A.5.1	Y54E10A.5.1	Dynactin subunit 6 [Source:UniProtKB/Swiss- Prot;Acc:Q9N3F1]	+	CDS	overlapping	0	4.71019	4.60103	4.50072	4.22468	4.24732	4.06834
Y54E10A.10	I	3173243	3176319	-	Y54E10A.10.1	Y54E10A.10.1	Ribosome production factor 2 homolog [Source:UniProtKB/Swiss-Prot;Acc:Q9N3F0]	-	CDS	overlapping	0	6.31497	6.189	6.20055	6.43326	6.2915	6.37122
Y54E10A.11	I	3176419	3192857	-	Y54E10A.11.1	Y54E10A.11.1	E3 ubiquitin-protein ligase listerin [Source:UniProtKB/Swiss-Prot;Acc:Q65XX2]	-	CDS	overlapping	0	6.93493	6.64551	6.68562	6.61197	6.58395	6.75782
Y54E10A.12	I	3193528	3198838	-	Y54E10A.12	Y54E10A.12	No description	-	CDS	overlapping	0	5.78172	5.56905	5.57263	5.1805	5.13769	5.28226
Y54E10A.13	I	3199540	3203229	-	Y54E10A.13	Y54E10A.13	No description	-	CDS	overlapping	0	-4.3547	-4.45486	-4.15113	-4.22653	-4.58416	-4.0144
Y54E10A.17	I	3206730	3209294	+	Y54E10A.17.1	Y54E10A.17.1	No description	+	CDS	overlapping	0	5.68909	5.90782	6.11592	5.34332	5.90211	5.48411
fog-1	I	3211046	3217366	+	Y54E10A.4b	Y54E10A.4b	FOG-1 protein; Feminization Of Germline [Source:UniProtKB/TrEMBL;Acc:G5EBS6]	+	CDS	overlapping	0	3.73394	3.73057	3.85886	2.9367	3.25434	3.31751
rom-5	I	3217296	3222950	-	Y54E10A.14	Y54E10A.14	Rhomboid-like protein [Source:UniProtKB/TrEMBL;Acc:Q9N3E5]	-	CDS	overlapping	0	4.40093	4.29334	4.21519	4.11035	4.09922	4.00179
cdt-1	I	3223160	3228104	-	Y54E10A.15	Y54E10A.15	CDT (S. pombe CDC10 Dependent Transcript) homolog [Source:UniProtKB/TrEMBL;Acc:Q86S68]	-	CDS	overlapping	0	5.35381	5.16882	4.94045	4.51419	4.62854	4.81002
txl-1	I	3229431	3233294	+	Y54E10A.3	Y54E10A.3	ThioredoXin-Like; Thioredoxin-like protein; Thioredoxin-like protein TXL [Source:UniProtKB/TrEMBL;Acc:G5EES9]	+	CDS	overlapping	0	6.24645	6.19998	6.09099	6.07395	6.29576	6.46178
cogc-1	I	3233391	3255678	+	Y54E10A.2	Y54E10A.2	COGC-1; Conserved Oligomeric Golgi (COG) Component [Source:UniProtKB/TrEMBL;Acc:G5EE66]	+	CDS	overlapping	0	6.0988	5.89436	5.98956	5.67869	5.96978	5.88914
mab-31	I	3244151	3246073	-	Y54E10A.2	Y54E10A.2	COGC-1; Conserved Oligomeric Golgi (COG) Component [Source:UniProtKB/TrEMBL;Acc:G5EE66]	+	CDS	overlapping	0	5.9253	5.76324	5.62476	5.60319	5.48819	5.64142
Y54E10A.24	I	3246221	3246370	+	Y54E10A.2	Y54E10A.2	COGC-1; Conserved Oligomeric Golgi (COG) Component [Source:UniProtKB/TrEMBL;Acc:G5EE66]	+	CDS	overlapping	0	-4.2027	-4.45486	-4.15113	-4.22653	-4.43216	-4.0144
Y54E10A.25	I	3248205	3248416	+	Y54E10A.2	Y54E10A.2	COGC-1; Conserved Oligomeric Golgi (COG) Component [Source:UniProtKB/TrEMBL;Acc:G5EE66]	+	CDS	overlapping	0	-4.2027	-4.45486	-4.15113	-4.22653	-4.43216	-3.8624
Y54E10A.26	I	3248249	3248533	-	Y54E10A.2	Y54E10A.2	COGC-1; Conserved Oligomeric Golgi (COG) Component [Source:UniProtKB/TrEMBL;Acc:G5EE66]	+	CDS	overlapping	0	-4.3547	-4.45486	-4.15113	-4.22653	-4.58416	-4.0144
Y54E10A.27	I	3248489	3248627	+	Y54E10A.2	Y54E10A.2	COGC-1; Conserved Oligomeric Golgi (COG) Component [Source:UniProtKB/TrEMBL;Acc:G5EE66]	+	CDS	overlapping	0	-4.3547	-4.45486	-4.15113	-4.22653	-4.58416	-4.0144
Y54E10A.29	I	3249391	3249478	+	Y54E10A.2	Y54E10A.2	COGC-1; Conserved Oligomeric Golgi (COG) Component [Source:UniProtKB/TrEMBL;Acc:G5EE66]	+	CDS	overlapping	0	-4.3547	-4.45486	-4.15113	-4.22653	-4.58416	-4.0144
Y54E10A.19	I	3256689	3256764	-	null					Not found	0	-4.3547	-4.45486	-4.15113	-4.22653	-4.58416	-4.0144
Y54E10A.28	I	3256689	3256764	+	null					Not found	0	-4.3547	-4.45486	-4.15113	-4.22653	-4.58416	-4.0144
Y54E10A.22	I	3259000	3259089	-	null					Not found	0	-4.3547	-4.45486	-4.15113	-4.22653	-4.58416	-4.0144
Y54E10A.20	I	3259000	3259089	+	null					Not found	0	-4.3547	-4.45486	-4.15113	-4.22653	-4.58416	-4.0144
tyr-5	I	3259871	3264254	+	Y44E3B.2	Y44E3B.2	TYRosinase [Source:UniProtKB/TrEMBL;Acc:O76708]	+	CDS	overlapping	0	0.797303	0.452034	2.00087	-0.0745298	-0.262236	0.225062
Y54E10A.21	I	3260309	3260458	+	Y44E3B.2	Y44E3B.2	TYRosinase [Source:UniProtKB/TrEMBL;Acc:O76708]	+	CDS	overlapping	0	-4.3547	-4.45486	-4.15113	-4.22653	-4.58416	-4.0144
Y54E10A.23	I	3260566	3260714	-	Y44E3B.2	Y44E3B.2	TYRosinase [Source:UniProtKB/TrEMBL;Acc:O76708]	+	CDS	overlapping	0	-4.3547	-4.45486	-4.15113	-4.22653	-4.58416	-4.0144
zip-4	I	3264237	3266762	-	Y44E3B.1a.1	Y44E3B.1a.1	BZIP transcription factor family [Source:UniProtKB/TrEMBL;Acc:G4SR45]	-	CDS	overlapping	0	4.92916	4.80567	4.77566	4.59081	4.47473	4.45953
nol-5	I	3267094	3269116	+	W01B11.3	W01B11.3	NucleOLar protein [Source:UniProtKB/TrEMBL;Acc:O45012]	+	CDS	overlapping	0	8.93797	8.81349	8.90004	9.10553	8.99095	9.04223
pqn-72	I	3269406	3280883	-	W01B11.5a	W01B11.5a	Prion-like-(Q/N-rich)-domain-bearing protein [Source:UniProtKB/TrEMBL;Acc:A0A0K3AWM9]	-	CDS	overlapping	0	5.65373	5.27835	5.07502	5.12269	1.63393	2.40439
W01B11.7	I	3280163	3280267	+	W01B11.5c	W01B11.5c	Prion-like-(Q/N-rich)-domain-bearing protein [Source:UniProtKB/TrEMBL;Acc:A0A0K3AWM9]	-	CDS	overlapping	0	-4.3547	-4.45486	-4.15113	-4.22653	-4.58416	-4.0144
sulp-6	I	3287336	3293127	+	W01B11.2.1	W01B11.2.1	SULfate Permease family [Source:UniProtKB/TrEMBL;Acc:O45016]	+	CDS	overlapping	0	3.91624	4.16067	4.34072	4.54018	4.45353	4.56805
W01B11.6	I	3293142	3294356	-	W01B11.6	W01B11.6	No description	-	CDS	overlapping	0	4.98466	5.25939	5.50271	4.30917	4.95801	4.75965
W01B11.1	I	3299606	3300490	+	W01B11.1	W01B11.1	No description	+	CDS	overlapping	0	1.25673	1.86707	1.58584	1.13492	1.37519	0.944954
ace-2	I	3302001	3307587	-	Y44E3A.2	Y44E3A.2	Carboxylic ester hydrolase [Source:UniProtKB/TrEMBL;Acc:G5EDV9]	-	CDS	overlapping	0	4.98713	5.037	5.23928	4.47622	4.65795	4.423
trx-4	I	3317978	3318584	-	Y44E3A.3	Y44E3A.3	Thioredoxin [Source:UniProtKB/TrEMBL;Acc:Q9TXY8]	-	CDS	overlapping	0	4.39722	4.71117	4.49673	4.19226	4.60676	4.26172
Y44E3A.4	I	3319540	3330673	-	Y44E3A.4	Y44E3A.4	No description	-	CDS	overlapping	0	6.19177	6.30448	6.21155	5.90132	6.12722	6.05348
Y44E3A.1	I	3338367	3340219	+	Y44E3A.1a	Y44E3A.1a	No description	+	CDS	overlapping	0	3.00676	3.37663	3.30466	2.92547	3.36874	3.50392
Y44E3A.6	I	3340231	3349907	-	Y44E3A.6a.1	Y44E3A.6a.1	No description	-	CDS	overlapping	0	6.5762	6.40881	6.39534	6.17577	6.06269	6.16274
W05F2.7	I	3352415	3359487	+	W05F2.7.1	W05F2.7.1	No description	+	CDS	overlapping	0	2.95717	3.14836	2.95507	2.43327	3.13769	2.94495
W05F2.8	I	3362369	3363362	+	W05F2.8a	W05F2.8a	No description	+	CDS	overlapping	0	-4.3547	-4.45486	-4.15113	-4.22653	-3.43216	-4.0144
enu-3.4	I	3364027	3365857	-	W05F2.2	W05F2.2	ENhancer of Uncoordination [Source:UniProtKB/TrEMBL;Acc:Q9TYT9]	-	CDS	overlapping	0	0.797303	0.504501	1.58584	1.51043	1.42582	1.45953
W05F2.3	I	3367640	3368550	-	W05F2.3	W05F2.3	No description	-	CDS	overlapping	0	6.75004	6.64039	6.31829	5.40525	4.27865	4.33236
W05F2.6	I	3368785	3371444	+	W05F2.6a	W05F2.6a	No description	+	CDS	overlapping	0	6.20881	6.3455	6.31489	5.95061	5.8393	5.9385
W05F2.4	I	3374776	3407189	-	W05F2.4a	W05F2.4a	No description	-	CDS	overlapping	0	6.94832	7.04587	7.01559	7.32635	7.19811	7.31999
W05F2.9	I	3377398	3377547	+	W05F2.4a	W05F2.4a	No description	-	CDS	overlapping	0	-4.3547	-4.45486	-4.15113	-4.22653	-4.58416	-4.0144
F25F1.3	I	3385013	3385084	-	W05F2.4a	W05F2.4a	No description	-	CDS	overlapping	0	-4.3547	-4.45486	-4.15113	-4.22653	-4.58416	-4.0144
F25F1.4	I	3385013	3385084	+	W05F2.4a	W05F2.4a	No description	-	CDS	overlapping	0	-4.3547	-4.45486	-4.15113	-4.22653	-4.58416	-4.0144
K03E5.7	I	3402254	3402325	+	W05F2.4a	W05F2.4a	No description	-	CDS	overlapping	0	-4.3547	-4.45486	-4.15113	-4.22653	-4.58416	-4.0144
K03E5.6	I	3405747	3405879	+	null					Not found	0	-4.3547	-4.45486	-4.15113	-4.22653	-4.58416	-4.0144
cdk-2	I	3410012	3415238	+	K03E5.3a	K03E5.3a	Cyclin-dependent kinase 2 [Source:UniProtKB/Swiss-Prot;Acc:O61847]	+	CDS	overlapping	0	4.82521	4.68867	4.6082	4.44903	4.40073	4.34217
anr-45	I	3410345	3411465	-	K03E5.3a	K03E5.3a	Cyclin-dependent kinase 2 [Source:UniProtKB/Swiss-Prot;Acc:O61847]	+	CDS	overlapping	0	-2.2027	-1.98093	-2.41416	-1.7526	-4.58416	-2.27744
K03E5.9	I	3415825	3415924	+	null					Not found	0	-4.3547	-4.30285	-2.99913	-4.22653	-3.43216	-3.8624
K03E5.2	I	3419600	3424211	+	K03E5.2a	K03E5.2a	No description	+	CDS	overlapping	0	4.92659	5.20097	4.98672	4.57652	5.31938	4.77059
neto-1	I	3427177	3433207	+	K03E5.1	K03E5.1	NETO (NEuropilin and TOlloid-like) homolog [Source:UniProtKB/TrEMBL;Acc:O61849]	+	CDS	overlapping	0	-0.202697	-0.302854	-0.999125	-0.267175	-0.525271	-0.862401
2001-09-01	I	3433157	3438543	-	Y47G6A.12.1	Y47G6A.12.1	Separin homolog sep-1 [Source:UniProtKB/Swiss-Prot;Acc:G5ED39]	-	CDS	overlapping	0	7.3282	7.16067	7.22668	6.88909	6.74713	6.78416
tag-63	I	3439108	3449175	+	Y47G6A.28	Y47G6A.28	No description	+	CDS	overlapping	0	5.88078	5.60554	5.61742	5.05733	4.82993	4.99558
Y47G6A.13	I	3439370	3442188	-	Y47G6A.28	Y47G6A.28	No description	+	CDS	overlapping	0	3.97223	4.19699	4.47255	4.4012	4.33602	4.35677
msh-6	I	3449326	3462177	+	Y47G6A.11	Y47G6A.11	MSH (MutS Homolog) family [Source:UniProtKB/TrEMBL;Acc:Q9N3T8]	+	CDS	overlapping	0	7.6369	7.37178	7.41978	7.03334	6.98411	7.01104
Y47G6A.14	I	3462270	3468187	-	Y47G6A.14.1	Y47G6A.14.1	No description	-	CDS	overlapping	0	4.76597	4.48505	4.50867	4.20624	4.07563	4.03847
spg-7	I	3467132	3478515	+	Y47G6A.10	Y47G6A.10	SPG (Spastic paraplegia) [Source:UniProtKB/TrEMBL;Acc:Q9N3T5]	+	CDS	overlapping	0	7.65684	7.36514	7.33403	7.55528	7.70899	7.76148
Y47G6A.36	I	3472658	3472776	-	Y47G6A.10	Y47G6A.10	SPG (Spastic paraplegia) [Source:UniProtKB/TrEMBL;Acc:Q9N3T5]	+	CDS	overlapping	0	0.552191	0.867071	0.585837	0.0129331	-0.847199	-1.27744
Y47G6A.15	I	3472965	3476311	-	Y47G6A.10	Y47G6A.10	SPG (Spastic paraplegia) [Source:UniProtKB/TrEMBL;Acc:Q9N3T5]	+	CDS	overlapping	0	9.08473	9.44597	9.44097	9.37848	10.1886	10.2068
Y47G6A.9	I	3479329	3481439	+	Y47G6A.9	Y47G6A.9	No description	+	CDS	overlapping	0	4.88742	4.74971	4.60079	4.77096	4.6997	4.72631
crn-1	I	3481987	3484499	+	Y47G6A.8.1	Y47G6A.8.1	Flap endonuclease 1 [Source:UniProtKB/Swiss- Prot;Acc:Q9N3T2]	+	CDS	overlapping	0	6.33549	6.16679	6.27583	5.64657	5.75023	5.73751
ccep-290	I	3487812	3499706	-	Y47G6A.17	Y47G6A.17	CEntrosomal Protein [Source:UniProtKB/TrEMBL;Acc:A2A266]	-	CDS	overlapping	0	0.256735	-0.132929	0.393192	-0.904605	-0.184234	-0.402969
Y47G6A.7	I	3502738	3508421	+	Y47G6A.7a.1	Y47G6A.7a.1	No description	+	CDS	overlapping	0	4.15486	4.46533	4.33627	4.12023	4.77241	4.55123
Y47G6A.37	I	3503718	3503822	+	Y47G6A.7a.1	Y47G6A.7a.1	No description	+	CDS	overlapping	0	-4.3547	-4.45486	-4.15113	-4.22653	-4.58416	-4.0144
Y47G6A.18	I	3508397	3512735	-	Y47G6A.18.1	Y47G6A.18.1	No description	-	CDS	overlapping	0	6.56549	6.71882	6.63931	6.5819	7.06019	7.01412
pcaf-1	I	3516450	3523387	+	Y47G6A.6	Y47G6A.6	P300/CBP Associated Factor homolog [Source:UniProtKB/TrEMBL;Acc:Q9N3S7]	+	CDS	overlapping	0	5.54717	5.3607	5.20789	4.73925	4.82287	4.79938
Y47G6A.19	I	3523313	3529956	-	Y47G6A.19a	Y47G6A.19a	No description	-	CDS	overlapping	0	6.8162	7.13073	6.87662	7.79853	5.20446	6.50283
Y47G6A.30	I	3523972	3524590	-	Y47G6A.19a	Y47G6A.19a	No description	-	CDS	overlapping	0	-1.03277	-1.13293	-1.99913	-0.904605	-2.43216	-2.27744
Y47G6A.5	I	3533885	3539196	+	Y47G6A.5a	Y47G6A.5a	Tyrosine-protein kinase [Source:UniProtKB/TrEMBL;Acc:Q9N3S5]	+	CDS	overlapping	0	4.80853	4.90172	5.0065	4.69034	4.59021	4.64142
rnp-6	I	3539554	3546904	-	Y47G6A.20b	Y47G6A.20b	RNP (RRM RNA binding domain) containing [Source:UniProtKB/TrEMBL;Acc:Q9N3S3]	-	CDS	overlapping	0	6.48555	6.43524	6.38458	6.2474	6.3768	6.36401
rde-10	I	3547071	3552005	+	Y47G6A.4	Y47G6A.4	RNA interference defective protein 10 [Source:UniProtKB/Swiss-Prot;Acc:Q9N3S2]	+	CDS	overlapping	0	4.71617	4.78195	4.40602	4.31779	4.24026	4.06241
Y47G6A.21	I	3551949	3559807	-	Y47G6A.21	Y47G6A.21	No description	-	CDS	overlapping	0	4.35572	4.33739	4.29089	3.98075	3.9941	4.04449
Y47G6A.34	I	3553556	3553607	+	Y47G6A.21	Y47G6A.21	No description	-	CDS	overlapping	0	-4.3547	-4.45486	-4.15113	-4.22653	-4.58416	-4.0144
Y47G6A.22	I	3559923	3562851	-	Y47G6A.22	Y47G6A.22	No description	-	CDS	overlapping	0	5.20457	5.267	5.32055	5.21779	5.50005	5.36401
Y47G6A.33	I	3564040	3565068	+	Y47G6A.33	Y47G6A.33	No description	+	CDS	overlapping	0	4.96723	4.80828	4.68035	4.42133	4.70483	4.19288
lpd-3	I	3565012	3600729	-	Y47G6A.23a	Y47G6A.23a	LiPid Depleted [Source:UniProtKB/TrEMBL;Acc:A0A0K3AWP8]	-	CDS	overlapping	0	7.73982	7.35759	7.47964	7.58055	7.59644	7.67044
Y47G6A.35	I	3567651	3567707	-	Y47G6A.23a	Y47G6A.23a	LiPid Depleted [Source:UniProtKB/TrEMBL;Acc:A0A0K3AWP8]	-	CDS	overlapping	0	-4.3547	-4.45486	-4.15113	-4.22653	-4.58416	-4.0144
Y47G6A.3	I	3601291	3602908	+	Y47G6A.3	Y47G6A.3	No description	+	CDS	overlapping	0	3.11923	3.23631	3.38458	3.55483	3.20446	2.90578
Y47G6A.31	I	3603343	3604537	+	Y47G6A.31	Y47G6A.31	No description	+	CDS	overlapping	0	-0.502257	-0.602414	-0.539694	-3.07453	-2.43216	-3.8624
mis-12	I	3604520	3605763	-	Y47G6A.24a.1	Y47G6A.24a.1	Human/fission yeast MIS (MInichromosome Stability) homolog [Source:UniProtKB/TrEMBL;Acc:H2L0D9]	-	CDS	overlapping	0	4.23193	4.267	4.3228	3.77722	4.18989	4.19829
Y47G6A.25	I	3606411	3608345	-	Y47G6A.25	Y47G6A.25	No description	-	CDS	overlapping	0	4.96221	4.67729	4.77566	4.37668	4.03544	4.34705
Y47G6A.39	I	3607122	3607477	+	Y47G6A.25	Y47G6A.25	No description	-	CDS	overlapping	0	-4.3547	-4.45486	-4.15113	-4.07453	-4.58416	-4.0144
inx-22	I	3608395	3612301	+	Y47G6A.2.1	Y47G6A.2.1	Innexin [Source:UniProtKB/TrEMBL;Acc:Q9N3R5]	+	CDS	overlapping	0	5.683	5.37663	5.26297	4.61547	3.75271	4.18199
inx-21	I	3611909	3618317	+	Y47G6A.1.1	Y47G6A.1.1	Innexin [Source:UniProtKB/TrEMBL;Acc:Q9N3R4]	+	CDS	overlapping	0	4.84987	4.86957	4.91077	4.46463	4.41959	4.46852
Y47G6A.26	I	3618889	3619697	-	Y47G6A.26	Y47G6A.26	No description	-	CDS	overlapping	0	3.80293	4.08516	4.60079	4.66356	4.20083	4.64539
Y47G6A.32	I	3620582	3625087	+	Y47G6A.32	Y47G6A.32	No description	+	CDS	overlapping	0	-1.39534	-0.395963	0.585837	-0.167639	0.0914007	0.0444898
cah-6	I	3629471	3631112	+	T28F2.3	T28F2.3	Carbonic AnHydrase [Source:UniProtKB/TrEMBL;Acc:O02637]	+	CDS	overlapping	0	2.36716	2.46533	2.47661	2.33486	2.13769	2.02024
jmjc-1	I	3631086	3636485	-	T28F2.4a	T28F2.4a	Bifunctional lysine-specific demethylase and histidyl-hydroxylase NO66 [Source:UniProtKB/Swiss- Prot;Acc:O01658]	-	CDS	overlapping	0	3.46264	3.46533	3.65909	4.3601	4.17886	4.25134
T28F2.2	I	3637353	3638819	+	T28F2.2b	T28F2.2b	No description	+	CDS	overlapping	0	1.92659	2.23631	2.13016	1.78345	2.61223	2.423
T28F2.t1	I	3638852	3638924	-	null					Not found	0	-4.3547	-4.45486	-4.15113	-4.22653	-4.58416	-4.0144
T28F2.1	I	3639648	3641347	+	T28F2.1	T28F2.1	No description	+	CDS	overlapping	0	-0.395342	-0.843422	0.393192	-1.07453	-1.8472	-1.54047
ccb-1	I	3641668	3647009	-	T28F2.5	T28F2.5	Calcium Channel, Beta subunit [Source:UniProtKB/TrEMBL;Acc:O01661]	-	CDS	overlapping	0	4.22357	4.57059	4.4355	4.41331	4.74027	4.78865
col-50	I	3651230	3652599	-	T28F2.6	T28F2.6	COLlagen [Source:UniProtKB/TrEMBL;Acc:O01662]	-	CDS	overlapping	0	-4.3547	-4.30285	-4.15113	-4.22653	-4.58416	-4.0144
col-51	I	3653997	3655265	+	T28F2.8	T28F2.8	COLlagen [Source:UniProtKB/TrEMBL;Acc:Q7Z152]	+	CDS	overlapping	0	-4.3547	-4.45486	-4.15113	-4.22653	-4.58416	-4.0144
acd-5	I	3655413	3662183	-	T28F2.7	T28F2.7	No description	-	CDS	overlapping	0	3.5184	3.81089	3.91376	3.92547	3.64999	3.9768
smp-2	I	3666923	3671700	-	D1037.2	D1037.2	SeMaPhorin related [Source:UniProtKB/TrEMBL;Acc:Q9TYS4]	-	CDS	overlapping	0	5.21937	5.32832	5.24405	5.61721	5.11087	5.13195
ftn-2	I	3680178	3680944	-	D1037.3.1	D1037.3.1	Ferritin [Source:UniProtKB/TrEMBL;Acc:Q9TYS3]	-	CDS	overlapping	0	7.82486	7.85355	8.24999	7.56662	8.30846	8.16516
rab-8	I	3682772	3684118	-	D1037.4.1	D1037.4.1	RAB family; Rab8 [Source:UniProtKB/TrEMBL;Acc:G5EFC1]	-	CDS	overlapping	0	5.67382	5.66869	5.72026	5.33698	5.61223	5.50829
D1037.1	I	3684783	3690192	+	D1037.1	D1037.1	No description	+	CDS	overlapping	0	5.70419	5.89436	5.91227	5.11529	5.59851	5.61738
ipla-4	I	3690181	3694021	-	D1037.5	D1037.5	Intracelllar PhosphoLipase A family [Source:UniProtKB/TrEMBL;Acc:Q9TYS0]	-	CDS	overlapping	0	4.04523	3.7899	3.88962	4.24288	3.72266	4.01412
msh-2	I	3694296	3697549	-	H26D21.2	H26D21.2	MSH (MutS Homolog) family [Source:UniProtKB/TrEMBL;Acc:Q9TXR4]	-	CDS	overlapping	0	6.51326	6.33468	6.24047	5.98211	6.00974	6.04749
21ur-13866	I	3697596	3697616	-	null					Not found	0	-4.3547	-4.45486	-4.15113	-4.22653	-4.58416	-4.0144
hus-1	I	3698102	3699300	+	H26D21.1	H26D21.1	HUS1 related; Hus1-like protein [Source:UniProtKB/TrEMBL;Acc:G5EFI9]	+	CDS	overlapping	0	3.90583	3.58589	3.74234	3.11529	3.05165	3.12628
linc-9	I	3703542	3704956	+	null					Not found	0	-0.0327721	0.651343	0.0883373	0.317788	0.211695	0.459527
F21A9.2	I	3706030	3709435	-	F21A9.2	F21A9.2	No description	-	CDS	overlapping	0	1.90583	2.15658	1.93161	2.15429	1.54512	1.49515
mir-8204	I	3710171	3710241	+	null					Not found	0	-4.3547	-4.45486	-4.15113	-4.22653	-4.58416	-4.0144
F21A9.1	I	3712133	3713134	+	F21A9.1	F21A9.1	No description	+	CDS	overlapping	0	-2.2027	-1.71789	-1.99913	-1.7526	-2.8472	-2.27744
lin-59	I	3713142	3721157	-	T12F5.4	T12F5.4	Probable histone-lysine N-methyltransferase lin-59 [Source:UniProtKB/Swiss-Prot;Acc:O44757]	-	CDS	overlapping	0	6.14492	6.10654	6.3273	6.05475	5.99095	5.97207
glh-4	I	3726011	3731265	+	T12F5.3.1	T12F5.3.1	ATP-dependent RNA helicase glh-4 [Source:UniProtKB/Swiss-Prot;Acc:O76743]	+	CDS	overlapping	0	6.41844	6.2868	6.3485	6.24852	6.0385	6.23826
T12F5.2	I	3731352	3732940	+	T12F5.2	T12F5.2	No description	+	CDS	overlapping	0	3.5982	3.3265	3.22004	2.96986	2.69712	2.52992
larp-5	I	3732982	3740479	-	T12F5.5b.1	T12F5.5b.1	LARP (RNA binding La related protein) homolog [Source:UniProtKB/TrEMBL;Acc:O44760]	-	CDS	overlapping	0	7.86608	7.8814	7.65864	7.6745	7.62041	7.60978
sld-2	I	3741456	3742646	+	T12F5.1	T12F5.1	No description	+	CDS	overlapping	0	4.20669	4.29334	4.20055	3.35173	3.51035	3.67676
21ur-11567	I	3745502	3745522	+	null					Not found	0	-4.3547	-4.45486	-4.15113	-4.22653	-4.58416	-4.0144
math-46	I	3745589	3748220	+	Y8G1A.1a	Y8G1A.1a	MATH (Meprin-associated Traf homology) domain containing [Source:UniProtKB/TrEMBL;Acc:O44886]	+	CDS	overlapping	0	-1.88077	-4.30285	-2.41416	-3.07453	-4.58416	-2.27744
Y8G1A.3	I	3748001	3748144	-	Y8G1A.1a	Y8G1A.1a	MATH (Meprin-associated Traf homology) domain containing [Source:UniProtKB/TrEMBL;Acc:O44886]	+	CDS	overlapping	0	-4.3547	-4.45486	-4.15113	-4.22653	-4.58416	-4.0144
inx-13	I	3748523	3753958	-	Y8G1A.2	Y8G1A.2	Innexin [Source:UniProtKB/TrEMBL;Acc:O44887]	-	CDS	overlapping	0	5.94196	6.07544	6.08966	6.21203	6.62583	6.53848
inx-12	I	3755457	3759077	-	ZK770.3.1	ZK770.3.1	Innexin-12 [Source:UniProtKB/Swiss- Prot;Acc:O01634]	-	CDS	overlapping	0	6.27405	6.20692	6.33626	6.44412	6.57977	6.6641
asic-1	I	3769681	3773876	+	ZK770.1	ZK770.1	Degenerin-like protein asic-1 [Source:UniProtKB/Swiss-Prot;Acc:O01635]	+	CDS	overlapping	0	1.44116	1.25174	1.52444	0.969864	1.40073	1.18199
C32E8.12	I	3773928	3774500	-	C32E8.12	C32E8.12	No description	-	CDS	overlapping	0	-4.3547	-4.45486	-4.15113	-4.22653	-4.58416	-4.0144
C32E8.6	I	3774706	3777468	+	C32E8.6a	C32E8.6a	No description	+	CDS	overlapping	0	-0.295806	0.452034	0.585837	-0.752602	-0.432161	-1.05505
ric-19	I	3778089	3781690	-	C32E8.7	C32E8.7	Resistance to inhibitors of cholinesterase protein 19 [Source:UniProtKB/Swiss-Prot;Acc:P91124]	-	CDS	overlapping	0	2.66767	2.39759	2.74234	1.90275	2.30931	2.59703
C32E8.5	I	3782118	3783294	+	C32E8.5.1	C32E8.5.1	No description	+	CDS	overlapping	0	5.46086	5.41825	5.3385	4.96439	4.9407	5.05646
C32E8.4	I	3783835	3784435	+	C32E8.4.1	C32E8.4.1	No description	+	CDS	overlapping	0	4.24025	4.22853	4.35843	3.9367	3.44436	3.53848
tppp-1	I	3786588	3787494	+	C32E8.3	C32E8.3	Tubulin polymerization-promoting protein homolog [Source:UniProtKB/Swiss-Prot;Acc:P91127]	+	CDS	overlapping	0	5.41201	5.73469	5.71512	5.19693	5.70995	5.70365
rpl-13	I	3788036	3788909	+	C32E8.2a.1	C32E8.2a.1	60S ribosomal protein L13 [Source:UniProtKB/Swiss-Prot;Acc:P91128]	+	CDS	overlapping	0	10.5797	10.9335	10.8684	10.8582	11.2447	11.0811
ptr-2	I	3789309	3792797	-	C32E8.8	C32E8.8	PaTched Related family [Source:UniProtKB/TrEMBL;Acc:P91129]	-	CDS	overlapping	0	7.14104	7.11605	6.86506	6.96645	6.35411	6.81267
C32E8.9	I	3794556	3798069	-	C32E8.9	C32E8.9	No description	-	CDS	overlapping	0	4.04048	3.89682	4.1353	3.52538	4.0914	4.00796
C32E8.1	I	3796153	3796696	+	C32E8.9	C32E8.9	No description	-	CDS	overlapping	0	-0.395342	0.341003	0.858855	0.247398	0.152801	0.892487
unc-11	I	3798566	3805737	-	C32E8.10e	C32E8.10e	Phosphatidylinositol-binding clathrin assembly protein unc-11 [Source:UniProtKB/Swiss- Prot;Acc:Q9XZI6]	-	CDS	overlapping	0	6.52437	6.40709	6.38458	6.18874	6.21709	6.1655
ubr-1	I	3807458	3816809	-	C32E8.11	C32E8.11	E3 ubiquitin-protein ligase ubr-1 [Source:UniProtKB/Swiss-Prot;Acc:P91133]	-	CDS	overlapping	0	8.03601	7.80567	7.90701	7.87018	8.06294	8.10627
npp-11	I	3817996	3821505	+	F53F10.5.1	F53F10.5.1	Nuclear Pore complex Protein [Source:UniProtKB/TrEMBL;Acc:O01576]	+	CDS	overlapping	0	6.75803	6.67299	6.56312	6.57742	6.65994	6.53099
F53F10.7	I	3821656	3821990	-	null					Not found	0	-4.3547	-4.45486	-4.15113	-4.22653	-4.43216	-4.0144
unc-108	I	3824947	3826514	+	F53F10.4	F53F10.4	Rab-2 [Source:UniProtKB/TrEMBL;Acc:I7FN62]	+	CDS	overlapping	0	7.33695	7.58855	7.48368	7.2742	7.57522	7.42473
mpc-2	I	3827219	3828143	+	F53F10.3	F53F10.3	Probable mitochondrial pyruvate carrier 2 [Source:UniProtKB/Swiss-Prot;Acc:O01578]	+	CDS	overlapping	0	5.56714	5.39411	5.45415	5.28741	5.77973	5.49515
F53F10.8	I	3828239	3829308	+	F53F10.8.1	F53F10.8.1	No description	+	CDS	overlapping	0	3.64279	3.3192	3.45209	2.41732	2.46266	2.93202
F53F10.6	I	3828843	3829313	+	null					Not found	0	2.42666	2.46533	2.61558	1.51043	1.71759	2.02024
F53F10.2	I	3830562	3834124	+	F53F10.2a.1	F53F10.2a.1	No description	+	CDS	overlapping	0	8.35668	8.47666	8.32224	8.26949	8.08968	8.06612
F53F10.1	I	3834115	3837807	-	F53F10.1	F53F10.1	No description	-	CDS	overlapping	0	2.72804	3.24404	3.0343	3.16387	3.24732	3.376
gsp-4	I	3838237	3839899	-	T03F1.5.1	T03F1.5.1	Serine/threonine-protein phosphatase PP1- delta [Source:UniProtKB/Swiss-Prot;Acc:P91420]	-	CDS	overlapping	0	5.9982	6.04366	6.14681	6.19577	5.87048	5.79224
T03F1.6	I	3839809	3841558	-	T03F1.6a	T03F1.6a	No description	-	CDS	overlapping	0	1.81967	2.15658	1.55546	-0.167639	0.655302	0.225062
T03F1.11	I	3853810	3854233	+	T03F1.11	T03F1.11	No description	+	CDS	overlapping	0	3.19818	3.68014	4.02878	3.84433	4.40389	4.52992
tfbm-1	I	3854169	3859292	-	T03F1.7	T03F1.7	Dimethyladenosine transferase 1, mitochondrial [Source:UniProtKB/Swiss-Prot;Acc:P91424]	-	CDS	overlapping	0	4.17668	4.17693	3.85886	3.65339	3.59574	3.49515
guk-1	I	3859376	3862729	-	T03F1.8a	T03F1.8a	GUanylate Kinase [Source:UniProtKB/TrEMBL;Acc:P91425]	-	CDS	overlapping	0	5.64436	5.54107	5.57073	5.27641	5.52349	5.61738
hcp-4	I	3862775	3865938	-	T03F1.9.1	T03F1.9.1	CENP-C-like protein HCP-4; HoloCentric chromosome binding Protein [Source:UniProtKB/TrEMBL;Acc:G5EDA3]	-	CDS	overlapping	0	7.35429	7.09963	7.17829	6.83911	6.6553	6.79224
pgk-1	I	3867541	3869109	+	T03F1.3	T03F1.3	Probable phosphoglycerate kinase [Source:UniProtKB/Swiss-Prot;Acc:P91427]	+	CDS	overlapping	0	7.4838	7.55823	7.58771	7.56617	8.02111	7.84927
coq-4	I	3869214	3870114	+	T03F1.2	T03F1.2	Ubiquinone biosynthesis protein coq-4, mitochondrial [Source:UniProtKB/Swiss-Prot;Acc:P91428]	+	CDS	overlapping	0	3.64279	3.41139	3.35843	3.29179	3.4867	3.58054
linc-63	I	3870642	3871267	-	null					Not found	0	-1.2027	-1.30285	-1.6772	-1.7526	-3.43216	-3.8624
clec-53	I	3871474	3873428	-	T03F1.10	T03F1.10	C-type LECtin [Source:UniProtKB/TrEMBL;Acc:P91429]	-	CDS	overlapping	0	2.95717	3.4587	3.3496	2.03399	2.57907	2.26688
uba-5	I	3874037	3875995	+	T03F1.1.1	T03F1.1.1	Ubiquitin-like modifier-activating enzyme 5 [Source:UniProtKB/Swiss-Prot;Acc:P91430]	+	CDS	overlapping	0	6.29615	6.37926	6.38997	6.43227	6.60126	6.68063
T03F1.12	I	3875974	3876711	-	T03F1.12	T03F1.12	No description	-	CDS	overlapping	0	3.62385	3.25939	3.1094	2.99156	2.96872	3.03242
syf-1	I	3877063	3880747	+	C50F2.3	C50F2.3	No description	+	CDS	overlapping	0	6.82797	6.74154	6.81946	6.62331	6.81814	6.83891
C50F2.2	I	3881816	3888313	+	C50F2.2	C50F2.2	No description	+	CDS	overlapping	0	6.30311	6.17592	5.96377	5.62764	5.60676	5.51046
abf-2	I	3885548	3885905	-	C50F2.2	C50F2.2	No description	+	CDS	overlapping	0	-1.2027	0.0894637	0.80823	-0.615098	0.0914007	0.838039
abf-1	I	3886111	3887080	-	C50F2.2	C50F2.2	No description	+	CDS	overlapping	0	-4.2027	-4.30285	-1.41416	-4.22653	-4.58416	-4.0144
C50F2.4	I	3888331	3891598	-	C50F2.4.1	C50F2.4.1	No description	-	CDS	overlapping	0	3.91105	4.11077	3.77566	4.0235	4.42893	4.12059
C50F2.1	I	3892332	3895271	+	C50F2.1	C50F2.1	No description	+	CDS	overlapping	0	-4.3547	-4.45486	-4.15113	-4.22653	-4.58416	-4.0144
21ur-13258	I	3893910	3893930	-	C50F2.1	C50F2.1	No description	+	CDS	overlapping	0	-4.3547	-4.45486	-4.15113	-4.22653	-4.58416	-4.0144
C50F2.5	I	3895764	3897478	-	C50F2.5	C50F2.5	No description	-	CDS	overlapping	0	2.33646	2.74154	3.21033	2.80811	2.57907	3.21441
fkb-5	I	3898046	3899840	-	C50F2.6a.1	C50F2.6a.1	Peptidylprolyl isomerase [Source:UniProtKB/TrEMBL;Acc:Q95Q60]	-	CDS	overlapping	0	5.95339	6.13594	6.3385	5.32848	7.95154	7.59806
C50F2.7	I	3900407	3901437	-	C50F2.7	C50F2.7	No description	-	CDS	overlapping	0	1.65528	1.08946	1.6733	0.92547	0.697122	1.30752
magu-3	I	3901432	3905208	-	C50F2.8	C50F2.8	MAGUK family [Source:UniProtKB/TrEMBL;Acc:P91182]	-	CDS	overlapping	0	1.04523	1.341	1.75576	0.969864	0.853241	0.99558
C50F2.12	I	3901545	3901729	+	C50F2.8	C50F2.8	MAGUK family [Source:UniProtKB/TrEMBL;Acc:P91182]	-	CDS	overlapping	0	-4.3547	-4.45486	-4.15113	-4.22653	-4.58416	-4.0144
pbs-4	I	3908747	3909701	+	T20F5.2	T20F5.2	Proteasome subunit beta type-2 [Source:UniProtKB/Swiss-Prot;Acc:P91477]	+	CDS	overlapping	0	7.04642	7.16781	7.0609	7.02021	7.17193	7.22041
mrrf-1	I	3909629	3910544	-	T20F5.3.1	T20F5.3.1	Ribosome-recycling factor, mitochondrial [Source:UniProtKB/Swiss-Prot;Acc:P91478]	-	CDS	overlapping	0	4.15486	4.02358	4.18575	4.26977	3.68678	4.12628
T20F5.8	I	3910781	3912471	-	T20F5.8	T20F5.8	No description	-	CDS	overlapping	0	-4.3547	-1.71789	-3.99913	-4.07453	-4.43216	-4.0144
T20F5.4	I	3912635	3915458	-	T20F5.4.1	T20F5.4.1	No description	-	CDS	overlapping	0	1.7973	2.74154	2.89569	1.44903	3.94722	3.5213
T20F5.1	I	3916064	3916391	+	null					Not found	0	-4.3547	-4.45486	-4.15113	-4.22653	-4.58416	-4.0144
T20F5.5	I	3917911	3920172	-	T20F5.5	T20F5.5	No description	-	CDS	overlapping	0	4.14603	4.341	4.44382	4.6703	4.53073	4.61333
T20F5.6	I	3920177	3925162	-	T20F5.6	T20F5.6	No description	-	CDS	overlapping	0	6.49601	6.28117	6.277	6.06374	5.96016	5.96256
T20F5.7	I	3925434	3927887	-	T20F5.7	T20F5.7	No description	-	CDS	overlapping	0	5.64436	5.63231	5.71512	5.63455	5.55936	5.57014
T21E3.2	I	3930830	3931552	+	T21E3.2	T21E3.2	No description	+	CDS	overlapping	0	0.0452304	0.867071	1.08834	0.969864	0.777292	1.18199
egg-4	I	3932210	3934813	+	T21E3.1	T21E3.1	EGG sterile (Unfertilizable) [Source:UniProtKB/TrEMBL;Acc:O01767]	+	CDS	overlapping	0	5.12598	4.96159	4.79854	4.2742	3.30931	3.69219
lrp-2	I	3935272	3953991	-	T21E3.3	T21E3.3	Low-density lipoprotein RecePtor related [Source:UniProtKB/TrEMBL;Acc:O01768]	-	CDS	overlapping	0	6.92078	6.53871	6.94119	6.54935	6.91047	6.77875
F47B3.9	I	3956075	3956137	-	null					Not found	0	-4.3547	-4.45486	-4.15113	-4.22653	-4.58416	-4.0144
F47B3.4	I	3960968	3962249	+	F47B3.4	F47B3.4	No description	+	CDS	overlapping	0	1.25673	1.57979	1.6733	1.90275	1.69712	1.49515
F47B3.5	I	3963115	3964177	-	F47B3.5	F47B3.5	No description	-	CDS	overlapping	0	-3.2027	-4.45486	-4.15113	-4.22653	-4.58416	-3.8624
F47B3.3	I	3964370	3965314	+	F47B3.3	F47B3.3	No description	+	CDS	overlapping	0	-4.3547	-4.45486	-4.15113	-4.22653	-4.58416	-4.0144
F47B3.6	I	3965738	3967279	-	F47B3.6	F47B3.6	Protein-tyrosine-phosphatase [Source:UniProtKB/TrEMBL;Acc:O01555]	-	CDS	overlapping	0	-4.3547	-4.45486	-4.15113	-4.22653	-4.58416	-4.0144
F47B3.7	I	3968118	3970474	-	F47B3.7	F47B3.7	Protein-tyrosine-phosphatase [Source:UniProtKB/TrEMBL;Acc:O01556]	-	CDS	overlapping	0	3.58521	3.70837	3.5783	3.54018	2.86246	3.11488
F47B3.2	I	3970374	3971302	+	F47B3.2	F47B3.2	No description	+	CDS	overlapping	0	-4.3547	-4.45486	-4.15113	-4.22653	-4.58416	-4.0144
F47B3.1	I	3972162	3973703	+	F47B3.1	F47B3.1	Protein-tyrosine-phosphatase [Source:UniProtKB/TrEMBL;Acc:O01555]	+	CDS	overlapping	0	-4.2027	-4.30285	-1.41416	-3.07453	-4.58416	-3.8624
F28H1.4	I	3974063	3977351	-	F28H1.4a	F28H1.4a	No description	-	CDS	overlapping	0	3.03571	3.10654	2.44382	3.36841	2.13769	2.59703
F28H1.5	I	3978493	3979538	-	F28H1.5	F28H1.5	No description	-	CDS	overlapping	0	1.81967	1.76324	2.1094	1.80811	1.47473	1.99558
aars-2	I	3983171	3986915	+	F28H1.3.1	F28H1.3.1	Alanine--tRNA ligase, cytoplasmic [Source:UniProtKB/Swiss-Prot;Acc:O01541]	+	CDS	overlapping	0	8.26287	8.1599	8.22969	8.19606	8.5453	8.40057
cpn-3	I	3987842	3988699	+	F28H1.2	F28H1.2	CalPoNin [Source:UniProtKB/TrEMBL;Acc:O01542]	+	CDS	overlapping	0	8.62345	8.92551	8.98244	8.81021	8.90197	8.91773
F28H1.1	I	3995709	3996950	+	F28H1.1	F28H1.1	No description	+	CDS	overlapping	0	2.46973	2.88697	3.4355	2.63972	3.25434	2.94495
unc-73	I	3999348	4031739	-	F55C7.7a	F55C7.7a	Guanine nucleotide exchange factor UNC-73B [Source:UniProtKB/TrEMBL;Acc:Q7KPP4]	-	CDS	overlapping	0	6.49427	6.38365	6.72283	6.3601	6.59021	6.63445
F55C7.2	I	4005435	4006019	+	F55C7.7a	F55C7.7a	Guanine nucleotide exchange factor UNC-73B [Source:UniProtKB/TrEMBL;Acc:Q7KPP4]	-	CDS	overlapping	0	-4.3547	-4.45486	-4.15113	-4.22653	-4.58416	-4.0144
F55C7.9	I	4017386	4017468	-	F55C7.7a	F55C7.7a	Guanine nucleotide exchange factor UNC-73B [Source:UniProtKB/TrEMBL;Acc:Q7KPP4]	-	CDS	overlapping	0	-4.3547	-4.45486	-4.15113	-4.22653	-4.58416	-4.0144
21ur-15385	I	4020211	4020231	-	F55C7.7a	F55C7.7a	Guanine nucleotide exchange factor UNC-73B [Source:UniProtKB/TrEMBL;Acc:Q7KPP4]	-	CDS	overlapping	0	-4.3547	-4.45486	-4.15113	-4.22653	-4.58416	-4.0144
unc-89	I	4035702	4090884	+	C09D1.1a	C09D1.1a	Muscle M-line assembly protein unc-89 [Source:UniProtKB/Swiss-Prot;Acc:O01761]	+	CDS	overlapping	0	9.65246	9.29392	9.40588	9.75856	9.62295	9.61915
C09D1.4	I	4043553	4043613	-	C09D1.1a	C09D1.1a	Muscle M-line assembly protein unc-89 [Source:UniProtKB/Swiss-Prot;Acc:O01761]	+	CDS	overlapping	0	-4.3547	-4.45486	-4.15113	-4.22653	-4.58416	-4.0144
C09D1.5	I	4043553	4043613	+	C09D1.1a	C09D1.1a	Muscle M-line assembly protein unc-89 [Source:UniProtKB/Swiss-Prot;Acc:O01761]	+	CDS	overlapping	0	-4.3547	-4.45486	-4.15113	-4.22653	-4.58416	-4.0144
21ur-14824	I	4057937	4057957	-	C09D1.1a	C09D1.1a	Muscle M-line assembly protein unc-89 [Source:UniProtKB/Swiss-Prot;Acc:O01761]	+	CDS	overlapping	0	-4.3547	-4.45486	-4.15113	-4.22653	-4.58416	-4.0144
clec-89	I	4071799	4073088	-	C09D1.1a	C09D1.1a	Muscle M-line assembly protein unc-89 [Source:UniProtKB/Swiss-Prot;Acc:O01761]	+	CDS	overlapping	0	0.926586	1.0547	1.46031	0.969864	1.26828	1.04449
acd-2	I	4094179	4098330	+	C24G7.4	C24G7.4	No description	+	CDS	overlapping	0	2.45551	2.12341	2.26766	-0.167639	1.02727	0.385527
acd-1	I	4103713	4108045	+	C24G7.2	C24G7.2	No description	+	CDS	overlapping	0	0.884766	1.9066	1.6733	1.48006	2.22605	1.97049
delm-2	I	4109407	4112385	+	C24G7.1	C24G7.1	DEgenerin Linked to Mechanosensation [Source:UniProtKB/TrEMBL;Acc:P91103]	+	CDS	overlapping	0	-1.61773	-1.71789	-1.19177	-4.22653	-0.847199	-2.27744
cyb-2.2	I	4114734	4116370	+	H31G24.4.1	H31G24.4.1	CYclin B [Source:UniProtKB/TrEMBL;Acc:Q9BLB5]	+	CDS	overlapping	0	6.22147	5.92476	5.78714	5.01293	4.11859	4.21441
H31G24.3	I	4116851	4118163	+	H31G24.3	H31G24.3	No description	+	CDS	overlapping	0	2.59172	2.81609	2.78223	2.41732	1.87162	2.1376
H31G24.1	I	4123481	4124723	+	H31G24.1	H31G24.1	No description	+	CDS	overlapping	0	-4.3547	-4.45486	-3.99913	-4.07453	-4.58416	-4.0144
lin-44	I	4126056	4129307	+	E01A2.3	E01A2.3	Abnormal cell lineage protein 44 [Source:UniProtKB/Swiss-Prot;Acc:Q27886]	+	CDS	overlapping	0	1.92659	2.46533	2.44382	1.51043	2.59021	2.58054
let-504	I	4129469	4132292	-	E01A2.4.1	E01A2.4.1	No description	-	CDS	overlapping	0	6.28213	6.40191	6.25944	6.04181	6.17886	6.23957
E01A2.2	I	4132500	4135239	+	E01A2.2a	E01A2.2a	Serrate RNA effector molecule homolog [Source:UniProtKB/Swiss-Prot;Acc:Q966L5]	+	CDS	overlapping	0	7.54927	7.41397	7.41397	7.23438	7.30509	7.40204
E01A2.5	I	4135239	4137074	-	E01A2.5	E01A2.5	Diphthine--ammonia ligase [Source:UniProtKB/TrEMBL;Acc:Q966L4]	-	CDS	overlapping	0	3.89006	3.73607	3.60079	3.30917	2.80624	3.30752
akir-1	I	4137134	4140634	-	E01A2.6.1	E01A2.6.1	AKIRin (Conserved nuclear protein family) homolog [Source:UniProtKB/TrEMBL;Acc:Q966L3]	-	CDS	overlapping	0	6.97285	6.93256	6.81466	6.62418	6.52929	6.52669
E01A2.1	I	4139514	4142367	+	E01A2.1b	E01A2.1b	No description	+	CDS	overlapping	0	5.10792	4.91146	4.88352	4.84433	4.96658	4.9385
poml-2	I	4142282	4144583	-	E01A2.7	E01A2.7	PON (Paraoxonase) and MEC-6 Like [Source:UniProtKB/TrEMBL;Acc:Q966L1]	-	CDS	overlapping	0	2.33646	2.67443	3.00087	2.4012	2.53362	3.57223
poml-3	I	4145315	4147182	-	E01A2.10	E01A2.10	PON (Paraoxonase) and MEC-6 Like [Source:UniProtKB/TrEMBL;Acc:B1V898]	-	CDS	overlapping	0	3.38976	3.66293	4.1907	2.99156	3.51035	3.87907
E01A2.8	I	4147273	4148278	-	E01A2.8	E01A2.8	No description	-	CDS	overlapping	0	-4.3547	-4.45486	-4.15113	-4.22653	-4.58416	-4.0144
R12E2.15	I	4148832	4149429	-	R12E2.15.1	R12E2.15.1	No description	-	CDS	overlapping	0	6.03451	7.10335	6.54391	7.05088	4.81101	6.11774
R12E2.14	I	4149981	4150634	+	R12E2.14	R12E2.14	No description	+	CDS	overlapping	0	5.87011	6.48096	6.18946	6.89773	3.7626	5.62945
R12E2.6	I	4151099	4151761	-	R12E2.6	R12E2.6	No description	-	CDS	overlapping	0	1.11923	1.94507	1.2488	2.41732	-0.344698	0.597031
R12E2.7	I	4153957	4154550	-	R12E2.7.1	R12E2.7.1	No description	-	CDS	overlapping	0	7.34612	7.67943	7.52737	8.14706	4.47773	6.31252
R12E2.8	I	4155542	4158733	-	R12E2.8	R12E2.8	No description	-	CDS	overlapping	0	-0.395342	-0.395963	-0.539694	-0.489567	0.152801	0.137599
inx-15	I	4159014	4161149	-	R12E2.9.1	R12E2.9.1	Innexin [Source:UniProtKB/TrEMBL;Acc:O61786]	-	CDS	overlapping	0	5.88609	5.96159	5.90626	6.12882	5.69841	5.88914
inx-16	I	4162035	4165015	+	R12E2.5.1	R12E2.5.1	Innexin-16 [Source:UniProtKB/Swiss- Prot;Acc:O61787]	+	CDS	overlapping	0	6.12822	6.08839	5.98814	6.20624	5.73275	6.10194
inx-17	I	4165135	4167229	+	R12E2.4a	R12E2.4a	Innexin-17 [Source:UniProtKB/Swiss- Prot;Acc:O61788]	+	CDS	overlapping	0	4.90321	4.94981	4.76243	5.01558	4.41646	4.78865
egg-5	I	4168984	4171589	-	R12E2.10	R12E2.10	EGG sterile (Unfertilizable) [Source:UniProtKB/TrEMBL;Acc:O61789]	-	CDS	overlapping	0	4.93429	4.73057	4.42714	4.07522	3.07563	3.06834
R12E2.18	I	4172204	4172306	-	null					Not found	0	-4.3547	-4.45486	-4.15113	-4.22653	-4.58416	-4.0144
R12E2.11	I	4172433	4173739	-	R12E2.11.1	R12E2.11.1	Orotate phosphoribosyltransferase [Source:UniProtKB/Swiss-Prot;Acc:O61790]	-	CDS	overlapping	0	6.28011	6.29706	6.33179	6.25078	6.71122	6.66605
mrps-6	I	4173743	4174774	-	R12E2.12	R12E2.12	Mitochondrial Ribosomal Protein, Small [Source:UniProtKB/TrEMBL;Acc:O61791]	-	CDS	overlapping	0	5.16144	5.10654	5.19563	5.16626	5.38802	5.28226
rpn-8	I	4175319	4177271	+	R12E2.3	R12E2.3	Proteasome Regulatory Particle, Non-ATPase- like [Source:UniProtKB/TrEMBL;Acc:O61792]	+	CDS	overlapping	0	7.21674	7.18649	7.26825	7.08534	7.2482	7.28735
R12E2.13	I	4177305	4178447	-	R12E2.13	R12E2.13	No description	-	CDS	overlapping	0	5.89006	5.99062	5.92123	5.58903	5.64332	5.69411
suco-1	I	4178812	4182158	+	R12E2.2	R12E2.2	SUn (SUN) domain Containing Ossification factor homolog [Source:UniProtKB/TrEMBL;Acc:O61794]	+	CDS	overlapping	0	7.68414	7.61415	8.16735	6.87311	7.63729	7.62795
R12E2.1	I	4182221	4184992	+	R12E2.1	R12E2.1	No description	+	CDS	overlapping	0	5.42666	5.49966	5.49072	4.71663	5.0914	5.06538
ppw-1	I	4185060	4189956	+	C18E3.7a	C18E3.7a	Piwi-like protein [Source:UniProtKB/TrEMBL;Acc:H2KYV9]	+	CDS	overlapping	0	5.40833	5.21482	5.27	5.2896	4.96016	5.15162
cas-2	I	4190142	4193129	+	C18E3.6a.1	C18E3.6a.1	Adenylyl cyclase-associated protein [Source:UniProtKB/TrEMBL;Acc:O02096]	+	CDS	overlapping	0	6.25263	6.07001	6.07635	5.79429	5.64866	5.85356
snrp-40.2	I	4193241	4203303	+	C18E3.5	C18E3.5	No description	+	CDS	overlapping	0	5.13269	5.1463	4.91974	5.03921	4.75271	4.80293
C18E3.4	I	4202417	4203040	+	C18E3.5	C18E3.5	No description	+	CDS	overlapping	0	-4.2027	-4.30285	-4.15113	-3.07453	-2.8472	-4.0144
C18E3.3	I	4203458	4208537	+	C18E3.3	C18E3.3	No description	+	CDS	overlapping	0	3.12822	3.08085	3.26766	2.71989	2.71759	2.95778
hop-1	I	4208515	4210341	-	C18E3.8	C18E3.8	Presenilin hop-1 [Source:UniProtKB/Swiss- Prot;Acc:O02100]	-	CDS	overlapping	0	4.35955	4.22071	4.09363	3.47236	3.39439	3.34705
swsn-2.2	I	4210979	4212667	+	C18E3.2.1	C18E3.2.1	SWI/SNF nucleosome remodeling complex component [Source:UniProtKB/TrEMBL;Acc:O02101]	+	CDS	overlapping	0	5.82383	5.64259	5.55738	4.98617	4.89876	4.86552
C18E3.10	I	4212661	4212785	-	C18E3.1	C18E3.1	No description	+	CDS	overlapping	0	-4.3547	-4.45486	-4.15113	-4.07453	-4.58416	-4.0144
C18E3.1	I	4212708	4214317	+	C18E3.1	C18E3.1	No description	+	CDS	overlapping	0	2.85259	2.86707	3.14043	3.3601	3.37519	3.44138
C18E3.9	I	4214294	4215768	-	C18E3.9a	C18E3.9a	No description	-	CDS	overlapping	0	5.21516	5.11921	4.71512	4.3849	4.4382	4.41372
nab-1	I	4229577	4236039	+	C43E11.6a.1	C43E11.6a.1	NeurABin [Source:UniProtKB/TrEMBL;Acc:Q5R3Y6]	+	CDS	overlapping	0	4.34033	4.51093	4.52444	4.3808	4.88525	4.8587
C43E11.5	I	4236954	4238617	+	C43E11.5	C43E11.5	No description	+	CDS	overlapping	0	2.64279	3.04587	3.20055	2.84433	2.96872	3.0918
ndx-7	I	4239088	4242727	-	C43E11.7	C43E11.7	Putative nudix hydrolase 7 [Source:UniProtKB/Swiss-Prot;Acc:P91148]	-	CDS	overlapping	0	4.63335	4.68867	4.62658	4.5365	4.80146	4.49515
exoc-7	I	4242821	4247582	-	C43E11.8	C43E11.8	EXOCyst component [Source:UniProtKB/TrEMBL;Acc:P91149]	-	CDS	overlapping	0	5.49601	5.24597	5.24643	4.98346	5.24908	5.34217
tufm-2	I	4247754	4249415	+	C43E11.4	C43E11.4	Mitochondrial elongation factor Tu homologue; TU elongation Factor (EF-Tu), Mitochondrial [Source:UniProtKB/TrEMBL;Acc:G5EDF5]	+	CDS	overlapping	0	6.19712	5.91389	5.93457	6.0235	6.18071	6.19694
cogc-5	I	4249482	4253170	+	C43E11.11.1	C43E11.11.1	Conserved Oligomeric Golgi (COG) Component [Source:UniProtKB/TrEMBL;Acc:P91151]	+	CDS	overlapping	0	6.20669	6.00093	6.16452	5.79275	6.13579	6.11201
C43E11.12	I	4253242	4254139	+	C43E11.12a.1	C43E11.12a.1	No description	+	CDS	overlapping	0	3.80853	4.1276	3.97815	3.13492	3.32939	3.43222
met-1	I	4254380	4264699	+	C43E11.3a	C43E11.3a	Histone-lysine N-methyltransferase [Source:UniProtKB/TrEMBL;Acc:A4LBC3]	+	CDS	overlapping	0	7.12148	6.79452	6.70045	6.44805	6.15843	6.28735
mus-81	I	4265109	4267238	+	C43E11.2a	C43E11.2a	No description	+	CDS	overlapping	0	5.16144	5.20097	5.14043	4.78966	4.70739	4.70365
C43E11.9	I	4267199	4267967	-	C43E11.9	C43E11.9	60S ribosome subunit biogenesis protein NIP7 homolog [Source:UniProtKB/TrEMBL;Acc:P91154]	-	CDS	overlapping	0	5.59334	5.42166	5.40814	5.96986	5.80385	5.77059
cdc-6	I	4268070	4270287	-	C43E11.10	C43E11.10	Cell Division Cycle related [Source:UniProtKB/TrEMBL;Acc:P91155]	-	CDS	overlapping	0	5.78172	5.55668	5.6733	5.25639	4.88072	5.30502
acin-1	I	4270697	4273332	+	C43E11.1	C43E11.1	ACINus (Mammalian Apoptotic Chromatin condensation Inducer in the Nucleus) homolog [Source:UniProtKB/TrEMBL;Acc:P91156]	+	CDS	overlapping	0	6.74494	6.80828	6.83535	6.3808	6.67375	6.72912
Y47D9A.4	I	4273896	4274742	-	Y47D9A.4	Y47D9A.4	No description	-	CDS	overlapping	0	-0.395342	-0.717891	-0.0922349	-0.167639	-0.0398438	0.307524
Y47D9A.3	I	4275888	4276947	+	Y47D9A.3	Y47D9A.3	No description	+	CDS	overlapping	0	1.77458	1.82643	2.46031	2.11529	1.96016	2.52992
Y47D9A.5	I	4277684	4279622	-	Y47D9A.5.1	Y47D9A.5.1	No description	-	CDS	overlapping	0	1.8417	1.94507	2.37591	2.55483	2.29576	2.67676
linc-85	I	4295024	4296741	+	null					Not found	0	-4.3547	-4.30285	-4.15113	-4.22653	-4.58416	-4.0144
scpl-3	I	4298184	4302243	+	Y47D9A.2a	Y47D9A.2a	CTD small phosphatase-like protein 3 [Source:UniProtKB/Swiss-Prot;Acc:Q9N4V4]	+	CDS	overlapping	0	3.21516	3.52369	3.49273	3.00229	1.42582	2.11488
Y47D9A.1	I	4303930	4308244	+	Y47D9A.1a	Y47D9A.1a	No description	+	CDS	overlapping	0	6.53961	6.68441	6.53226	6.56662	7.1481	6.95937
T03A1.5	I	4311816	4311888	+	null					Not found	0	-4.3547	-4.45486	-4.15113	-4.22653	-4.58416	-4.0144
anc-1	I	4321095	4359080	+	ZK973.6	ZK973.6	Nuclear anchorage protein 1 [Source:UniProtKB/Swiss-Prot;Acc:Q9N4M4]	+	CDS	overlapping	0	7.06233	6.73881	6.97887	6.9346	6.75333	6.94656
ZK973.19	I	4322310	4322459	-	ZK973.6	ZK973.6	Nuclear anchorage protein 1 [Source:UniProtKB/Swiss-Prot;Acc:Q9N4M4]	+	CDS	overlapping	0	-4.3547	-4.45486	-4.15113	-4.22653	-4.58416	-4.0144
ZK973.24	I	4324093	4324220	-	ZK973.6	ZK973.6	Nuclear anchorage protein 1 [Source:UniProtKB/Swiss-Prot;Acc:Q9N4M4]	+	CDS	overlapping	0	-4.3547	-4.45486	-4.15113	-4.22653	-4.58416	-4.0144
ZK973.23	I	4329116	4329239	-	ZK973.6	ZK973.6	Nuclear anchorage protein 1 [Source:UniProtKB/Swiss-Prot;Acc:Q9N4M4]	+	CDS	overlapping	0	-4.3547	-4.45486	-4.15113	-4.22653	-4.58416	-4.0144
ZK973.15	I	4334502	4334637	-	ZK973.6	ZK973.6	Nuclear anchorage protein 1 [Source:UniProtKB/Swiss-Prot;Acc:Q9N4M4]	+	CDS	overlapping	0	-4.3547	-4.45486	-4.15113	-4.22653	-4.58416	-4.0144
ZK973.16	I	4343631	4343780	-	ZK973.6	ZK973.6	Nuclear anchorage protein 1 [Source:UniProtKB/Swiss-Prot;Acc:Q9N4M4]	+	CDS	overlapping	0	-4.3547	-4.45486	-4.15113	-4.22653	-4.58416	-4.0144
ZK973.13	I	4343931	4344080	-	ZK973.6	ZK973.6	Nuclear anchorage protein 1 [Source:UniProtKB/Swiss-Prot;Acc:Q9N4M4]	+	CDS	overlapping	0	-4.3547	-4.45486	-4.15113	-4.22653	-4.58416	-4.0144
ZK973.18	I	4346671	4346820	-	ZK973.6	ZK973.6	Nuclear anchorage protein 1 [Source:UniProtKB/Swiss-Prot;Acc:Q9N4M4]	+	CDS	overlapping	0	-4.3547	-4.45486	-4.15113	-4.22653	-4.58416	-4.0144
ZK973.17	I	4346971	4347120	-	ZK973.6	ZK973.6	Nuclear anchorage protein 1 [Source:UniProtKB/Swiss-Prot;Acc:Q9N4M4]	+	CDS	overlapping	0	-4.3547	-4.45486	-4.15113	-4.22653	-4.58416	-4.0144
ZK973.22	I	4349558	4349707	-	ZK973.6	ZK973.6	Nuclear anchorage protein 1 [Source:UniProtKB/Swiss-Prot;Acc:Q9N4M4]	+	CDS	overlapping	0	-4.3547	-4.45486	-4.15113	-4.22653	-4.58416	-4.0144
ZK973.20	I	4349858	4350007	-	ZK973.6	ZK973.6	Nuclear anchorage protein 1 [Source:UniProtKB/Swiss-Prot;Acc:Q9N4M4]	+	CDS	overlapping	0	-4.3547	-4.45486	-4.15113	-4.22653	-4.58416	-4.0144
ZK973.21	I	4352445	4352594	-	ZK973.6	ZK973.6	Nuclear anchorage protein 1 [Source:UniProtKB/Swiss-Prot;Acc:Q9N4M4]	+	CDS	overlapping	0	-4.3547	-4.45486	-4.15113	-4.22653	-4.58416	-4.0144
ZK973.25	I	4352745	4352894	-	ZK973.6	ZK973.6	Nuclear anchorage protein 1 [Source:UniProtKB/Swiss-Prot;Acc:Q9N4M4]	+	CDS	overlapping	0	-4.3547	-4.45486	-4.15113	-4.22653	-4.58416	-4.0144
ZK973.12	I	4355332	4355481	-	ZK973.6	ZK973.6	Nuclear anchorage protein 1 [Source:UniProtKB/Swiss-Prot;Acc:Q9N4M4]	+	CDS	overlapping	0	-4.3547	-4.45486	-4.15113	-4.22653	-4.58416	-4.0144
ZK973.14	I	4355632	4355781	-	ZK973.6	ZK973.6	Nuclear anchorage protein 1 [Source:UniProtKB/Swiss-Prot;Acc:Q9N4M4]	+	CDS	overlapping	0	-4.3547	-4.45486	-4.15113	-4.22653	-4.58416	-4.0144
acr-6	I	4359207	4362548	+	ZK973.5	ZK973.5	AcetylCholine Receptor [Source:UniProtKB/TrEMBL;Acc:Q9N4M3]	+	CDS	overlapping	0	-3.2027	-2.71789	-1.19177	-1.7526	-1.8472	-1.8624
ZK973.4	I	4363415	4364048	+	ZK973.4	ZK973.4	No description	+	CDS	overlapping	0	0.256735	1.01907	1.13016	1.41732	1.24026	1.59703
ZK973.8	I	4364906	4367049	-	ZK973.8	ZK973.8	No description	-	CDS	overlapping	0	3.5455	3.57366	3.80823	3.9311	3.92978	3.89249
pdp-1	I	4368089	4370504	+	ZK973.3	ZK973.3	Pyruvate Dehydrogenase Phosphatase homolog [Source:UniProtKB/TrEMBL;Acc:Q9N4M0]	+	CDS	overlapping	0	6.03451	5.90903	5.76076	5.59613	5.734	5.56177
ZK973.9	I	4370419	4372138	-	ZK973.9	ZK973.9	No description	-	CDS	overlapping	0	4.32478	4.38365	3.95507	3.61896	3.64465	3.41372
lpd-5	I	4372255	4373018	-	ZK973.10	ZK973.10	LiPid Depleted [Source:UniProtKB/TrEMBL;Acc:Q9N4L8]	-	CDS	overlapping	0	6.59739	6.67013	6.76409	6.59878	6.79184	6.81179
cec-10	I	4373656	4379329	+	ZK973.2.1	ZK973.2.1	C.Elegans Chromodomain protein [Source:UniProtKB/TrEMBL;Acc:Q9N4L7]	+	CDS	overlapping	0	6.85665	6.678	6.73558	6.40525	6.55723	6.61232
ZK973.11	I	4379325	4381948	-	ZK973.11	ZK973.11	No description	-	CDS	overlapping	0	5.27506	5.11289	5.03705	4.73604	4.88072	4.85528
ZK973.1	I	4382565	4385218	+	ZK973.1	ZK973.1	No description	+	CDS	overlapping	0	7.11189	6.89621	6.93161	6.39715	6.11955	6.31003
dhc-1	I	4386785	4401980	+	T21E12.4a.1	T21E12.4a.1	Dynein heavy chain, cytoplasmic [Source:UniProtKB/Swiss-Prot;Acc:Q19020]	+	CDS	overlapping	0	9.41443	9.03254	9.13626	9.17636	9.35707	9.28114
T21E12.3	I	4401956	4404585	+	T21E12.3	T21E12.3	No description	+	CDS	overlapping	0	-1.61773	-0.980926	-1.41416	-0.267175	-1.11023	-0.692476
tiam-1	I	4409689	4426137	+	C11D9.1	C11D9.1	TIAM (Mammalian Tumor Invasion And Metastasis factor) homolog [Source:UniProtKB/TrEMBL;Acc:O01847]	+	CDS	overlapping	0	3.32868	3.49156	3.65193	3.31779	3.29576	4.04449
T21E12.8	I	4410871	4411060	+	null					Not found	0	-4.3547	-4.45486	-4.15113	-4.22653	-4.58416	-4.0144
T21E12.7	I	4410899	4411032	-	null					Not found	0	-4.3547	-4.45486	-4.15113	-4.22653	-4.58416	-4.0144
T21E12.6	I	4412016	4412101	+	C11D9.1	C11D9.1	TIAM (Mammalian Tumor Invasion And Metastasis factor) homolog [Source:UniProtKB/TrEMBL;Acc:O01847]	+	CDS	overlapping	0	-4.3547	-4.45486	-4.15113	-4.22653	-4.58416	-4.0144
T21E12.5	I	4412295	4413221	-	C11D9.1	C11D9.1	TIAM (Mammalian Tumor Invasion And Metastasis factor) homolog [Source:UniProtKB/TrEMBL;Acc:O01847]	+	CDS	overlapping	0	1.04523	1.0547	1.61558	1.85621	1.1528	1.97049
C41D11.10	I	4427024	4428026	+	C41D11.10	C41D11.10	No description	+	CDS	overlapping	0	-4.3547	-4.45486	-1.41416	-4.22653	-4.58416	-4.0144
C41D11.3	I	4428467	4444342	-	C41D11.3b.1	C41D11.3b.1	No description	-	CDS	overlapping	0	6.59415	6.27174	6.48267	5.97532	6.20174	6.44708
eif-3.H	I	4444719	4446598	+	C41D11.2	C41D11.2	Eukaryotic translation initiation factor 3 subunit H [Source:UniProtKB/Swiss-Prot;Acc:O01974]	+	CDS	overlapping	0	6.97783	6.89621	6.904	7.10351	7.13579	7.09977
cps-6	I	4446577	4448461	-	C41D11.8	C41D11.8	Endonuclease G, mitochondrial [Source:UniProtKB/Swiss-Prot;Acc:Q95NM6]	-	CDS	overlapping	0	5.87945	5.90903	5.92123	5.692	6.07266	5.98779
C41D11.9	I	4448576	4449774	-	C41D11.9	C41D11.9	TM2 domain-containing protein C41D11.9 [Source:UniProtKB/Swiss-Prot;Acc:Q95QZ5]	-	CDS	overlapping	0	3.24851	3.08946	2.75576	2.19226	2.32273	2.47745
cmt-1	I	4449879	4450927	-	C41D11.5	C41D11.5	No description	-	CDS	overlapping	0	4.8607	4.73607	4.58959	4.01823	3.73776	3.5213
eri-7	I	4451200	4456805	-	C41D11.7	C41D11.7	Enhanced RNAI (RNA interference) [Source:UniProtKB/TrEMBL;Acc:O01976]	-	CDS	overlapping	0	4.94705	4.39411	4.52444	4.04441	3.59574	4.20906
eri-6	I	4457383	4469461	+	C41D11.1a	C41D11.1a	ERI-6 variant d; Enhanced RNAI (RNA interference) [Source:UniProtKB/TrEMBL;Acc:G4RZ49]	+	CDS	overlapping	0	4.23609	4.22462	4.2955	3.87967	4.19355	4.07424
C41D11.6	I	4460146	4462704	-	C41D11.1b	C41D11.1b	ERI-6 variant d; Enhanced RNAI (RNA interference) [Source:UniProtKB/TrEMBL;Acc:G4RZ49]	+	CDS	overlapping	0	2.17234	2.3265	2.04527	2.5979	0.322726	0.459527
linc-104	I	4467346	4467684	-	C41D11.1d	C41D11.1d	ERI-6 variant d; Enhanced RNAI (RNA interference) [Source:UniProtKB/TrEMBL;Acc:G4RZ49]	+	CDS	overlapping	0	-4.3547	-4.45486	-4.15113	-4.22653	-4.58416	-3.8624
21ur-14920	I	4479639	4479659	-	null					Not found	0	-4.3547	-4.45486	-4.15113	-4.22653	-4.58416	-4.0144
gcy-28	I	4481203	4508930	+	T01A4.1d	T01A4.1d	Receptor-type guanylate cyclase gcy-28 [Source:UniProtKB/Swiss-Prot;Acc:Q86GV3]	+	CDS	overlapping	0	7.60426	7.32787	7.07635	7.39511	6.71695	7.01181
T01A4.8	I	4494681	4494760	-	T01A4.1d	T01A4.1d	Receptor-type guanylate cyclase gcy-28 [Source:UniProtKB/Swiss-Prot;Acc:Q86GV3]	+	CDS	overlapping	0	-4.3547	-4.45486	-4.15113	-4.22653	-4.58416	-4.0144
T01A4.5	I	4494898	4495058	-	T01A4.1d	T01A4.1d	Receptor-type guanylate cyclase gcy-28 [Source:UniProtKB/Swiss-Prot;Acc:Q86GV3]	+	CDS	overlapping	0	-4.3547	-4.45486	-4.15113	-4.22653	-4.58416	-4.0144
T01A4.6	I	4496673	4496814	-	T01A4.1d	T01A4.1d	Receptor-type guanylate cyclase gcy-28 [Source:UniProtKB/Swiss-Prot;Acc:Q86GV3]	+	CDS	overlapping	0	-4.3547	-4.45486	-4.15113	-4.22653	-4.58416	-4.0144
mrpl-19	I	4508917	4511126	-	Y119C1B.4	Y119C1B.4	Probable 39S ribosomal protein L19, mitochondrial [Source:UniProtKB/Swiss-Prot;Acc:Q95Y83]	-	CDS	overlapping	0	5.59172	5.50289	5.39104	5.56391	5.76996	5.76513
Y119C1B.5	I	4511440	4516512	-	Y119C1B.5	Y119C1B.5	No description	-	CDS	overlapping	0	5.17451	5.22658	6.10022	5.12759	6.40073	6.45614
Y119C1B.6	I	4517260	4518491	-	Y119C1B.6	Y119C1B.6	No description	-	CDS	overlapping	0	0.841697	1.341	1.58584	-0.0745298	0.375194	0.225062
Y119C1B.12	I	4520070	4522768	+	Y119C1B.12	Y119C1B.12	No description	+	CDS	overlapping	0	-4.2027	-4.45486	-4.15113	-4.22653	-4.58416	-4.0144
bet-1	I	4526232	4534798	-	Y119C1B.8a	Y119C1B.8a	Bromodomain-containing protein bet-1 [Source:UniProtKB/Swiss-Prot;Acc:Q95Y80]	-	CDS	overlapping	0	7.05528	6.77596	6.81385	6.43128	6.61905	6.58365
zig-9	I	4537449	4539725	-	Y119C1B.9	Y119C1B.9	2 (Zwei) IG domain protein [Source:UniProtKB/TrEMBL;Acc:Q95Y79]	-	CDS	overlapping	0	5.34227	5.46533	5.56312	5.56028	5.27347	5.62745
Y119C1B.3	I	4549695	4552758	+	Y119C1B.3.1	Y119C1B.3.1	No description	+	CDS	overlapping	0	1.04523	1.0547	1.83376	0.879667	1.26828	0.99558
Y119C1B.11	I	4552851	4553121	-	Y119C1B.11	Y119C1B.11	No description	-	CDS	overlapping	0	-0.502257	-0.717891	-0.414163	-1.7526	-0.344698	-2.8624
Y119C1B.1	I	4554126	4555203	+	Y119C1B.1	Y119C1B.1	No description	+	CDS	overlapping	0	3.73982	3.8919	4.14553	4.0235	3.92539	4.01412
Y119C1B.10	I	4555343	4556814	-	Y119C1B.10a	Y119C1B.10a	No description	-	CDS	overlapping	0	2.69212	2.92596	2.84636	2.07522	2.64465	2.78146
D1007.15	I	4557664	4563694	+	D1007.15	D1007.15	No description	+	CDS	overlapping	0	3.96221	3.65715	3.63023	3.59081	3.77241	3.99558
pqn-24	I	4564035	4565976	+	D1007.14	D1007.14	Prion-like-(Q/N-rich)-domain-bearing protein [Source:UniProtKB/TrEMBL;Acc:O01876]	+	CDS	overlapping	0	4.77458	5.07436	5.1758	4.42532	4.9941	5.05348
D1007.13	I	4566495	4568385	+	D1007.13b	D1007.13b	No description	+	CDS	overlapping	0	1.63019	2.31186	1.7288	2.69365	-1.26224	0.597031
ceh-17	I	4568962	4570027	-	D1007.1	D1007.1	C. Elegans Homeobox; CEH-17 [Source:UniProtKB/TrEMBL;Acc:G5EC89]	-	CDS	overlapping	0	-3.2027	-2.71789	-1.6772	-2.48957	-1.11023	-2.27744
col-52	I	4571214	4572787	-	D1007.2	D1007.2	COLlagen [Source:UniProtKB/TrEMBL;Acc:O01873]	-	CDS	overlapping	0	-4.3547	-4.30285	-4.15113	-4.22653	-2.8472	-4.0144
D1007.3	I	4575782	4577204	-	D1007.3	D1007.3	No description	-	CDS	overlapping	0	1.15485	0.651343	0.858855	0.783451	-0.184234	-0.540473
D1007.18	I	4578695	4579740	-	D1007.18	D1007.18	No description	-	CDS	overlapping	0	0.797303	1.53004	1.55546	0.569326	0.375194	0.529917
D1007.4	I	4579964	4580601	-	D1007.4	D1007.4	No description	-	CDS	overlapping	0	2.92659	2.66293	2.46031	2.36841	1.69712	2.20369
D1007.5	I	4580692	4583810	-	D1007.5a	D1007.5a	No description	-	CDS	overlapping	0	5.21937	5.0123	4.98672	4.73925	4.74526	4.83457
rps-10	I	4583873	4584505	-	D1007.6	D1007.6	Ribosomal Protein, Small subunit [Source:UniProtKB/TrEMBL;Acc:O01869]	-	CDS	overlapping	0	9.95165	10.1713	10.1817	10.2056	10.5449	10.3892
21ur-11631	I	4584768	4584788	-	null					Not found	0	-4.3547	-4.45486	-4.15113	-4.22653	-4.58416	-4.0144
D1007.22	I	4584787	4584932	+	null					Not found	0	-4.3547	-4.45486	-4.15113	-4.22653	-4.58416	-4.0144
rpl-24.1	I	4585115	4586177	+	D1007.12	D1007.12	60S ribosomal protein L24 [Source:UniProtKB/Swiss-Prot;Acc:O01868]	+	CDS	overlapping	0	10.3508	10.6166	10.5858	10.5033	10.9953	10.827
mir-353	I	4585874	4585983	+	D1007.12	D1007.12	60S ribosomal protein L24 [Source:UniProtKB/Swiss-Prot;Acc:O01868]	+	CDS	overlapping	0	-4.3547	-4.45486	-4.15113	-4.22653	-4.58416	-4.0144
D1007.10	I	4586273	4589463	+	D1007.10b	D1007.10b	No description	+	CDS	overlapping	0	3.74567	3.747	3.74234	3.26532	3.46266	3.20369
D1007.19	I	4589380	4589899	-	D1007.19	D1007.19	No description	-	CDS	overlapping	0	-1.2027	-0.495499	-0.414163	-1.48957	-1.11023	-0.277438
D1007.9	I	4590430	4591587	+	D1007.9	D1007.9	No description	+	CDS	overlapping	0	-4.3547	-4.45486	-4.15113	-4.22653	-4.58416	-4.0144
nrd-1	I	4597914	4602666	-	D1007.7	D1007.7	NRD (Yeast Nuclear pre-mRNA Down-regulation) homolog [Source:UniProtKB/TrEMBL;Acc:O01864]	-	CDS	overlapping	0	6.91365	6.73744	6.82026	6.38797	6.49488	6.62644
eaf-1	I	4603217	4604196	+	D1007.16	D1007.16	ELL Associated Factor homolog [Source:UniProtKB/TrEMBL;Acc:Q9TXQ9]	+	CDS	overlapping	0	5.50983	5.39063	5.32055	4.82029	5.07166	5.17926
D1007.8	I	4604175	4605385	+	D1007.8.1	D1007.8.1	No description	+	CDS	overlapping	0	3.83622	3.52369	3.70823	3.0954	3.36874	3.376
C44E4.5	I	4605655	4610202	+	C44E4.5	C44E4.5	No description	+	CDS	overlapping	0	5.46619	5.33377	5.39534	4.88837	4.86705	5.12344
ubr-4	I	4610147	4633377	-	C44E4.1a	C44E4.1a	UBR E3 ubiquitin ligase homolog [Source:UniProtKB/TrEMBL;Acc:O01808]	-	CDS	overlapping	0	8.20031	7.77963	7.91526	7.91841	7.82964	7.9062
C44E4.4	I	4634103	4635620	+	C44E4.4.1	C44E4.4.1	No description	+	CDS	overlapping	0	8.34973	8.35536	8.18265	8.44339	8.45144	8.47494
21ur-14833	I	4634991	4635011	+	C44E4.4.1	C44E4.4.1	No description	+	CDS	overlapping	0	2.33646	2.037	2.1907	2.44903	2.25434	2.47745
acbp-1	I	4635722	4637328	-	C44E4.6.1	C44E4.6.1	Acyl-CoA-binding protein homolog 1 [Source:UniProtKB/Swiss-Prot;Acc:O01805]	-	CDS	overlapping	0	7.08905	7.192	7.14298	6.73121	6.79666	6.88075
got-2.1	I	4637432	4640882	-	C44E4.3	C44E4.3	Aspartate aminotransferase [Source:UniProtKB/TrEMBL;Acc:O01804]	-	CDS	overlapping	0	6.63965	6.42677	6.63569	6.5979	6.4971	6.58675
C44E4.10	I	4637833	4637970	+	C44E4.3	C44E4.3	Aspartate aminotransferase [Source:UniProtKB/TrEMBL;Acc:O01804]	-	CDS	overlapping	0	-4.3547	-4.45486	-4.15113	-4.22653	-4.58416	-4.0144
Y119C1A.1	I	4641003	4644069	-	Y119C1A.1	Y119C1A.1	No description	-	CDS	overlapping	0	5.35189	5.3607	5.33403	4.70026	4.87845	4.87569
lmd-2	I	4644677	4645657	+	B0041.3	B0041.3	LysM Domain (Peptidoglycan binding) protein [Source:UniProtKB/TrEMBL;Acc:O02055]	+	CDS	overlapping	0	1.38227	1.80567	1.46031	1.51043	2.0914	2.22506
rpl-4	I	4645641	4646963	-	B0041.4	B0041.4	60S ribosomal protein L4 [Source:UniProtKB/Swiss-Prot;Acc:O02056]	-	CDS	overlapping	0	11.4322	11.655	11.5854	11.6985	12.0605	11.8623
B0041.8	I	4647280	4648275	+	B0041.8.1	B0041.8.1	No description	+	CDS	overlapping	0	5.33063	5.01456	4.98672	4.89126	4.40704	4.60927
B0041.5	I	4648272	4650770	-	B0041.5	B0041.5	No description	-	CDS	overlapping	0	5.89138	5.86205	5.63387	5.68868	5.36874	5.45727
ptps-1	I	4652145	4652906	-	B0041.6a	B0041.6a	Putative 6-pyruvoyl tetrahydrobiopterin synthase [Source:UniProtKB/Swiss-Prot;Acc:O02058]	-	CDS	overlapping	0	2.25673	2.29706	1.83376	2.98075	2.01078	2.56386
ain-2	I	4653471	4660151	+	B0041.2d	B0041.2d	ALG-1 INteracting protein [Source:UniProtKB/TrEMBL;Acc:H2KY58]	+	CDS	overlapping	0	7.44835	7.43693	7.50122	7.16566	7.48446	7.60368
B0041.10	I	4660521	4660713	+	null					Not found	0	-4.3547	-4.45486	-4.15113	-4.22653	-4.58416	-4.0144
B0041.11	I	4661115	4662219	-	B0041.11.1	B0041.11.1	No description	-	CDS	overlapping	0	2.22357	2.17288	1.52444	1.1734	2.37519	1.81002
B0041.1	I	4664499	4665331	+	B0041.1	B0041.1	No description	+	CDS	overlapping	0	1.00676	1.67443	2.15062	1.51043	1.18255	1.38553
xnp-1	I	4665744	4671738	-	B0041.7.1	B0041.7.1	Transcriptional regulator ATRX homolog [Source:UniProtKB/Swiss-Prot;Acc:Q9U7E0]	-	CDS	overlapping	0	7.39675	7.48014	7.77071	7.01558	7.48931	7.64093
unc-57	I	4675135	4679409	+	T04D1.3a	T04D1.3a	Endophilin-A homolog [Source:UniProtKB/Swiss-Prot;Acc:B1V8A0]	+	CDS	overlapping	0	6.60143	6.52051	6.50371	6.28082	6.12913	6.29115
T04D1.2	I	4679671	4682755	+	T04D1.2	T04D1.2	No description	+	CDS	overlapping	0	-0.0327721	-1.71789	-1.6772	-2.48957	-1.43216	-1.05505
21ur-12047	I	4680902	4680922	-	T04D1.2	T04D1.2	No description	+	CDS	overlapping	0	-4.3547	-4.45486	-4.15113	-4.22653	-4.58416	-4.0144
linc-39	I	4683182	4683865	-	null					Not found	0	-4.3547	-1.4955	-3.99913	-4.22653	-0.262236	-3.8624
mir-244	I	4684316	4684414	-	null					Not found	0	-4.3547	-4.45486	-4.15113	-4.22653	-4.58416	-4.0144
chd-7	I	4685865	4698575	-	T04D1.4	T04D1.4	Chromodomain and Helicase Domain protein [Source:UniProtKB/TrEMBL;Acc:O61845]	-	CDS	overlapping	0	6.86002	6.71047	6.69175	6.44117	6.87561	6.68353
linc-91	I	4699610	4702866	+	null					Not found	0	-0.880769	-0.843422	-1.6772	-3.07453	-2.11023	-3.8624
W09C3.4	I	4704598	4705881	+	W09C3.4	W09C3.4	Probable DNA-directed RNA polymerase III subunit RPC6 [Source:UniProtKB/Swiss-Prot;Acc:P91529]	+	CDS	overlapping	0	4.79448	4.61601	4.64473	4.58368	4.53651	4.51698
W09C3.3	I	4706682	4708762	+	W09C3.3	W09C3.3	No description	+	CDS	overlapping	0	-0.880769	-0.980926	0.248802	-0.37409	0.0914007	0.225062
gsp-3	I	4709262	4710712	-	W09C3.6	W09C3.6	Serine/threonine-protein phosphatase PP1- gamma [Source:UniProtKB/Swiss-Prot;Acc:O02658]	-	CDS	overlapping	0	6.27708	6.32923	6.49573	6.59347	6.28723	6.22903
W09C3.2	I	4711414	4713572	+	W09C3.2	W09C3.2	No description	+	CDS	overlapping	0	3.53877	3.747	4.18078	3.82634	4.05166	4.20369
W09C3.7	I	4714320	4715485	-	W09C3.7	W09C3.7	No description	-	CDS	overlapping	0	5.30708	5.29334	5.34517	5.23835	4.62312	4.63345
W09C3.8	I	4716059	4717441	-	W09C3.8	W09C3.8	No description	-	CDS	overlapping	0	1.60466	1.67443	2.08834	2.22925	1.3492	1.59703
W09C3.1	I	4717623	4719575	+	W09C3.1	W09C3.1	No description	+	CDS	overlapping	0	-0.617735	-0.395963	-0.0922349	0.0953953	-1.26224	-0.277438
C10H11.7	I	4719789	4721098	+	C10H11.7	C10H11.7	Major sperm protein [Source:UniProtKB/TrEMBL;Acc:P91035]	+	CDS	overlapping	0	2.96723	3.25939	3.40175	3.11529	2.78701	2.76696
ugt-26	I	4721131	4723960	+	C10H11.6a	C10H11.6a	UDP-glucuronosyltransferase [Source:UniProtKB/TrEMBL;Acc:H2KYQ0]	+	CDS	overlapping	0	5.10108	5.07001	4.84008	5.60495	5.4672	5.59703
ugt-27	I	4724065	4726779	+	C10H11.5	C10H11.5	UDP-glucuronosyltransferase [Source:UniProtKB/TrEMBL;Acc:P91037]	+	CDS	overlapping	0	-1.61773	-0.843422	-1.99913	-3.07453	-0.525271	-0.862401
ugt-28	I	4727280	4730366	+	C10H11.4	C10H11.4	UDP-GlucuronosylTransferase [Source:UniProtKB/TrEMBL;Acc:P91038]	+	CDS	overlapping	0	4.16362	3.65715	3.88962	4.31779	4.25784	4.423
ugt-25	I	4731603	4735276	+	C10H11.3	C10H11.3	UDP-glucuronosyltransferase [Source:UniProtKB/TrEMBL;Acc:P91039]	+	CDS	overlapping	0	4.83896	5.191	4.37591	5.30485	4.52784	4.80648
mlst-8	I	4735471	4738100	-	C10H11.8a	C10H11.8a	Mtor (MTOR) associated protein, LST8 homolog [Source:UniProtKB/TrEMBL;Acc:E5QCF5]	-	CDS	overlapping	0	5.06643	4.8418	4.79204	4.37668	4.17517	4.30752
let-502	I	4738171	4744321	-	C10H11.9	C10H11.9	Rho-associated protein kinase let-502 [Source:UniProtKB/Swiss-Prot;Acc:P92199]	-	CDS	overlapping	0	7.87645	7.71535	7.74907	7.40979	7.51035	7.5507
C10H11.11	I	4745315	4745455	-	null					Not found	0	-4.3547	-4.45486	-4.15113	-4.22653	-4.58416	-4.0144
C10H11.12	I	4746464	4746903	+	null					Not found	0	-4.3547	-4.45486	-4.15113	-4.22653	-4.58416	-4.0144
C10H11.14	I	4746970	4747116	+	null					Not found	0	-4.3547	-4.45486	-4.15113	-4.22653	-4.58416	-4.0144
viln-1	I	4747490	4759601	+	C10H11.1	C10H11.1	VILliN related [Source:UniProtKB/TrEMBL;Acc:P91041]	+	CDS	overlapping	0	6.29615	6.06565	6.12758	5.99827	5.2314	5.79938
C10H11.13	I	4749896	4750042	+	null					Not found	0	-4.3547	-4.45486	-4.15113	-4.22653	-4.58416	-4.0144
kca-1	I	4759820	4761321	-	C10H11.10	C10H11.10	Kinesin 1 cargo adaptor alternative variant a; Kinesin Cargo Adaptor [Source:UniProtKB/TrEMBL;Acc:G5EBU5]	-	CDS	overlapping	0	5.97223	5.73881	5.51065	5.17814	4.26133	4.63744
M04F3.3	I	4763220	4765313	-	M04F3.3	M04F3.3	No description	-	CDS	overlapping	0	3.11923	3.2896	3.3228	2.89125	3.22605	3.52992
M04F3.2	I	4765754	4767515	+	M04F3.2	M04F3.2	No description	+	CDS	overlapping	0	0.655284	0.9066	1.2488	0.510433	0.925391	1.1376
rpa-2	I	4769694	4771358	+	M04F3.1.1	M04F3.1.1	Replication Protein A homolog [Source:UniProtKB/TrEMBL;Acc:Q95Y97]	+	CDS	overlapping	0	6.70269	6.7866	6.79691	6.35383	6.47473	6.43107
M04F3.4	I	4771348	4773673	-	M04F3.4b.1	M04F3.4b.1	No description	-	CDS	overlapping	0	4.82797	4.89927	5.23449	4.66694	5.08354	5.51264
M04F3.5	I	4773818	4788358	-	M04F3.5a	M04F3.5a	No description	-	CDS	overlapping	0	5.94578	5.89804	5.74571	5.21779	5.48968	5.42762
F54D7.8	I	4778890	4779037	+	M04F3.5a	M04F3.5a	No description	-	CDS	overlapping	0	-4.3547	-4.45486	-4.15113	-4.22653	-4.58416	-4.0144
F54D7.9	I	4780230	4780323	-	M04F3.5a	M04F3.5a	No description	-	CDS	overlapping	0	-4.3547	-4.45486	-4.15113	-4.22653	-4.58416	-4.0144
rpl-41.1	I	4789190	4789592	+	F54D7.6	F54D7.6	Ribosomal Protein, Large subunit [Source:UniProtKB/TrEMBL;Acc:A0A0M6VD87]	+	CDS	overlapping	0	5.66767	5.96159	5.58959	5.77096	6.03136	5.70175
rpl-41.2	I	4790292	4790649	+	F54D7.7	F54D7.7	Ribosomal Protein, Large subunit [Source:UniProtKB/TrEMBL;Acc:A0A0M6VD87]	+	CDS	overlapping	0	9.85774	10.2665	9.91769	10.0382	10.4257	10.0548
zig-7	I	4790644	4792560	-	F54D7.4	F54D7.4	Zwei Ig domain protein zig-7 [Source:UniProtKB/Swiss-Prot;Acc:O44730]	-	CDS	overlapping	0	4.7803	5.15658	5.21519	4.28741	5.04154	4.94817
gnrr-1	I	4800043	4804268	+	F54D7.3a	F54D7.3a	GoNadotropin-Releasing hormone Receptor (GnRHR) related [Source:UniProtKB/TrEMBL;Acc:O44731]	+	CDS	overlapping	0	0.0452304	-0.215391	-0.298686	-0.904605	-0.731721	-0.402969
F54D7.2	I	4805607	4809674	+	F54D7.2	F54D7.2	No description	+	CDS	overlapping	0	6.14382	6.01795	5.94778	6.14827	6.13008	6.15719
F57C9.6	I	4821933	4824811	+	F57C9.6	F57C9.6	No description	+	CDS	overlapping	0	0.441159	-0.0549261	0.170799	-0.37409	-0.731721	-0.0550459
tofu-4	I	4824921	4826633	-	F57C9.7	F57C9.7	Twenty One u-rna (21U-RNA) biogenesis Fouled Up [Source:UniProtKB/TrEMBL;Acc:O01819]	-	CDS	overlapping	0	4.72211	4.57673	4.42714	4.26532	4.2438	4.42762
htp-3	I	4827072	4829794	+	F57C9.5	F57C9.5	Him-Three Paralog [Source:UniProtKB/TrEMBL;Acc:O01820]	+	CDS	overlapping	0	6.46619	6.3265	6.25117	6.22582	6.0786	6.13619
F57C9.4	I	4830135	4835619	+	F57C9.4a	F57C9.4a	No description	+	CDS	overlapping	0	6.10564	5.98601	5.93751	5.58725	5.35737	5.45727
glo-2	I	4836187	4844966	+	F57C9.3a	F57C9.3a	Biogenesis of lysosome-related organelles complex 1 subunit 6 [Source:UniProtKB/Swiss- Prot;Acc:O01822]	+	CDS	overlapping	0	0.841697	0.826429	0.80823	0.247398	1.12243	1.1376
clec-90	I	4845013	4847336	+	F57C9.2	F57C9.2	C-type LECtin [Source:UniProtKB/TrEMBL;Acc:O01823]	+	CDS	overlapping	0	2.67995	2.8367	2.65909	2.4012	2.76751	2.52992
pdxk-1	I	4848425	4850717	+	F57C9.1b	F57C9.1b	Putative pyridoxal kinase [Source:UniProtKB/Swiss-Prot;Acc:O01824]	+	CDS	overlapping	0	4.73394	4.95218	5.0093	4.6703	5.25259	5.08304
rga-6	I	4850682	4867825	-	C01F4.2a	C01F4.2a	Rho GTPase Activating protein [Source:UniProtKB/TrEMBL;Acc:O01443]	-	CDS	overlapping	0	1.98713	2.037	1.97815	1.65339	1.75766	1.38553
C01F4.6	I	4856793	4856938	-	C01F4.2a	C01F4.2a	Rho GTPase Activating protein [Source:UniProtKB/TrEMBL;Acc:O01443]	-	CDS	overlapping	0	-4.3547	-4.45486	-4.15113	-4.22653	-4.58416	-4.0144
C01F4.7	I	4856882	4857115	+	C01F4.2a	C01F4.2a	Rho GTPase Activating protein [Source:UniProtKB/TrEMBL;Acc:O01443]	-	CDS	overlapping	0	-4.3547	-4.45486	-4.15113	-4.22653	-4.58416	-4.0144
C01F4.4	I	4859244	4859320	-	C01F4.2a	C01F4.2a	Rho GTPase Activating protein [Source:UniProtKB/TrEMBL;Acc:O01443]	-	CDS	overlapping	0	-4.3547	-4.45486	-4.15113	-4.22653	-4.58416	-4.0144
C01F4.8	I	4862057	4862119	-	C01F4.2a	C01F4.2a	Rho GTPase Activating protein [Source:UniProtKB/TrEMBL;Acc:O01443]	-	CDS	overlapping	0	-4.3547	-4.45486	-4.15113	-4.22653	-4.58416	-4.0144
C01F4.5	I	4862057	4862119	+	C01F4.2a	C01F4.2a	Rho GTPase Activating protein [Source:UniProtKB/TrEMBL;Acc:O01443]	-	CDS	overlapping	0	-4.3547	-4.45486	-4.15113	-4.22653	-4.58416	-4.0144
C01F4.9	I	4868171	4868280	-	null					Not found	0	-4.3547	-4.45486	-4.15113	-4.22653	-4.58416	-4.0144
F25F8.5	I	4876143	4876275	-	null					Not found	0	-4.3547	-4.45486	-4.15113	-4.22653	-4.58416	-4.0144
F25F8.6	I	4876143	4876275	+	null					Not found	0	-4.3547	-4.45486	-4.15113	-4.22653	-4.58416	-4.0144
F25F8.1	I	4884903	4895495	+	F25F8.1	F25F8.1	No description	+	CDS	overlapping	0	3.25673	3.33377	3.3228	3.13492	3.49265	3.40439
glc-2	I	4885062	4888002	-	F25F8.1	F25F8.1	No description	+	CDS	overlapping	0	3.43393	3.12341	3.11982	1.78345	2.4382	1.91896
21ur-14928	I	4889467	4889487	-	F25F8.1	F25F8.1	No description	+	CDS	overlapping	0	-4.3547	-4.45486	-4.15113	-4.22653	-4.58416	-4.0144
21ur-10520	I	4893420	4893440	+	F25F8.1	F25F8.1	No description	+	CDS	overlapping	0	-4.3547	-4.45486	-4.15113	-4.22653	-4.58416	-4.0144
F21F3.4	I	4896003	4897541	+	F21F3.4	F21F3.4	No description	+	CDS	overlapping	0	3.83622	3.68014	3.65909	3.61197	3.26133	3.41372
unc-38	I	4897620	4900977	-	F21F3.5	F21F3.5	Acetylcholine receptor subunit alpha-type unc-38 [Source:UniProtKB/Swiss-Prot;Acc:Q23022]	-	CDS	overlapping	0	1.57866	2.12341	2.1708	1.94784	2.12243	2.06834
icmt-1	I	4901918	4903264	+	F21F3.3	F21F3.3	Protein-S-isoprenylcysteine O- methyltransferase [Source:UniProtKB/TrEMBL;Acc:P91266]	+	CDS	overlapping	0	3.46264	3.93555	4.4562	4.16387	3.68158	3.9385
F21F3.2	I	4903437	4905138	+	F21F3.2	F21F3.2	No description	+	CDS	overlapping	0	3.64279	3.64551	4.1353	4.07522	3.84396	3.93202
pgal-1	I	4906786	4911829	+	F21F3.1.1	F21F3.1.1	Probable peptidyl-alpha-hydroxyglycine alpha- amidating lyase pgal-1 [Source:UniProtKB/Swiss- Prot;Acc:P91268]	+	CDS	overlapping	0	6.11358	6.27174	6.42504	5.78811	6.18439	6.04599
F21F3.6	I	4911805	4914047	-	F21F3.6	F21F3.6	No description	-	CDS	overlapping	0	7.35093	7.35491	7.42557	7.02482	7.00455	6.9768
F21F3.7	I	4918372	4920770	+	F21F3.7	F21F3.7	No description	+	CDS	overlapping	0	3.33646	3.29706	3.4355	2.83236	3.44436	3.11488
imb-1	I	4920707	4926233	-	F28B3.8	F28B3.8	IMportin Beta family [Source:UniProtKB/TrEMBL;Acc:Q9BIB8]	-	CDS	overlapping	0	7.33015	7.15914	7.071	7.06758	7.0461	7.11988
F28B3.5	I	4926592	4928840	+	F28B3.5a	F28B3.5a	No description	+	CDS	overlapping	0	4.99452	4.80567	4.71855	4.55118	4.40073	4.43222
acl-11	I	4928654	4932147	+	F28B3.9.1	F28B3.9.1	ACyLtransferase-like [Source:UniProtKB/TrEMBL;Acc:Q95R12]	+	CDS	overlapping	0	4.33646	4.193	4.1758	3.99156	4.04357	4.22506
dip-2	I	4934118	4949332	+	F28B3.4a	F28B3.4a	Disco-Interacting Protein 2 homolog [Source:UniProtKB/TrEMBL;Acc:A0A061AE68]	+	CDS	overlapping	0	6.71019	6.69715	6.48469	6.44609	6.38562	6.11488
F28B3.10	I	4949327	4950410	-	F28B3.10	F28B3.10	No description	-	CDS	overlapping	0	5.41017	5.53004	5.3672	5.45685	5.62718	5.55123
F28B3.6	I	4950583	4951550	-	F28B3.6.1	F28B3.6.1	No description	-	CDS	overlapping	0	5.28112	5.1276	5.19809	5.07522	5.30424	5.41372
him-1	I	4951570	4957667	-	F28B3.7a	F28B3.7a	Structural maintenance of chromosomes protein 1 [Source:UniProtKB/Swiss-Prot;Acc:O01789]	-	CDS	overlapping	0	8.04048	7.75953	7.79813	7.40019	7.24203	7.37002
W03G9.8	I	4957776	4958309	-	W03G9.8	W03G9.8	No description	-	CDS	overlapping	0	3.97223	4.05909	3.85886	3.51043	3.45048	3.48633
enu-3.3	I	4959396	4961525	+	W03G9.3	W03G9.3	ENhancer of Uncoordination [Source:UniProtKB/TrEMBL;Acc:O44748]	+	CDS	overlapping	0	2.7515	2.56751	2.83376	2.62591	2.85324	2.64539
W03G9.2	I	4962451	4964745	+	W03G9.2	W03G9.2	No description	+	CDS	overlapping	0	5.39349	5.29147	5.38458	5.06502	4.98569	5.07718
app-1	I	4964667	4967089	-	W03G9.4	W03G9.4	Xaa-Pro aminopeptidase app-1 [Source:UniProtKB/Swiss-Prot;Acc:O44750]	-	CDS	overlapping	0	7.34275	7.26748	7.1814	7.31187	7.33892	7.35131
W03G9.5	I	4968007	4970245	-	W03G9.5	W03G9.5	No description	-	CDS	overlapping	0	2.72804	2.62788	2.91974	2.84433	2.73776	2.54699
W03G9.9	I	4969923	4972243	+	W03G9.5	W03G9.5	No description	-	CDS	overlapping	0	-4.3547	-4.45486	-4.15113	-3.07453	-4.43216	-3.8624
W03G9.11	I	4975375	4975508	-	null					Not found	0	-4.3547	-4.45486	-4.15113	-4.22653	-4.58416	-4.0144
snf-1	I	4980307	4983958	+	W03G9.1	W03G9.1	Sodium: Neurotransmitter symporter Family [Source:UniProtKB/TrEMBL;Acc:O44752]	+	CDS	overlapping	0	5.11245	5.3482	5.23449	5.47429	5.27001	5.27715
W03G9.10	I	4984138	4984744	+	W03G9.10	W03G9.10	No description	+	CDS	overlapping	0	-4.3547	-4.45486	-4.15113	-4.22653	-4.58416	-4.0144
paf-1	I	4984760	4986739	-	W03G9.6	W03G9.6	PAF-1; PAF-acetylhydrolase [Source:UniProtKB/TrEMBL;Acc:G5EGT1]	-	CDS	overlapping	0	2.4838	2.12341	2.3228	2.46463	1.77729	1.86552
cil-7	I	4986954	4989454	-	W03G9.7	W03G9.7	CILiary localization [Source:UniProtKB/TrEMBL;Acc:O44754]	-	CDS	overlapping	0	-0.0327721	0.0894637	0.322803	-0.904605	-1.11023	-0.862401
dyf-1	I	4989568	4994675	-	F54C1.5a	F54C1.5a	Tetratricopeptide repeat protein 30 homolog [Source:UniProtKB/Swiss-Prot;Acc:Q8I7G4]	-	CDS	overlapping	0	1.15485	0.982549	1.3228	1.05475	0.42582	0.781455
mes-3	I	4996839	5003161	+	F54C1.3a	F54C1.3a	Polycomb protein mes-3 [Source:UniProtKB/Swiss-Prot;Acc:Q10665]	+	CDS	overlapping	0	6.67228	6.45454	6.48166	5.90846	6.09532	6.23431
dom-3	I	5003351	5005163	+	F54C1.2.1	F54C1.2.1	Decapping nuclease dom-3 [Source:UniProtKB/Swiss-Prot;Acc:Q10660]	+	CDS	overlapping	0	4.45908	4.38714	4.48469	3.78345	3.82523	4.03847
F54C1.8	I	5004924	5006057	-	F54C1.8	F54C1.8	No description	-	CDS	overlapping	0	2.73982	2.67443	3.0121	2.55483	2.46266	2.59703
sst-20	I	5006706	5007991	+	F54C1.9.1	F54C1.9.1	Sperm Specific Transcript [Source:UniProtKB/TrEMBL;Acc:Q9TXJ7]	+	CDS	overlapping	0	3.99206	4.27079	4.44382	4.62937	4.49265	4.60112
F54C1.1	I	5008770	5013581	+	F54C1.1	F54C1.1	No description	+	CDS	overlapping	0	3.03571	2.79518	2.22969	2.94784	0.474729	0.781455
F54C1.6	I	5014351	5016260	-	F54C1.6	F54C1.6	No description	-	CDS	overlapping	0	-2.2027	-4.45486	-1.41416	-4.22653	-2.43216	-1.8624
pat-10	I	5018770	5020166	-	F54C1.7.1	F54C1.7.1	Paralysed Arrest at Two-fold; Troponin C [Source:UniProtKB/TrEMBL;Acc:G5EF37]	-	CDS	overlapping	0	10.1099	10.295	10.4202	10.3549	10.3486	10.4099
C46H11.6	I	5020748	5023210	+	C46H11.6	C46H11.6	No description	+	CDS	overlapping	0	2.87412	2.81609	3.18078	2.84433	2.70739	3.10338
lfe-2	I	5023889	5041149	+	C46H11.4d	C46H11.4d	Inositol-trisphosphate 3-kinase homolog [Source:UniProtKB/Swiss-Prot;Acc:Q95Q62]	+	CDS	overlapping	0	5.90713	5.9427	6.22367	5.3808	5.22247	5.71692
C46H11.3	I	5041492	5042055	+	C46H11.3	C46H11.3	Probable actin-related protein 2/3 complex subunit 5 [Source:UniProtKB/Swiss-Prot;Acc:P91167]	+	CDS	overlapping	0	-4.3547	-3.30285	-4.15113	-4.07453	-4.58416	-3.8624
C46H11.7	I	5042102	5043453	-	C46H11.7	C46H11.7	No description	-	CDS	overlapping	0	3.25673	3.56751	3.3228	3.68702	2.16775	3.04449
phat-1	I	5044201	5045720	-	C46H11.8	C46H11.8	PHAryngeal gland Toxin-related [Source:UniProtKB/TrEMBL;Acc:Q9GYJ3]	-	CDS	overlapping	0	3.55219	3.83157	3.68035	3.86211	2.96016	3.32742
C46H11.12	I	5044740	5044883	+	C46H11.8	C46H11.8	PHAryngeal gland Toxin-related [Source:UniProtKB/TrEMBL;Acc:Q9GYJ3]	-	CDS	overlapping	0	-4.3547	-4.45486	-4.15113	-4.22653	-4.58416	-4.0144
phat-2	I	5046394	5048018	-	C46H11.9	C46H11.9	PHAryngeal gland Toxin-related [Source:UniProtKB/TrEMBL;Acc:Q9GYJ2]	-	CDS	overlapping	0	4.46619	4.81609	4.75242	4.75519	3.91213	4.33727
anr-10	I	5046474	5046785	+	C46H11.9	C46H11.9	PHAryngeal gland Toxin-related [Source:UniProtKB/TrEMBL;Acc:Q9GYJ2]	-	CDS	overlapping	0	-4.2027	-4.45486	-4.15113	-1.7526	-4.43216	-4.0144
C46H11.2	I	5050040	5052523	+	C46H11.2	C46H11.2	Flavin-containing monooxygenase [Source:UniProtKB/TrEMBL;Acc:Q9GYJ1]	+	CDS	overlapping	0	3.35955	2.96393	3.06696	3.89125	1.88977	1.89249
C46H11.10	I	5052529	5054960	-	C46H11.10a	C46H11.10a	No description	-	CDS	overlapping	0	1.81967	1.80567	2.06696	1.41732	1.24026	1.86552
C46H11.1	I	5055686	5056039	+	C46H11.1	C46H11.1	No description	+	CDS	overlapping	0	-4.3547	-4.45486	-4.15113	-4.22653	-4.58416	-4.0144
fhod-1	I	5058251	5068829	-	C46H11.11a	C46H11.11a	Formactin; Formin HOmology Domain [Source:UniProtKB/TrEMBL;Acc:G5EFZ9]	-	CDS	overlapping	0	6.19925	6.24789	6.00509	6.59347	5.91324	6.09615
linc-156	I	5073579	5079303	+	null					Not found	0	-4.2027	-4.45486	-4.15113	-4.22653	-4.58416	-4.0144
vha-16	I	5079911	5082279	-	C30F8.2.1	C30F8.2.1	Vacuolar H ATPase [Source:UniProtKB/TrEMBL;Acc:Q95YD5]	-	CDS	overlapping	0	8.25725	8.24717	8.28685	8.13492	8.45315	8.39558
C30F8.6	I	5084898	5085028	+	null					Not found	0	-4.3547	-4.45486	-4.15113	-4.22653	-4.58416	-4.0144
kin-32	I	5086317	5093793	+	C30F8.4a	C30F8.4a	Inactive tyrosine-protein kinase kin-32 [Source:UniProtKB/Swiss-Prot;Acc:Q95YD4]	+	CDS	overlapping	0	3.04523	3.3482	3.2955	3.22009	3.00247	3.423
C30F8.5	I	5093813	5093900	-	null					Not found	0	-4.3547	-4.45486	-4.15113	-4.22653	-4.58416	-4.0144
C30F8.3	I	5096601	5100579	+	C30F8.3	C30F8.3	No description	+	CDS	overlapping	0	2.38227	2.85702	2.90776	2.96986	2.93416	3.50392
ift-20	I	5100751	5101674	+	Y110A7A.20	Y110A7A.20	IFT (Chlamydomonas IntraFlagellar Transport) homolog [Source:UniProtKB/TrEMBL;Acc:Q8TA52]	+	CDS	overlapping	0	-3.2027	-2.71789	-2.99913	-1.7526	-1.62481	-1.05505
spe-5	I	5101682	5103467	-	Y110A7A.12	Y110A7A.12	No description	-	CDS	overlapping	0	4.04048	4.14423	4.2955	4.32207	4.45048	4.45501
chp-1	I	5103581	5104956	-	Y110A7A.13.1	Y110A7A.13.1	CHORD Protein; CHORD containing protein [Source:UniProtKB/TrEMBL;Acc:G5EEI8]	-	CDS	overlapping	0	6.10905	5.91873	5.96954	6.14343	6.03544	6.02786
Y110A7A.23	I	5104969	5105103	+	null					Not found	0	-4.3547	-4.45486	-4.15113	-4.22653	-4.58416	-4.0144
pas-3	I	5105110	5106204	-	Y110A7A.14.1	Y110A7A.14.1	Proteasome subunit alpha type-4 [Source:UniProtKB/Swiss-Prot;Acc:Q9N599]	-	CDS	overlapping	0	7.67535	7.65823	7.62247	7.50573	7.73902	7.66067
use-1	I	5106204	5107625	+	Y110A7A.11	Y110A7A.11	Vesicle transport protein USE1 [Source:UniProtKB/Swiss-Prot;Acc:Q9N598]	+	CDS	overlapping	0	4.04048	3.97792	4.13016	3.83236	4.12243	4.23563
aap-1	I	5107833	5110183	+	Y110A7A.10.1	Y110A7A.10.1	Phosphoinositide 3-kinase adapter subunit; Phosphoinositide kinase AdAPter subunit [Source:UniProtKB/TrEMBL;Acc:G5EDP9]	+	CDS	overlapping	0	5.5354	5.24789	5.16327	4.91982	4.7125	4.80293
Y110A7A.21	I	5110075	5111154	-	Y110A7A.21	Y110A7A.21	No description	-	CDS	overlapping	0	3.19818	3.38365	3.44382	2.87967	2.90769	3.17102
Y110A7A.15	I	5110919	5113752	-	Y110A7A.21	Y110A7A.21	No description	-	CDS	overlapping	0	6.15045	5.92837	6.0548	5.96302	5.84396	5.92713
21ur-11275	I	5113683	5113703	-	Y110A7A.15a	Y110A7A.15a	No description	-	CDS	overlapping	0	-4.3547	-4.45486	-4.15113	-4.22653	-4.58416	-4.0144
elpc-1	I	5114119	5118852	-	Y110A7A.16	Y110A7A.16	Elongator complex protein 1 [Source:UniProtKB/TrEMBL;Acc:Q9N595]	-	CDS	overlapping	0	6.96032	6.678	6.65998	6.7207	6.48297	6.46178
Y110A7A.9	I	5119223	5123985	+	Y110A7A.9a	Y110A7A.9a	No description	+	CDS	overlapping	0	6.46264	6.16577	6.12887	5.92828	5.81458	5.93526
mat-1	I	5123916	5127199	-	Y110A7A.17a	Y110A7A.17a	Cell division cycle protein 27 homolog [Source:UniProtKB/Swiss-Prot;Acc:Q9N593]	-	CDS	overlapping	0	7.26949	7.11816	6.97672	6.88402	6.65729	6.65527
prp-31	I	5127828	5129611	+	Y110A7A.8	Y110A7A.8	Yeast PRP (Splicing factor) related [Source:UniProtKB/TrEMBL;Acc:Q9N592]	+	CDS	overlapping	0	6.62782	6.43439	6.42504	6.43525	6.22068	6.39734
Y110A7A.7	I	5129640	5131065	+	Y110A7A.7.1	Y110A7A.7.1	No description	+	CDS	overlapping	0	3.44835	3.52369	3.41873	3.0235	3.60126	3.376
pfkb-1.1	I	5131288	5134101	+	Y110A7A.6b.1	Y110A7A.6b.1	No description	+	CDS	overlapping	0	6.9298	6.73469	6.68387	6.64571	6.59505	6.62141
mtm-1	I	5134709	5137971	+	Y110A7A.5	Y110A7A.5	Myotubularin-related protein 1 [Source:UniProtKB/Swiss-Prot;Acc:Q9N589]	+	CDS	overlapping	0	5.24645	5.16475	5.09627	5.04181	4.9407	5.06834
tyms-1	I	5138256	5139382	+	Y110A7A.4	Y110A7A.4	Thymidylate synthase [Source:UniProtKB/TrEMBL;Acc:Q9N588]	+	CDS	overlapping	0	4.51155	4.44534	4.33179	3.32635	4.33933	4.06834
Y110A7A.24	I	5139342	5139679	-	null					Not found	0	-1.88077	-1.71789	-1.41416	-2.48957	-2.8472	-2.8624
unc-63	I	5141675	5149226	+	Y110A7A.3	Y110A7A.3	Acetylcholine receptor subunit alpha-type unc-63 [Source:UniProtKB/Swiss-Prot;Acc:Q9N587]	+	CDS	overlapping	0	2.77458	2.92596	2.70131	3.15429	3.107	2.86552
Y110A7A.2	I	5154529	5158467	+	Y110A7A.2	Y110A7A.2	No description	+	CDS	overlapping	0	-1.03277	-1.30285	0.248802	-1.7526	-2.11023	-2.8624
ppw-2	I	5158511	5162231	-	Y110A7A.18	Y110A7A.18	Piwi-like protein [Source:UniProtKB/TrEMBL;Acc:Q9N585]	-	CDS	overlapping	0	7.99973	7.94448	8.02116	7.97804	7.94424	8.1662
let-630	I	5162599	5164884	-	Y110A7A.19	Y110A7A.19	No description	-	CDS	overlapping	0	6.23921	6.10122	6.08302	6.21779	6.30762	6.39852
hcp-6	I	5165152	5171313	+	Y110A7A.1a	Y110A7A.1a	HoloCentric chromosome binding Protein [Source:UniProtKB/TrEMBL;Acc:Q95Y84]	+	CDS	overlapping	0	7.00737	6.6915	6.67595	6.37977	6.33602	6.34339
spd-5	I	5171285	5176664	-	Y110A7A.1b	Y110A7A.1b	HoloCentric chromosome binding Protein [Source:UniProtKB/TrEMBL;Acc:Q95Y84]	+	CDS	overlapping	0	8.37638	8.0106	8.24167	8.01558	7.88412	8.09361
npp-6	I	5176466	5182801	+	F56A3.3a.1	F56A3.3a.1	Nuclear Pore complex Protein [Source:UniProtKB/TrEMBL;Acc:Q8T8M4]	+	CDS	overlapping	0	7.53244	7.25126	7.3058	7.12453	7.05969	7.17926
slx-1	I	5182736	5186234	+	F56A3.2	F56A3.2	Structure-specific endonuclease subunit SLX1 homolog [Source:UniProtKB/Swiss-Prot;Acc:P91351]	+	CDS	overlapping	0	5.15705	5.01003	5.10416	4.40525	4.31938	4.31252
bro-1	I	5186926	5188995	+	F56A3.5	F56A3.5	BROther (Drosophila tx factor partner) homolog [Source:UniProtKB/TrEMBL;Acc:Q95ZL9]	+	CDS	overlapping	0	-0.395342	-1.98093	-1.41416	-4.22653	-0.847199	-0.161961
fncm-1	I	5190142	5195243	+	F56A3.1	F56A3.1	FANCM (Fanconi anemia complex component M) homolog [Source:UniProtKB/TrEMBL;Acc:P91352]	+	CDS	overlapping	0	4.87412	4.56442	4.64833	4.18286	4.107	4.42762
pde-5	I	5196078	5200102	+	C32E12.2	C32E12.2	Probable 3',5'-cyclic phosphodiesterase pde- 5 [Source:UniProtKB/Swiss-Prot;Acc:P91119]	+	CDS	overlapping	0	0.382265	-0.495499	-0.298686	-1.48957	-2.11023	-0.862401
C32E12.8	I	5197777	5197907	-	C32E12.2	C32E12.2	Probable 3',5'-cyclic phosphodiesterase pde- 5 [Source:UniProtKB/Swiss-Prot;Acc:P91119]	+	CDS	overlapping	0	-4.3547	-4.45486	-4.15113	-4.22653	-4.58416	-4.0144
C32E12.6	I	5197862	5197884	+	C32E12.2	C32E12.2	Probable 3',5'-cyclic phosphodiesterase pde- 5 [Source:UniProtKB/Swiss-Prot;Acc:P91119]	+	CDS	overlapping	0	-4.3547	-4.45486	-4.15113	-4.22653	-4.58416	-4.0144
osr-1	I	5200258	5203504	-	C32E12.3	C32E12.3	Osmotic stress resistance protein [Source:UniProtKB/TrEMBL;Acc:G5EEJ4]	-	CDS	overlapping	0	4.01647	4.23242	4.94339	1.68036	6.26045	5.87738
sem-2	I	5204540	5215218	-	C32E12.5.1	C32E12.5.1	Transcription factor sem-2 [Source:UniProtKB/Swiss-Prot;Acc:Q8T3B9]	-	CDS	overlapping	0	5.16144	5.43861	5.48871	5.7631	4.13008	5.07424
C32E12.7	I	5216231	5216370	+	null					Not found	0	-4.3547	-4.45486	-4.15113	-4.22653	-4.58416	-4.0144
C32E12.4	I	5230549	5242607	-	C32E12.4.1	C32E12.4.1	No description	-	CDS	overlapping	0	5.58684	5.78195	5.88962	5.62937	5.75766	5.86041
C32E12.1	I	5232576	5235222	+	C32E12.4.1	C32E12.4.1	No description	-	CDS	overlapping	0	4.54214	4.87207	5.16578	4.56933	4.61769	4.9255
mrpl-47	I	5244283	5245402	+	B0261.4a	B0261.4a	Mitochondrial Ribosomal Protein, Large [Source:UniProtKB/TrEMBL;Acc:Q2L6V2]	+	CDS	overlapping	0	5.53032	5.51573	5.49072	5.48198	5.64732	5.72819
let-363	I	5245743	5263413	+	B0261.2a	B0261.2a	Target of rapamycin homolog [Source:UniProtKB/Swiss-Prot;Acc:Q95Q95]	+	CDS	overlapping	0	8.00126	7.69221	7.69697	7.59613	7.59298	7.67966
B0261.5	I	5249772	5250618	-	B0261.2a	B0261.2a	Target of rapamycin homolog [Source:UniProtKB/Swiss-Prot;Acc:Q95Q95]	+	CDS	overlapping	0	1.7515	1.69715	2.60079	1.99156	1.85324	2.49515
B0261.6	I	5255447	5256945	-	B0261.2a	B0261.2a	Target of rapamycin homolog [Source:UniProtKB/Swiss-Prot;Acc:Q95Q95]	+	CDS	overlapping	0	5.20244	5.22071	5.2321	5.37874	4.70995	4.78506
B0261.1	I	5263694	5268380	+	B0261.1	B0261.1	No description	+	CDS	overlapping	0	6.47238	6.33196	6.4562	6.0235	6.18806	6.1655
B0261.9	I	5268419	5269463	+	B0261.9	B0261.9	No description	+	CDS	overlapping	0	-3.2027	-4.45486	-1.99913	-4.22653	-4.58416	-4.0144
B0261.7	I	5269545	5270941	-	B0261.7	B0261.7	No description	-	CDS	overlapping	0	6.55885	6.39238	6.24762	6.06885	5.87618	5.87569
B0261.8	I	5271265	5272037	-	B0261.8	B0261.8	No description	-	CDS	overlapping	0	3.39722	3.35536	3.74234	3.06502	4.2752	4.27715
C01G8.1	I	5272846	5274339	-	C01G8.1a	C01G8.1a	No description	-	CDS	overlapping	0	6.6669	6.3464	6.16578	5.51793	4.07959	4.21975
cln-3.2	I	5274693	5278708	-	C01G8.2	C01G8.2	Battenin [Source:UniProtKB/TrEMBL;Acc:G5ECU8]	-	CDS	overlapping	0	3.46264	3.62788	3.51657	3.12514	3.57907	3.5213
dhs-1	I	5278803	5281526	-	C01G8.3	C01G8.3	DeHydrogenases, Short chain [Source:UniProtKB/TrEMBL;Acc:P91013]	-	CDS	overlapping	0	5.3785	5.20692	5.27932	4.87384	4.76751	5.02634
dnj-4	I	5282085	5283944	-	C01G8.4.1	C01G8.4.1	DNaJ domain (Prokaryotic heat shock protein) [Source:UniProtKB/TrEMBL;Acc:P91014]	-	CDS	overlapping	0	4.14603	4.16475	4.1758	3.57652	3.52204	3.70745
erm-1	I	5284062	5291604	-	C01G8.5a	C01G8.5a	ERM-1B; Ezrin/Radixin/Moesin [Source:UniProtKB/TrEMBL;Acc:G5EBK3]	-	CDS	overlapping	0	8.82019	8.64478	8.70737	8.65636	8.64932	8.73169
C01G8.10	I	5292779	5292837	+	null					Not found	0	-4.3547	-4.45486	-4.15113	-4.22653	-4.58416	-4.0144
hpo-32	I	5298755	5300331	-	C01G8.6	C01G8.6	No description	-	CDS	overlapping	0	5.84443	5.95453	5.99098	6.23722	6.41881	6.32619
let-526	I	5300901	5317392	-	C01G8.9a	C01G8.9a	No description	-	CDS	overlapping	0	7.95275	7.86519	7.80299	7.61503	7.83111	7.71503
F48C1.12	I	5311869	5312003	-	C01G8.9c.1	C01G8.9c.1	No description	-	CDS	overlapping	0	-4.3547	-4.45486	-4.15113	-4.22653	-4.58416	-4.0144
F48C1.3	I	5314333	5314606	+	F48C1.3	F48C1.3	No description	+	CDS	overlapping	0	-4.3547	-4.45486	-3.99913	-4.22653	-4.58416	-4.0144
F48C1.15	I	5315917	5316885	+	null					Not found	0	-4.3547	-4.45486	-4.15113	-4.22653	-4.58416	-4.0144
F48C1.13	I	5316050	5316197	+	null					Not found	0	-4.3547	-4.45486	-4.15113	-4.22653	-4.58416	-4.0144
F48C1.5	I	5317491	5318124	-	F48C1.5	F48C1.5	No description	-	CDS	overlapping	0	3.66149	3.85196	3.2955	2.91415	3.01905	3.23563
F48C1.6	I	5318225	5319301	-	F48C1.6	F48C1.6	No description	-	CDS	overlapping	0	5.01889	5.0525	4.86506	5.11776	5.30931	5.03544
fbxa-145	I	5319720	5321117	+	F48C1.2	F48C1.2	F-box A protein [Source:UniProtKB/TrEMBL;Acc:O01573]	+	CDS	overlapping	0	2.18962	1.94507	2.02324	1.96986	1.61223	1.99558
aman-3	I	5324511	5330222	+	F48C1.1	F48C1.1	Alpha-mannosidase [Source:UniProtKB/TrEMBL;Acc:O01574]	+	CDS	overlapping	0	4.67075	4.30817	4.75242	4.5029	4.81339	4.97365
21ur-12374	I	5330475	5330495	+	null					Not found	0	-4.3547	-4.45486	-4.15113	-4.22653	-4.58416	-4.0144
spe-11	I	5330578	5332194	-	F48C1.7	F48C1.7	Spermatocyte protein spe-11 [Source:UniProtKB/Swiss-Prot;Acc:P54217]	-	CDS	overlapping	0	5.50811	5.71256	5.95652	5.47429	5.38642	5.50611
F48C1.9	I	5332249	5332780	-	F48C1.9	F48C1.9	No description	-	CDS	overlapping	0	-1.88077	-1.71789	-1.41416	-4.22653	-4.58416	-4.0144
F48C1.11	I	5333779	5334931	-	F48C1.11	F48C1.11	No description	-	CDS	overlapping	0	-4.2027	-4.45486	1.61558	-4.22653	-1.8472	-0.161961
F48C1.8	I	5335192	5338646	-	F48C1.8	F48C1.8	No description	-	CDS	overlapping	0	-1.39534	-2.71789	-0.677197	-4.07453	-1.8472	-3.8624
F48C1.14	I	5337270	5337419	+	F48C1.8	F48C1.8	No description	-	CDS	overlapping	0	-4.3547	-4.45486	-4.15113	-4.22653	-4.58416	-4.0144
F55A12.6	I	5338922	5342012	+	F55A12.6	F55A12.6	No description	+	CDS	overlapping	0	-0.0327721	-0.843422	1.3228	-2.48957	-0.184234	-0.402969
apm-1	I	5342180	5344724	-	F55A12.7	F55A12.7	AdaPtin, Mu/medium chain (Clathrin associated complex) [Source:UniProtKB/TrEMBL;Acc:O01755]	-	CDS	overlapping	0	6.07691	6.23242	6.30808	6.31886	6.4672	6.61637
F55A12.11	I	5344433	5344654	+	F55A12.7	F55A12.7	AdaPtin, Mu/medium chain (Clathrin associated complex) [Source:UniProtKB/TrEMBL;Acc:O01755]	-	CDS	overlapping	0	-4.3547	-4.45486	-4.15113	-4.22653	-4.58416	-4.0144
F55A12.15	I	5344872	5345013	+	null					Not found	0	-4.3547	-4.45486	-4.15113	-4.22653	-4.58416	-4.0144
F55A12.16	I	5345276	5345425	-	null					Not found	0	-4.3547	-4.45486	-4.15113	-4.22653	-4.58416	-4.0144
F55A12.5	I	5345927	5349657	+	F55A12.5	F55A12.5	No description	+	CDS	overlapping	0	6.33646	5.99635	6.071	5.73604	5.60401	5.68063
nath-10	I	5349646	5353767	-	F55A12.8	F55A12.8	RNA cytidine acetyltransferase [Source:UniProtKB/Swiss-Prot;Acc:O01757]	-	CDS	overlapping	0	6.81272	6.62047	6.66532	6.8963	6.70739	6.81532
dhs-2	I	5354160	5357026	+	F55A12.4a	F55A12.4a	DeHydrogenases, Short chain [Source:UniProtKB/TrEMBL;Acc:O01758]	+	CDS	overlapping	0	3.52522	3.93077	4.27234	3.90275	4.1603	4.29242
anr-38	I	5356232	5356728	-	F55A12.4a	F55A12.4a	DeHydrogenases, Short chain [Source:UniProtKB/TrEMBL;Acc:O01758]	+	CDS	overlapping	0	-4.3547	-4.45486	-4.15113	-4.22653	-4.58416	-4.0144
F55A12.13	I	5357541	5357785	-	null					Not found	0	-4.3547	-4.45486	-4.15113	-4.22653	-4.58416	-4.0144
F55A12.14	I	5358146	5358293	-	null					Not found	0	-4.3547	-4.45486	-4.15113	-4.22653	-4.58416	-4.0144
F55A12.12	I	5358369	5358507	-	null					Not found	0	-4.3547	-4.45486	-4.15113	-4.22653	-4.58416	-4.0144
ppk-1	I	5358522	5365170	+	F55A12.3	F55A12.3	PIP Kinase [Source:UniProtKB/TrEMBL;Acc:O01759]	+	CDS	overlapping	0	6.37756	6.14526	6.25117	6.01293	5.95046	6.18336
F55A12.2	I	5365265	5366875	+	F55A12.2c	F55A12.2c	No description	+	CDS	overlapping	0	3.95717	3.68014	3.46848	3.48771	3.63393	3.57223
F55A12.10	I	5366944	5367829	-	F55A12.10	F55A12.10	No description	-	CDS	overlapping	0	3.89534	3.80043	3.91974	2.95889	2.95154	3.423
pqn-44	I	5372854	5384508	-	F55A12.9a	F55A12.9a	Prion-like-(Q/N-rich)-domain-bearing protein [Source:UniProtKB/TrEMBL;Acc:H2KZ01]	-	CDS	overlapping	0	7.13715	7.10229	7.4145	7.29834	6.82758	7.19356
C24A11.2	I	5380160	5383029	+	F55A12.9c	F55A12.9c	Prion-like-(Q/N-rich)-domain-bearing protein [Source:UniProtKB/TrEMBL;Acc:H2KZ01]	-	CDS	overlapping	0	-4.3547	-4.45486	-4.15113	-4.22653	-4.58416	-4.0144
C24A11.5	I	5384639	5385737	-	C24A11.5	C24A11.5	No description	-	CDS	overlapping	0	-4.3547	-4.45486	-4.15113	-4.22653	-4.58416	-4.0144
21ur-14736	I	5388900	5388920	-	null					Not found	0	-4.3547	-4.45486	-4.15113	-4.22653	-4.58416	-4.0144
C24A11.6	I	5396269	5396503	-	C24A11.6	C24A11.6	No description	-	CDS	overlapping	0	-4.3547	-4.45486	-4.15113	-4.22653	-4.58416	-4.0144
C24A11.1	I	5401757	5402896	+	C24A11.1	C24A11.1	No description	+	CDS	overlapping	0	3.84715	4.06783	4.08302	4.29179	3.81577	3.75965
frm-4	I	5402889	5408344	-	C24A11.8a	C24A11.8a	FERM domain (Protein4.1-ezrin-radixin- moesin) family [Source:UniProtKB/TrEMBL;Acc:H2KYZ7]	-	CDS	overlapping	0	6.82866	6.93674	7.0142	6.68536	6.65729	6.8056
C24A11.12	I	5409666	5409733	-	null					Not found	0	-4.3547	-4.45486	-4.15113	-4.22653	-4.58416	-4.0144
C24A11.11	I	5409666	5409733	+	null					Not found	0	-4.3547	-4.45486	-4.15113	-4.22653	-4.58416	-4.0144
C24A11.13	I	5412497	5412640	+	null					Not found	0	-4.3547	-4.45486	-4.15113	-4.22653	-4.58416	-4.0144
coq-1	I	5412841	5415629	-	C24A11.9	C24A11.9	COenzyme Q (Ubiquinone) biosynthesis [Source:UniProtKB/TrEMBL;Acc:P91093]	-	CDS	overlapping	0	6.01162	5.53477	5.70823	5.89126	5.77119	5.81179
erp-44.1	I	5416649	5420731	-	C30H7.2a.1	C30H7.2a.1	No description	-	CDS	overlapping	0	6.69364	6.75582	6.70996	6.5819	6.64732	6.74123
F27C1.6	I	5421313	5428457	-	F27C1.6.1	F27C1.6.1	No description	-	CDS	overlapping	0	6.71989	6.5395	6.60264	6.43821	6.46795	6.62544
F27C1.4	I	5422783	5423264	+	F27C1.6.1	F27C1.6.1	No description	-	CDS	overlapping	0	-2.2027	-1.4955	-0.829201	-1.07453	-0.344698	-2.8624
F27C1.3	I	5426273	5427316	+	F27C1.6.1	F27C1.6.1	No description	-	CDS	overlapping	0	2.93685	3.25174	3.46848	3.39308	3.30255	3.49515
atp-3	I	5428469	5429908	-	F27C1.7a.1	F27C1.7a.1	ATP synthase subunit [Source:UniProtKB/TrEMBL;Acc:Q7JNG1]	-	CDS	overlapping	0	8.88161	9.04283	8.97905	8.94158	9.21889	9.07589
F27C1.17	I	5429932	5430014	+	null					Not found	0	-4.3547	-4.45486	-4.15113	-4.22653	-4.58416	-4.0144
F27C1.16	I	5429936	5430054	-	null					Not found	0	-4.3547	-4.45486	-4.15113	-4.22653	-4.58416	-4.0144
F27C1.2	I	5430164	5431449	+	F27C1.2a	F27C1.2a	No description	+	CDS	overlapping	0	6.04286	5.89559	5.96666	5.73925	5.60539	5.58054
21ur-11585	I	5431492	5431512	+	null					Not found	0	-4.3547	-4.45486	-4.15113	-4.22653	-4.58416	-4.0144
dpy-5	I	5432158	5433054	-	F27C1.8	F27C1.8	Cuticle collagen dpy-5 [Source:UniProtKB/Swiss-Prot;Acc:P91285]	-	CDS	overlapping	0	9.64367	10.3978	10.1462	10.34	10.4718	10.669
F27C1.11	I	5433907	5443026	-	F27C1.11	F27C1.11	No description	-	CDS	overlapping	0	1.28916	1.341	1.13016	1.05475	1.37519	1.423
F27C1.1	I	5434805	5435785	+	F27C1.11	F27C1.11	No description	-	CDS	overlapping	0	6.99636	6.77329	6.90852	6.71092	6.07563	6.23431
F27C1.13	I	5443878	5446855	-	F27C1.13	F27C1.13	No description	-	CDS	overlapping	0	-4.2027	-4.30285	-4.15113	-3.07453	-3.43216	-4.0144
21ur-14376	I	5450436	5450456	+	null					Not found	0	-4.3547	-4.45486	-4.15113	-4.22653	-4.58416	-4.0144
F27C1.18	I	5453364	5453478	-	null					Not found	0	-0.502257	-0.395963	-0.677197	-0.37409	-0.731721	-0.692476
ferl-1	I	5455730	5459550	-	T05E8.1	T05E8.1	FER-1 Like [Source:UniProtKB/TrEMBL;Acc:O01596]	-	CDS	overlapping	0	1.00676	1.0547	1.28628	1.44903	1.61223	1.62945
21ur-13508	I	5460531	5460551	-	null					Not found	0	-4.3547	-4.45486	-4.15113	-4.22653	-4.58416	-4.0144
hil-8	I	5463480	5469627	-	T05E8.2	T05E8.2	HIstone H1 Like [Source:UniProtKB/TrEMBL;Acc:O01597]	-	CDS	overlapping	0	-0.395342	-0.302854	-0.191771	0.569326	0.994104	0.944954
let-355	I	5472321	5479438	-	T05E8.3	T05E8.3	No description	-	CDS	overlapping	0	6.64044	6.25939	6.3385	6.0979	5.8428	6.16274
C09D4.4	I	5479550	5484643	-	C09D4.4a	C09D4.4a	No description	-	CDS	overlapping	0	6.79307	6.46119	6.5497	6.43227	6.15562	6.42992
rpl-19	I	5484779	5486354	-	C09D4.5.1	C09D4.5.1	60S ribosomal protein L19 [Source:UniProtKB/Swiss-Prot;Acc:O02639]	-	CDS	overlapping	0	10.7048	10.8959	10.8785	10.9107	11.2744	11.1271
21ur-12380	I	5486067	5486087	+	null					Not found	0	-4.3547	-4.45486	-4.15113	-4.22653	-4.58416	-4.0144
C09D4.6	I	5486487	5487150	-	C09D4.6	C09D4.6	No description	-	CDS	overlapping	0	-4.3547	-4.45486	-4.15113	-4.22653	-4.58416	-4.0144
C09D4.9	I	5487376	5488241	-	C09D4.9	C09D4.9	No description	-	CDS	overlapping	0	2.33646	2.42507	2.75576	2.07522	2.37519	2.79581
C09D4.3	I	5488309	5490626	+	C09D4.3	C09D4.3	No description	+	CDS	overlapping	0	5.14824	5.01682	5.5047	5.51419	5.33437	5.42992
C09D4.2	I	5491424	5493263	+	C09D4.2	C09D4.2	No description	+	CDS	overlapping	0	3.97721	3.56133	4.02324	3.06502	3.3492	3.69219
C09D4.8	I	5494417	5494474	-	null					Not found	0	-4.3547	-4.45486	-4.15113	-4.22653	-4.58416	-4.0144
C09D4.1	I	5497679	5505447	+	C09D4.1a	C09D4.1a	Uncharacterized MFS-type transporter C09D4.1 [Source:UniProtKB/Swiss-Prot;Acc:O01735]	+	CDS	overlapping	0	4.93685	4.86707	5.03979	4.90561	4.72771	4.58881
mrpl-24	I	5505377	5507023	-	F59A3.3	F59A3.3	Probable 39S ribosomal protein L24, mitochondrial [Source:UniProtKB/Swiss-Prot;Acc:P91353]	-	CDS	overlapping	0	5.4303	5.3464	5.45002	5.26532	5.56078	5.56805
zipt-11	I	5507123	5509288	-	F59A3.4.1	F59A3.4.1	Zrt (ZRT), Irt-(IRT-) like Protein Transporter [Source:UniProtKB/TrEMBL;Acc:P91354]	-	CDS	overlapping	0	5.39163	5.28023	5.3273	4.91982	5.3655	5.25913
rpa-4	I	5509473	5511705	-	F59A3.6e.1	F59A3.6e.1	Replication Protein A homolog [Source:UniProtKB/TrEMBL;Acc:Q8I7G2]	-	CDS	overlapping	0	2.38227	2.14009	2.35843	1.96986	2.41333	2.423
F59A3.2	I	5512048	5514557	+	F59A3.2	F59A3.2	No description	+	CDS	overlapping	0	5.56879	5.2632	5.19317	5.01823	4.84396	4.99247
F59A3.12	I	5514651	5516025	+	F59A3.12	F59A3.12	No description	+	CDS	overlapping	0	5.04048	4.96159	4.79204	4.5029	4.07166	4.22506
F59A3.13	I	5516102	5517380	+	F59A3.13	F59A3.13	No description	+	CDS	overlapping	0	0.704194	0.945074	1.39319	1.05475	0.322726	1.38553
F59A3.7	I	5517347	5518563	-	F59A3.7	F59A3.7	No description	-	CDS	overlapping	0	-0.202697	-0.495499	0.322803	-1.48957	0.0272704	-0.540473
F59A3.14	I	5518810	5518898	-	null					Not found	0	-4.3547	-4.45486	-4.15113	-4.22653	-4.58416	-4.0144
cpd-1	I	5520389	5529763	+	F59A3.1	F59A3.1	CarboxyPeptidase D family [Source:UniProtKB/TrEMBL;Acc:P91359]	+	CDS	overlapping	0	5.19391	5.18499	5.4145	4.30485	6.21889	5.99869
F59A3.8	I	5522396	5525340	-	F59A3.1	F59A3.1	CarboxyPeptidase D family [Source:UniProtKB/TrEMBL;Acc:P91359]	+	CDS	overlapping	0	3.8417	3.97792	4.25354	4.1734	4.18989	4.39969
pup-3	I	5530618	5533710	-	F59A3.9	F59A3.9	Poly(U) Polymerase [Source:UniProtKB/TrEMBL;Acc:P91361]	-	CDS	overlapping	0	1.44116	0.397586	1.2488	-0.489567	-0.847199	-0.540473
21ur-13310	I	5540544	5540564	+	null					Not found	0	-4.3547	-4.45486	-4.15113	-4.22653	-4.58416	-4.0144
F59A3.10	I	5542630	5543334	-	F59A3.10	F59A3.10	No description	-	CDS	overlapping	0	-4.3547	-4.45486	-4.15113	-4.22653	-4.58416	-4.0144
tom-1	I	5546120	5561642	+	M01A10.2a	M01A10.2a	TOM-1 isoform E; TOMosyn synaptic protein [Source:UniProtKB/TrEMBL;Acc:G5EE26]	+	CDS	overlapping	0	5.27708	5.191	5.54003	5.36634	5.51767	5.79402
21ur-13147	I	5547013	5547033	-	M01A10.2a	M01A10.2a	TOM-1 isoform E; TOMosyn synaptic protein [Source:UniProtKB/TrEMBL;Acc:G5EE26]	+	CDS	overlapping	0	-4.3547	-4.45486	-4.15113	-4.22653	-4.58416	-4.0144
ostd-1	I	5549137	5550505	-	M01A10.2a	M01A10.2a	TOM-1 isoform E; TOMosyn synaptic protein [Source:UniProtKB/TrEMBL;Acc:G5EE26]	+	CDS	overlapping	0	6.73394	6.86142	6.80903	6.70355	7.10409	7.01565
M01A10.7	I	5551759	5551841	-	M01A10.2a	M01A10.2a	TOM-1 isoform E; TOMosyn synaptic protein [Source:UniProtKB/TrEMBL;Acc:G5EE26]	+	CDS	overlapping	0	-4.3547	-4.45486	-4.15113	-4.22653	-4.58416	-4.0144
M01A10.1	I	5563827	5566265	+	M01A10.1	M01A10.1	No description	+	CDS	overlapping	0	4.98466	4.70837	4.70823	4.55483	4.50153	4.43681
pqn-52	I	5566343	5570081	-	M01E11.4c	M01E11.4c	Prion-like-(Q/N-rich)-domain-bearing protein [Source:UniProtKB/TrEMBL;Acc:G4SL51]	-	CDS	overlapping	0	8.15623	8.08812	7.97708	7.76231	7.29703	7.48023
cey-3	I	5571787	5573019	-	M01E11.5.1	M01E11.5.1	C. Elegans Y-box [Source:UniProtKB/TrEMBL;Acc:P91398]	-	CDS	overlapping	0	8.55532	8.51413	8.33319	7.89845	7.4328	7.50883
rmh-1	I	5573214	5576749	+	M01E11.3	M01E11.3	RMi1 (RMI1) Homolog [Source:UniProtKB/TrEMBL;Acc:P91399]	+	CDS	overlapping	0	5.65684	5.24789	5.38025	5.02087	4.80624	5.07129
klp-15	I	5577055	5579394	-	M01E11.6.1	M01E11.6.1	Kinesin-like protein [Source:UniProtKB/TrEMBL;Acc:P91400]	-	CDS	overlapping	0	6.75586	6.57443	6.38997	5.9325	5.15092	5.27203
M01E11.2	I	5579666	5581979	+	M01E11.2	M01E11.2	No description	+	CDS	overlapping	0	6.04167	5.73881	5.90023	5.58725	5.54512	5.79938
M01E11.1	I	5582005	5583471	+	M01E11.1.1	M01E11.1.1	Protein-S-isoprenylcysteine O- methyltransferase [Source:UniProtKB/TrEMBL;Acc:P91402]	+	CDS	overlapping	0	4.07807	4.09375	3.94924	3.62591	3.4382	3.376
tns-1	I	5583407	5607529	-	M01E11.7a	M01E11.7a	TeNSin homolog [Source:UniProtKB/TrEMBL;Acc:H2L046]	-	CDS	overlapping	0	6.5762	6.69785	6.45414	6.57203	6.73275	6.7084
M01E11.9	I	5586356	5586492	-	M01E11.7a	M01E11.7a	TeNSin homolog [Source:UniProtKB/TrEMBL;Acc:H2L046]	-	CDS	overlapping	0	-3.2027	-4.30285	-1.99913	-4.22653	-4.58416	-2.8624
21ur-9108	I	5591348	5591368	-	M01E11.7a	M01E11.7a	TeNSin homolog [Source:UniProtKB/TrEMBL;Acc:H2L046]	-	CDS	overlapping	0	-4.3547	-4.45486	-4.15113	-4.22653	-4.58416	-4.0144
ubl-5	I	5607820	5608841	-	F46F11.4	F46F11.4	Ubiquitin-like protein 5 [Source:UniProtKB/Swiss-Prot;Acc:P91302]	-	CDS	overlapping	0	4.3051	4.29334	3.99523	3.9367	4.3492	4.3616
vha-10	I	5609310	5610270	-	F46F11.5.1	F46F11.5.1	Probable V-type proton ATPase subunit G [Source:UniProtKB/Swiss-Prot;Acc:P91303]	-	CDS	overlapping	0	8.08299	8.18549	8.19193	8.01988	8.5019	8.39734
trpp-8	I	5610375	5616402	-	F46F11.9a	F46F11.9a	TRansport Protein Particle [Source:UniProtKB/TrEMBL;Acc:Q9BI63]	-	CDS	overlapping	0	6.38695	6.02245	6.08701	6.14947	5.89539	6.04749
xrep-4	I	5616593	5618682	-	F46F11.6.1	F46F11.6.1	No description	-	CDS	overlapping	0	6.36145	6.27079	6.20177	5.77878	5.73776	6.06389
cey-2	I	5619569	5620668	+	F46F11.2	F46F11.2	C. Elegans Y-box [Source:UniProtKB/TrEMBL;Acc:P91306]	+	CDS	overlapping	0	9.66371	9.56394	9.40322	8.92864	8.37982	8.41489
F46F11.7	I	5620751	5623035	+	F46F11.7.1	F46F11.7.1	No description	+	CDS	overlapping	0	3.80293	4.04144	4.55546	3.2742	5.10894	4.98935
F46F11.10	I	5623019	5624475	-	F46F11.10	F46F11.10	No description	-	CDS	overlapping	0	3.61748	3.44534	3.22004	2.71989	2.69712	3.17102
F46F11.8	I	5624558	5626288	-	F46F11.8	F46F11.8	No description	-	CDS	overlapping	0	4.7803	4.60103	4.58207	4.14947	3.89427	4.00796
F46F11.1	I	5627819	5637622	+	F46F11.1a	F46F11.1a	Inositol hexakisphosphate and diphosphoinositol-pentakisphosphate kinase [Source:UniProtKB/Swiss-Prot;Acc:P91309]	+	CDS	overlapping	0	7.16362	6.97152	7.06629	6.8421	6.64131	6.87738
M01A12.4	I	5643310	5644057	+	M01A12.4	M01A12.4	No description	+	CDS	overlapping	0	0.18962	-0.843422	-0.0922349	-0.489567	-1.26224	0.137599
col-53	I	5644729	5646370	+	M01A12.1	M01A12.1	COLlagen [Source:UniProtKB/TrEMBL;Acc:E5QCF2]	+	CDS	overlapping	0	1.08271	1.25174	1.35843	0.510433	0.211695	0.385527
F55F8.2	I	5646369	5649656	-	F55F8.2a	F55F8.2a	No description	-	CDS	overlapping	0	6.66149	6.62418	6.74487	6.39613	6.49413	6.61435
F55F8.3	I	5649756	5653648	-	F55F8.3	F55F8.3	Periodic tryptophan protein 2 homolog [Source:UniProtKB/Swiss-Prot;Acc:P91341]	-	CDS	overlapping	0	6.37473	6.0303	6.18699	6.45295	6.17147	6.43681
cir-1	I	5653804	5655857	-	F55F8.4.1	F55F8.4.1	CIR (Transcription factor CBF1 Interacting coRepressor) homolog; CIR-1 [Source:UniProtKB/TrEMBL;Acc:G5EBE3]	-	CDS	overlapping	0	6.45551	6.35178	6.35843	5.95061	6.02932	6.19559
wdr-12	I	5655950	5658118	-	F55F8.5.1	F55F8.5.1	Ribosome biogenesis protein WDR12 homolog [Source:UniProtKB/Swiss-Prot;Acc:P91343]	-	CDS	overlapping	0	6.3238	6.01116	6.0343	6.28302	6.02522	6.24089
mff-2	I	5657980	5658723	-	F55F8.6.1	F55F8.6.1	Mitochondrial Fission Factor [Source:UniProtKB/TrEMBL;Acc:P91344]	-	CDS	overlapping	0	4.62385	4.37663	4.1907	4.00762	4.03544	4.10338
F55F8.7	I	5659450	5661272	-	F55F8.7	F55F8.7	Protein-tyrosine-phosphatase [Source:UniProtKB/TrEMBL;Acc:P91345]	-	CDS	overlapping	0	4.00187	4.48178	4.61558	4.40525	4.53362	4.60927
ptr-10	I	5662143	5667160	+	F55F8.1.1	F55F8.1.1	PaTched Related family [Source:UniProtKB/TrEMBL;Acc:P91346]	+	CDS	overlapping	0	3.19818	3.59196	3.86506	0.879667	4.92759	4.423
F55F8.8	I	5667069	5668837	-	F55F8.8	F55F8.8	No description	-	CDS	overlapping	0	-0.880769	0.504501	0.755762	0.62591	-2.43216	-0.277438
zipt-2.4	I	5669950	5673352	-	F55F8.9a	F55F8.9a	Zrt (ZRT), Irt-(IRT-) like Protein Transporter [Source:UniProtKB/TrEMBL;Acc:G4SKK4]	-	CDS	overlapping	0	5.54717	5.24404	5.15062	5.18521	4.59574	4.77059
T19B4.5	I	5674304	5676609	+	T19B4.5	T19B4.5	No description	+	CDS	overlapping	0	6.30212	5.95924	5.87893	5.68868	5.39597	5.53848
dnj-21	I	5676827	5677646	+	T19B4.4	T19B4.4	Mitochondrial import inner membrane translocase subunit TIM14 [Source:UniProtKB/Swiss- Prot;Acc:P91454]	+	CDS	overlapping	0	4.1416	4.35536	4.41873	4.01823	4.31267	4.37122
T19B4.3	I	5678638	5679862	+	T19B4.3	T19B4.3	Adenine phosphoribosyltransferase [Source:UniProtKB/Swiss-Prot;Acc:P91455]	+	CDS	overlapping	0	5.76164	5.6586	5.76575	6.10164	5.99829	6.14182
unc-40	I	5679844	5691503	-	T19B4.7	T19B4.7	Unc-40 protein [Source:UniProtKB/TrEMBL;Acc:G5EF96]	-	CDS	overlapping	0	6.86002	6.61303	6.55738	6.19577	6.32356	6.34339
npp-7	I	5691838	5697506	+	T19B4.2.1	T19B4.2.1	Nuclear Pore complex Protein [Source:UniProtKB/TrEMBL;Acc:P91457]	+	CDS	overlapping	0	8.39907	8.17516	8.09462	8.01061	7.80206	7.87527
pamn-1	I	5702156	5706838	+	T19B4.1	T19B4.1	Probable peptidyl-glycine alpha-amidating monooxygenase pamn-1 Probable peptidylglycine alpha- hydroxylating monooxygenase Probable peptidyl-alpha- hydroxyglycine alpha-amidating lyase [Source:UniProtKB/Swiss-Prot;Acc:P83388]	+	CDS	overlapping	0	4.93429	5.04587	5.82265	4.40525	5.87048	5.87738
T19B4.9	I	5707045	5707124	-	null					Not found	0	-4.3547	-4.45486	-4.15113	-4.22653	-4.58416	-4.0144
lim-7	I	5716574	5725772	+	C04F1.3	C04F1.3	CeLIM-7; LIM domain family [Source:UniProtKB/TrEMBL;Acc:G5EC36]	+	CDS	overlapping	0	3.09192	3.2896	2.91974	3.06502	3.30931	3.29747
C04F1.5	I	5719373	5719522	-	C04F1.3	C04F1.3	CeLIM-7; LIM domain family [Source:UniProtKB/TrEMBL;Acc:G5EC36]	+	CDS	overlapping	0	-4.3547	-4.45486	-4.15113	-4.22653	-4.58416	-4.0144
C04F1.4	I	5722399	5722547	-	C04F1.3	C04F1.3	CeLIM-7; LIM domain family [Source:UniProtKB/TrEMBL;Acc:G5EC36]	+	CDS	overlapping	0	-4.3547	-4.45486	-4.15113	-4.22653	-4.58416	-4.0144
C04F1.1	I	5726308	5729310	-	C04F1.1	C04F1.1	No description	-	CDS	overlapping	0	2.49774	2.17288	2.75576	1.96986	2.88977	3.43222
21ur-14650	I	5728298	5728318	+	C04F1.1	C04F1.1	No description	-	CDS	overlapping	0	-4.3547	-4.45486	-4.15113	-4.22653	-4.58416	-4.0144
F56H1.3	I	5729793	5735842	-	F56H1.3	F56H1.3	No description	-	CDS	overlapping	0	2.61748	2.78461	2.91974	3.30917	2.80624	2.75231
21ur-15563	I	5739479	5739499	+	null					Not found	0	-4.3547	-4.45486	-4.15113	-4.22653	-4.58416	-4.0144
F56H1.10	I	5739503	5740301	+	F56H1.10	F56H1.10	No description	+	CDS	overlapping	0	-1.03277	-0.495499	-0.677197	-1.26717	-1.62481	-0.862401
rpt-5	I	5741868	5743571	-	F56H1.4	F56H1.4	Proteasome Regulatory Particle, ATPase-like [Source:UniProtKB/TrEMBL;Acc:O76371]	-	CDS	overlapping	0	7.73136	7.57596	7.55402	7.57652	7.60744	7.60571
rad-8	I	5744148	5745617	+	F56H1.6.1	F56H1.6.1	Reticulon-4-interacting protein 1, mitochondrial [Source:UniProtKB/Swiss-Prot;Acc:Q4W4Z2]	+	CDS	overlapping	0	5.65373	5.59952	5.66621	5.36426	5.53073	5.51046
che-14	I	5746633	5754278	+	F56H1.1	F56H1.1	CHE-14 protein [Source:UniProtKB/TrEMBL;Acc:G5EEW0]	+	CDS	overlapping	0	3.51155	3.4587	3.93161	3.3601	4.72266	5.12628
ccpp-1	I	5754312	5760803	-	F56H1.5	F56H1.5	Cytosolic carboxypeptidase 1 [Source:UniProtKB/Swiss-Prot;Acc:O76373]	-	CDS	overlapping	0	6.39069	6.20593	6.2488	6.14585	6.04661	6.07276
oxy-5	I	5760897	5762435	-	F56H1.7	F56H1.7	No description	-	CDS	overlapping	0	5.7236	5.66869	5.71684	5.64315	5.69454	5.6052
dhhc-11	I	5764030	5768190	+	T22E7.2	T22E7.2	Palmitoyltransferase [Source:UniProtKB/TrEMBL;Acc:Q9N5D8]	+	CDS	overlapping	0	-0.743265	-0.302854	-1.41416	-0.167639	0.152801	0.722562
lron-8	I	5768919	5773627	+	T22E7.1a	T22E7.1a	ELRR (Extracellular Leucine-Rich Repeat) ONly [Source:UniProtKB/TrEMBL;Acc:Q86S81]	+	CDS	overlapping	0	4.40093	4.25174	4.44796	4.29179	4.22962	4.38553
hil-5	I	5774585	5775610	+	B0414.3	B0414.3	Histone H1.5 [Source:UniProtKB/Swiss- Prot;Acc:O01833]	+	CDS	overlapping	0	7.95497	8.02161	7.7957	7.53188	7.69583	7.56072
rnt-1	I	5776154	5788610	+	B0414.2.1	B0414.2.1	RNT-1; RuNT related; Transcription factor RUN [Source:UniProtKB/TrEMBL;Acc:G5EFQ5]	+	CDS	overlapping	0	-1.39534	0.0894637	-0.999125	-0.904605	-0.184234	-0.402969
B0414.12	I	5778431	5778493	-	null					Not found	0	-4.3547	-4.45486	-4.15113	-4.22653	-4.58416	-4.0144
B0414.11	I	5780981	5781129	-	null					Not found	0	-4.3547	-4.45486	-4.15113	-4.22653	-4.58416	-4.0144
B0414.10	I	5782088	5782152	-	null					Not found	0	-4.3547	-4.45486	-4.15113	-4.22653	-4.58416	-4.0144
21ur-14150	I	5784642	5784662	-	B0414.2.1	B0414.2.1	RNT-1; RuNT related; Transcription factor RUN [Source:UniProtKB/TrEMBL;Acc:G5EFQ5]	+	CDS	overlapping	0	-4.3547	-4.45486	-4.15113	-4.22653	-4.58416	-4.0144
cpb-3	I	5788634	5791752	-	B0414.5	B0414.5	Cytoplasmic polyadenylation element-binding protein 3 [Source:UniProtKB/Swiss-Prot;Acc:O01835]	-	CDS	overlapping	0	7.42802	7.05964	7.15379	6.79891	6.35819	6.62644
glh-3	I	5792324	5795114	-	B0414.6	B0414.6	ATP-dependent RNA helicase glh-3 [Source:UniProtKB/Swiss-Prot;Acc:O01836]	-	CDS	overlapping	0	5.7973	5.64697	5.5342	5.22925	5.10311	5.05348
mtk-1	I	5795404	5801299	-	B0414.7a	B0414.7a	MTK1/MEKK4 homolog [Source:UniProtKB/TrEMBL;Acc:O01837]	-	CDS	overlapping	0	6.65917	6.52131	6.46644	6.00895	6.18531	6.25524
srz-4	I	5801872	5803266	+	B0414.1	B0414.1	Serpentine Receptor, class Z [Source:UniProtKB/TrEMBL;Acc:O01838]	+	CDS	overlapping	0	-4.3547	-4.45486	-4.15113	-4.22653	-4.58416	-4.0144
vps-51	I	5803959	5807291	-	B0414.8a	B0414.8a	Vacuolar protein sorting-associated protein 51 homolog [Source:UniProtKB/Swiss-Prot;Acc:O01839]	-	CDS	overlapping	0	5.73247	5.54107	5.54584	5.43722	5.3768	5.27459
lin-35	I	5807709	5815637	+	C32F10.2	C32F10.2	Synthetic multivulva protein LIN-35 Rb [Source:UniProtKB/TrEMBL;Acc:G5EDT1]	+	CDS	overlapping	0	6.53286	6.22853	6.2932	5.80199	5.86705	6.06981
C32F10.4	I	5808421	5810002	-	C32F10.2	C32F10.2	Synthetic multivulva protein LIN-35 Rb [Source:UniProtKB/TrEMBL;Acc:G5EDT1]	+	CDS	overlapping	0	4.71019	4.92596	4.84322	3.91415	4.1603	4.03847
hmg-3	I	5815609	5818132	-	C32F10.5	C32F10.5	FACT complex subunit ssrp1-B [Source:UniProtKB/Swiss-Prot;Acc:O01683]	-	CDS	overlapping	0	7.27809	7.20989	7.23689	6.80199	6.88242	7.01027
nhr-2	I	5818477	5821134	-	C32F10.6	C32F10.6	Nuclear hormone receptor family member nhr-2 [Source:UniProtKB/Swiss-Prot;Acc:Q10902]	-	CDS	overlapping	0	0.926586	0.452034	-0.414163	-1.26717	-1.8472	-0.862401
C32F10.8	I	5822841	5826148	-	C32F10.8a.1	C32F10.8a.1	No description	-	CDS	overlapping	0	7.8434	7.78627	7.84676	7.82973	7.94451	7.87864
obr-4	I	5829072	5834640	+	C32F10.1a.1	C32F10.1a.1	Oxysterol-binding protein [Source:UniProtKB/TrEMBL;Acc:O01686]	+	CDS	overlapping	0	7.00554	6.84117	7.14617	6.57113	6.66916	6.69602
twk-47	I	5834644	5837392	-	F33D11.5	F33D11.5	TWiK family of potassium channels [Source:UniProtKB/TrEMBL;Acc:O44773]	-	CDS	overlapping	0	-1.61773	-1.71789	-0.539694	-1.48957	-2.43216	-2.27744
F33D11.16	I	5838245	5838845	+	F33D11.16a	F33D11.16a	No description	+	CDS	overlapping	0	-1.2027	0.282109	-0.677197	-1.26717	-1.62481	-0.277438
ceh-12	I	5840289	5841888	+	F33D11.4a	F33D11.4a	Homeobox protein ceh-12 [Source:UniProtKB/Swiss-Prot;Acc:P17487]	+	CDS	overlapping	0	-4.3547	-4.45486	-1.99913	-4.22653	-1.8472	-1.54047
col-54	I	5842709	5844050	+	F33D11.3	F33D11.3	COLlagen [Source:UniProtKB/TrEMBL;Acc:O44774]	+	CDS	overlapping	0	2.91624	3.98255	3.28628	3.37668	2.1528	3.24612
F33D11.15	I	5843074	5843163	+	F33D11.3	F33D11.3	COLlagen [Source:UniProtKB/TrEMBL;Acc:O44774]	+	CDS	overlapping	0	-4.3547	-4.45486	-4.15113	-4.22653	-4.58416	-4.0144
F33D11.t2	I	5843083	5843155	-	F33D11.3	F33D11.3	COLlagen [Source:UniProtKB/TrEMBL;Acc:O44774]	+	CDS	overlapping	0	-4.3547	-4.45486	-4.15113	-4.22653	-4.58416	-4.0144
F33D11.6	I	5844836	5846466	-	F33D11.6	F33D11.6	No description	-	CDS	overlapping	0	-4.2027	-4.45486	-3.99913	-4.22653	-4.58416	-4.0144
F33D11.2	I	5847477	5849391	+	F33D11.2.1	F33D11.2.1	No description	+	CDS	overlapping	0	3.05469	3.341	3.49273	3.30917	3.35574	3.17102
F33D11.7	I	5850038	5851828	-	F33D11.7	F33D11.7	No description	-	CDS	overlapping	0	3.67382	3.49156	3.60079	3.56209	3.25434	3.376
F33D11.1	I	5852045	5852962	+	F33D11.1	F33D11.1	No description	+	CDS	overlapping	0	0.552191	0.826429	1.08834	1.75836	1.12243	1.45953
F33D11.8	I	5854261	5855047	-	F33D11.8	F33D11.8	No description	-	CDS	overlapping	0	1.52522	0.651343	2.54003	0.879667	-0.184234	0.944954
F33D11.14	I	5854783	5854865	+	F33D11.8	F33D11.8	No description	-	CDS	overlapping	0	-4.3547	-4.45486	-4.15113	-4.22653	-4.58416	-4.0144
F33D11.t1	I	5854794	5854865	-	F33D11.8	F33D11.8	No description	-	CDS	overlapping	0	-4.3547	-4.45486	-4.15113	-4.22653	-4.58416	-4.0144
hpo-3	I	5857548	5862557	-	F33D11.9a	F33D11.9a	No description	-	CDS	overlapping	0	6.17668	6.00776	5.9924	5.50479	5.45353	5.66703
F33D11.13	I	5860401	5860547	+	F33D11.9b	F33D11.9b	No description	-	CDS	overlapping	0	-4.3547	-4.45486	-4.15113	-4.22653	-4.58416	-4.0144
dhhc-3	I	5862644	5866431	-	F33D11.12.1	F33D11.12.1	Palmitoyltransferase [Source:UniProtKB/TrEMBL;Acc:Q95X59]	-	CDS	overlapping	0	5.07807	4.93794	4.86815	4.56933	4.63393	4.75231
F33D11.10	I	5866514	5868139	-	F33D11.10	F33D11.10	No description	-	CDS	overlapping	0	6.59009	6.42847	6.50867	6.35173	6.17517	6.3616
vpr-1	I	5868266	5869954	-	F33D11.11	F33D11.11	Major sperm protein [Source:UniProtKB/TrEMBL;Acc:O44782]	-	CDS	overlapping	0	7.36241	7.28492	7.3058	7.35906	7.34633	7.38375
C34G6.13	I	5871394	5871503	+	null					Not found	0	-4.3547	-4.45486	-4.15113	-4.22653	-4.58416	-4.0144
C34G6.12	I	5871404	5871512	-	null					Not found	0	-4.3547	-4.45486	-4.15113	-4.22653	-4.58416	-4.0144
cdc-7	I	5872174	5874343	+	C34G6.5	C34G6.5	Cell Division Cycle related [Source:UniProtKB/TrEMBL;Acc:O01493]	+	CDS	overlapping	0	5.26287	5.02133	4.8306	4.37668	4.01492	4.22506
noah-1	I	5874422	5878954	-	C34G6.6a	C34G6.6a	NOmpA Homolog (Drosophila nompA: no mechanoreceptor potential A) [Source:UniProtKB/TrEMBL;Acc:H8W3Y1]	-	CDS	overlapping	0	7.96347	8.21013	8.6517	5.54386	10.1219	9.48051
C34G6.9	I	5879139	5879491	+	null					Not found	0	-4.3547	-4.45486	-4.15113	-4.22653	-4.58416	-4.0144
C34G6.11	I	5879340	5879554	-	null					Not found	0	-4.3547	-4.45486	-4.15113	-4.22653	-4.58416	-4.0144
C34G6.10	I	5883858	5883989	+	null					Not found	0	-4.3547	-4.45486	-4.15113	-4.22653	-4.58416	-4.0144
pgp-2	I	5886613	5895970	+	C34G6.4a	C34G6.4a	ABC transporter PGP-2; P-GlycoProtein related [Source:UniProtKB/TrEMBL;Acc:G5EDF9]	+	CDS	overlapping	0	6.52607	6.50611	6.79448	7.3627	7.16961	7.62091
C34G6.3	I	5896618	5897405	+	C34G6.3.1	C34G6.3.1	No description	+	CDS	overlapping	0	3.38227	3.66293	3.94339	3.40929	3.78216	3.84496
tyr-4	I	5898303	5902112	+	C34G6.2	C34G6.2	TYRosinase [Source:UniProtKB/TrEMBL;Acc:O01497]	+	CDS	overlapping	0	6.81411	7.00378	7.69087	5.77096	6.68678	6.78865
stam-1	I	5902106	5904695	-	C34G6.7a.1	C34G6.7a.1	Signal transducing adapter molecule 1 [Source:UniProtKB/Swiss-Prot;Acc:O01498]	-	CDS	overlapping	0	6.45908	6.49643	6.43133	6.36114	6.22426	6.29368
hpo-27	I	5906662	5918229	+	C34G6.1	C34G6.1	No description	+	CDS	overlapping	0	7.32966	6.99119	7.04322	7.13979	6.73086	7.10699
21ur-13804	I	5915104	5915124	-	C34G6.1	C34G6.1	No description	+	CDS	overlapping	0	-4.3547	-4.45486	-4.15113	-4.22653	-4.58416	-4.0144
B0207.5	I	5919055	5935416	+	B0207.5a	B0207.5a	No description	+	CDS	overlapping	0	2.53877	0.397586	4.82424	-1.07453	0.0914007	-0.402969
B0207.14	I	5919380	5919529	-	B0207.5a	B0207.5a	No description	+	CDS	overlapping	0	-4.3547	-4.45486	-4.15113	-4.22653	-4.58416	-4.0144
B0207.6	I	5935370	5936957	-	B0207.6	B0207.6	No description	-	CDS	overlapping	0	4.45194	4.20494	4.1758	3.87967	3.59574	3.9255
air-2	I	5937477	5938885	+	B0207.4	B0207.4	Aurora/IPL1-related protein kinase 2 [Source:UniProtKB/Swiss-Prot;Acc:O01427]	+	CDS	overlapping	0	5.46973	5.28211	5.18078	4.75519	4.51035	4.66898
gpa-14	I	5942419	5945537	+	B0207.3b	B0207.3b	Guanine nucleotide-binding protein alpha-14 subunit [Source:UniProtKB/Swiss-Prot;Acc:Q9BIG2]	+	CDS	overlapping	0	-0.202697	0.0190745	-0.298686	-0.615098	-1.26224	-1.05505
B0207.7	I	5945581	5947620	-	B0207.7	B0207.7	No description	-	CDS	overlapping	0	3.55219	3.61004	4.02878	4.11035	4.14904	4.55545
B0207.16	I	5949396	5949448	-	null					Not found	0	-4.3547	-4.45486	-4.15113	-4.22653	-4.58416	-4.0144
B0207.8	I	5951136	5951742	-	B0207.8	B0207.8	No description	-	CDS	overlapping	0	-4.3547	-4.45486	-4.15113	-4.22653	-4.58416	-4.0144
B0207.2	I	5955031	5956883	+	B0207.2	B0207.2	No description	+	CDS	overlapping	0	-0.743265	-0.132929	0.322803	-1.07453	-0.97273	-0.540473
B0207.9	I	5957461	5958457	-	B0207.9.1	B0207.9.1	No description	-	CDS	overlapping	0	2.08271	2.12341	2.22969	2.15429	2.0914	2.20369
B0207.10	I	5959008	5959526	-	B0207.10	B0207.10	No description	-	CDS	overlapping	0	-2.61773	-1.98093	-1.41416	-2.07453	-2.8472	-2.27744
B0207.11	I	5962953	5964183	-	B0207.11	B0207.11	No description	-	CDS	overlapping	0	2.38227	2.47851	2.83376	2.46463	2.13769	2.22506
B0207.1	I	5965062	5967211	+	B0207.1	B0207.1	Protein-tyrosine-phosphatase [Source:UniProtKB/TrEMBL;Acc:O01435]	+	CDS	overlapping	0	3.14603	3.15658	3.60079	3.5328	3.46871	3.66116
avr-14	I	5967250	5973320	-	B0207.12b	B0207.12b	Inhibitory amino acid receptor subunit gbr- 2A [Source:UniProtKB/TrEMBL;Acc:Q17367]	-	CDS	overlapping	0	2.94705	2.95453	2.91974	3.13492	3.1972	3.03242
B0207.13	I	5968741	5968963	+	B0207.12b	B0207.12b	Inhibitory amino acid receptor subunit gbr- 2A [Source:UniProtKB/TrEMBL;Acc:Q17367]	-	CDS	overlapping	0	-4.3547	-4.45486	-4.15113	-4.22653	-4.58416	-4.0144
B0207.15	I	5969290	5969354	+	B0207.12b	B0207.12b	Inhibitory amino acid receptor subunit gbr- 2A [Source:UniProtKB/TrEMBL;Acc:Q17367]	-	CDS	overlapping	0	-4.3547	-4.45486	-4.15113	-4.22653	-4.58416	-4.0144
C06A5.6	I	5981778	5985869	-	C06A5.6.1	C06A5.6.1	No description	-	CDS	overlapping	0	6.26593	6.10229	6.03016	6.06374	5.79786	5.75047
C06A5.3	I	5986443	5990581	+	C06A5.3a	C06A5.3a	No description	+	CDS	overlapping	0	6.30807	6.31186	6.22729	5.73765	5.74152	5.81532
sir-2.4	I	5990741	5992658	+	C06A5.11	C06A5.11	NAD-dependent protein deacetylase sir-2.4 [Source:UniProtKB/Swiss-Prot;Acc:Q95Q89]	+	CDS	overlapping	0	3.69212	3.71951	3.58584	2.87967	3.08354	3.10338
unc-94	I	5992661	6003363	-	C06A5.7a.1	C06A5.7a.1	Tropomodulin [Source:UniProtKB/Swiss- Prot;Acc:O01479]	-	CDS	overlapping	0	6.53624	6.44618	6.58865	5.99021	6.44972	6.52777
C06A5.12	I	6004599	6007595	-	C06A5.12.1	C06A5.12.1	No description	-	CDS	overlapping	0	0.497743	0.504501	1.04527	-0.267175	0.322726	-0.0550459
C06A5.2	I	6006264	6007295	+	C06A5.12.1	C06A5.12.1	No description	-	CDS	overlapping	0	1.94705	2.267	2.84636	2.52538	2.54512	2.87907
C06A5.8	I	6008105	6009606	-	C06A5.8a.1	C06A5.8a.1	No description	-	CDS	overlapping	0	4.49079	4.47193	4.50867	3.61896	3.38162	3.5213
rnf-1	I	6009782	6011586	-	C06A5.9	C06A5.9	RiNg Finger protein [Source:UniProtKB/TrEMBL;Acc:O01482]	-	CDS	overlapping	0	4.96973	4.89436	5.02878	4.4293	4.45048	4.52992
inst-1	I	6011977	6022516	+	C06A5.1	C06A5.1	INtegrator complex SubuniT 1 homolog [Source:UniProtKB/TrEMBL;Acc:O01483]	+	CDS	overlapping	0	7.09135	6.71326	6.69436	6.68036	6.49562	6.61738
B0025.7	I	6022267	6022337	+	null					Not found	0	1.28916	1.0547	0.907765	0.879667	0.655302	0.838039
csn-2	I	6022660	6026874	+	B0025.2.1	B0025.2.1	COP9 signalosome complex subunit 2 [Source:UniProtKB/Swiss-Prot;Acc:O01422]	+	CDS	overlapping	0	6.55303	6.24597	6.32955	6.07395	6.06269	6.24873
B0025.8	I	6024143	6024233	-	B0025.2.1	B0025.2.1	COP9 signalosome complex subunit 2 [Source:UniProtKB/Swiss-Prot;Acc:O01422]	+	CDS	overlapping	0	2.38227	2.0547	2.1907	2.46463	2.07563	2.18199
B0025.5	I	6024150	6025014	-	B0025.2.1	B0025.2.1	COP9 signalosome complex subunit 2 [Source:UniProtKB/Swiss-Prot;Acc:O01422]	+	CDS	overlapping	0	4.37095	4.48505	4.52444	4.49533	4.00663	4.20369
B0025.4	I	6027194	6028370	+	B0025.4	B0025.4	No description	+	CDS	overlapping	0	4.11923	4.28586	4.09363	3.45685	3.71759	3.96415
vps-34	I	6028486	6033457	+	B0025.1a	B0025.1a	Phosphatidylinositol 3-kinase catalytic subunit type 3 [Source:UniProtKB/Swiss-Prot;Acc:Q9TXI7]	+	CDS	overlapping	0	6.02251	5.92717	5.97672	5.63972	5.83463	5.99091
B0025.6	I	6031806	6031982	-	B0025.1a	B0025.1a	Phosphatidylinositol 3-kinase catalytic subunit type 3 [Source:UniProtKB/Swiss-Prot;Acc:Q9TXI7]	+	CDS	overlapping	0	-4.3547	-4.45486	-4.15113	-4.22653	-4.58416	-4.0144
C27A12.4	I	6035452	6037745	+	C27A12.4	C27A12.4	No description	+	CDS	overlapping	0	0.0452304	0.867071	0.858855	0.92547	1.02727	1.66116
let-391	I	6038406	6041265	+	C27A12.3	C27A12.3	No description	+	CDS	overlapping	0	5.29715	4.89436	4.72539	4.4685	4.34592	4.62945
C27A12.2	I	6041672	6046018	+	C27A12.2	C27A12.2	No description	+	CDS	overlapping	0	5.82106	5.66149	5.61742	5.30051	5.17332	5.3879
ceh-2	I	6046832	6050462	-	C27A12.5	C27A12.5	Homeobox protein ceh-2 [Source:UniProtKB/Swiss-Prot;Acc:G5ECT8]	-	CDS	overlapping	0	-1.2027	-0.843422	-0.539694	-0.904605	-1.11023	-1.05505
C27A12.11	I	6047859	6047987	+	C27A12.5	C27A12.5	Homeobox protein ceh-2 [Source:UniProtKB/Swiss-Prot;Acc:G5ECT8]	-	CDS	overlapping	0	-4.3547	-4.45486	-4.15113	-4.22653	-4.58416	-4.0144
C27A12.12	I	6051145	6051282	+	null					Not found	0	-4.3547	-4.45486	-4.15113	-4.22653	-4.58416	-4.0144
C27A12.t1	I	6051155	6051236	-	null					Not found	0	-4.3547	-4.45486	-4.15113	-4.22653	-4.58416	-4.0144
C27A12.6	I	6053785	6055821	-	C27A12.6	C27A12.6	No description	-	CDS	overlapping	0	5.01162	4.71951	4.70478	4.1734	3.94288	4.07424
mir-4926	I	6054951	6055002	-	C27A12.6	C27A12.6	No description	-	CDS	overlapping	0	-4.3547	-4.45486	-4.15113	-4.22653	-4.58416	-4.0144
C27A12.7	I	6055947	6058424	-	C27A12.7a.1	C27A12.7a.1	No description	-	CDS	overlapping	0	5.5184	5.2689	5.31149	4.73604	4.72519	4.72631
ari-1	I	6058546	6061033	-	C27A12.8.1	C27A12.8.1	ARI (Ubiquitin ligase Ariadne) homolog [Source:UniProtKB/TrEMBL;Acc:O01965]	-	CDS	overlapping	0	6.02852	5.95218	6.02047	5.91982	6.01492	6.17652
C27A12.9	I	6061752	6068040	-	C27A12.9	C27A12.9	No description	-	CDS	overlapping	0	4.94705	4.8418	4.82424	4.62244	4.47773	4.68449
mbd-2	I	6064088	6065298	+	C27A12.9	C27A12.9	No description	-	CDS	overlapping	0	3.89006	3.95924	3.62293	3.75202	4.07959	3.62945
ZK484.3	I	6068526	6070122	-	ZK484.3	ZK484.3	No description	-	CDS	overlapping	0	5.73688	5.67299	5.5264	5.11529	5.31267	5.39027
ZK484.4	I	6070236	6078895	-	ZK484.4a	ZK484.4a	No description	-	CDS	overlapping	0	7.01647	6.92356	6.72709	6.36322	6.29576	6.21575
haf-9	I	6081782	6085962	+	ZK484.2a.1	ZK484.2a.1	HAlF transporter (PGP related) [Source:UniProtKB/TrEMBL;Acc:Q8IA64]	+	CDS	overlapping	0	6.99268	6.92657	7.06898	7.18404	7.44704	7.50173
ZK484.10	I	6082808	6082939	-	ZK484.2a.1	ZK484.2a.1	HAlF transporter (PGP related) [Source:UniProtKB/TrEMBL;Acc:Q8IA64]	+	CDS	overlapping	0	-4.3547	-4.45486	-4.15113	-4.22653	-4.58416	-4.0144
msrp-2	I	6087366	6087764	-	ZK484.5	ZK484.5	MS Related Protein [Source:UniProtKB/TrEMBL;Acc:O44898]	-	CDS	overlapping	0	7.15155	7.43186	7.57357	7.34438	6.97617	7.09034
ZK484.6	I	6090015	6090919	-	ZK484.6	ZK484.6	No description	-	CDS	overlapping	0	2.56549	2.38365	2.88352	2.99156	2.72771	2.8241
oaz-1	I	6093305	6094426	+	ZK484.1a	ZK484.1a	Ornithine decarboxylase antizyme [Source:UniProtKB/Swiss-Prot;Acc:Q9NHZ6]	+	CDS	overlapping	0	8.58847	8.66275	8.63069	8.39892	8.48763	8.44963
ZK484.7	I	6095060	6096589	-	ZK484.7	ZK484.7	Protein-tyrosine-phosphatase [Source:UniProtKB/TrEMBL;Acc:O44901]	-	CDS	overlapping	0	3.86339	4.27079	4.26297	4.35173	4.51621	4.51264
nspd-1	I	6097494	6097837	-	ZK484.8	ZK484.8	Nematode Specific Peptide family, group D [Source:UniProtKB/TrEMBL;Acc:O44902]	-	CDS	overlapping	0	6.22671	6.38714	6.4145	6.22124	5.97085	5.97838
spch-3	I	6098927	6099731	+	T27A3.4	T27A3.4	SPerm CHromatin enriched [Source:UniProtKB/TrEMBL;Acc:P91497]	+	CDS	overlapping	0	6.15375	6.40278	6.5545	6.54386	6.17054	6.20772
21ur-14839	I	6100035	6100055	-	null					Not found	0	-4.3547	-4.45486	-4.15113	-4.22653	-4.58416	-4.0144
T27A3.5	I	6100261	6101789	-	T27A3.5	T27A3.5	Protein-tyrosine-phosphatase [Source:UniProtKB/TrEMBL;Acc:P91498]	-	CDS	overlapping	0	5.3384	5.55201	5.63205	5.71989	5.58882	5.76331
ssp-16	I	6102032	6102463	+	T27A3.3	T27A3.3	Sperm-specific class P protein 16 [Source:UniProtKB/Swiss-Prot;Acc:P91499]	+	CDS	overlapping	0	4.98466	5.47522	5.74403	5.4113	5.40389	5.34461
T27A3.8	I	6104805	6105589	+	T27A3.8	T27A3.8	No description	+	CDS	overlapping	0	-1.61773	-4.45486	-3.99913	-4.22653	-4.43216	-4.0144
T27A3.12	I	6105759	6105820	-	null					Not found	0	-4.3547	-4.45486	-4.15113	-4.22653	-4.58416	-4.0144
nmrk-1	I	6105863	6107715	-	T27A3.6	T27A3.6	Molybdopterin synthase catalytic subunit [Source:UniProtKB/TrEMBL;Acc:P91500]	-	CDS	overlapping	0	4.77172	4.59196	4.64473	4.19693	4.57627	4.60112
T27A3.7	I	6107809	6109679	-	T27A3.7.1	T27A3.7.1	No description	-	CDS	overlapping	0	5.21093	4.98947	4.96088	4.59436	4.50153	4.49075
usp-5	I	6110134	6114537	+	T27A3.2	T27A3.2	Ubiquitinyl hydrolase 1 [Source:UniProtKB/TrEMBL;Acc:P91502]	+	CDS	overlapping	0	7.29615	7.07056	7.09891	7.14464	7.17239	7.25004
trak-1	I	6122590	6126851	+	T27A3.1a.1	T27A3.1a.1	TRAK1 and TRAK2 related [Source:UniProtKB/TrEMBL;Acc:Q86NB6]	+	CDS	overlapping	0	6.66226	6.49481	6.83771	6.67198	6.503	6.72256
T27A3.11	I	6133007	6133129	-	null					Not found	0	-4.3547	-4.45486	-4.15113	-4.22653	-4.58416	-4.0144
pept-3	I	6133245	6137978	+	F56F4.5	F56F4.5	Peptide transporter 3 [Source:UniProtKB/Swiss-Prot;Acc:O01840]	+	CDS	overlapping	0	4.84987	4.94032	5.04527	5.4392	3.78701	4.73751
F56F4.10	I	6135718	6135920	-	F56F4.5	F56F4.5	Peptide transporter 3 [Source:UniProtKB/Swiss-Prot;Acc:O01840]	+	CDS	overlapping	0	-4.3547	-4.45486	-4.15113	-4.22653	-4.58416	-4.0144
F56F4.t1	I	6135830	6135913	+	F56F4.5	F56F4.5	Peptide transporter 3 [Source:UniProtKB/Swiss-Prot;Acc:O01840]	+	CDS	overlapping	0	-4.3547	-4.45486	-4.15113	-4.22653	-4.58416	-3.8624
F56F4.11	I	6136592	6136686	-	F56F4.5	F56F4.5	Peptide transporter 3 [Source:UniProtKB/Swiss-Prot;Acc:O01840]	+	CDS	overlapping	0	-4.3547	-4.45486	-4.15113	-4.22653	-4.58416	-4.0144
F56F4.t2	I	6136597	6136669	+	F56F4.5	F56F4.5	Peptide transporter 3 [Source:UniProtKB/Swiss-Prot;Acc:O01840]	+	CDS	overlapping	0	-4.3547	-4.45486	-4.15113	-4.22653	-4.58416	-4.0144
anr-5	I	6136720	6136927	-	F56F4.5	F56F4.5	Peptide transporter 3 [Source:UniProtKB/Swiss-Prot;Acc:O01840]	+	CDS	overlapping	0	-3.2027	-1.71789	-1.99913	-2.48957	-4.58416	-4.0144
F56F4.4	I	6137994	6138955	+	F56F4.4	F56F4.4	No description	+	CDS	overlapping	0	-0.115234	0.784609	0.907765	0.173398	0.474729	0.597031
abt-6	I	6139216	6140444	-	F56F4.6	F56F4.6	ABC Transporter family [Source:UniProtKB/TrEMBL;Acc:O01842]	-	CDS	overlapping	0	-4.3547	-4.45486	-4.15113	-3.07453	-4.58416	-3.8624
F56F4.3	I	6141469	6144386	+	F56F4.3	F56F4.3	Transporter [Source:UniProtKB/TrEMBL;Acc:O01843]	+	CDS	overlapping	0	2.97721	2.95453	3.31376	3.54752	3.16775	3.51264
ttr-55	I	6145455	6146477	+	F56F4.2	F56F4.2	TransThyretin-Related family domain [Source:UniProtKB/TrEMBL;Acc:A8DZ30]	+	CDS	overlapping	0	-1.61773	-0.717891	-1.99913	-0.904605	-1.26224	-1.8624
ttr-56	I	6146461	6147068	+	F56F4.2	F56F4.2	TransThyretin-Related family domain [Source:UniProtKB/TrEMBL;Acc:A8DZ30]	+	CDS	overlapping	0	1.22357	1.15658	1.00087	0.510433	0.322726	0.137599
ttr-58	I	6148142	6148836	+	F56F4.1	F56F4.1	TransThyretin-Related family domain [Source:UniProtKB/TrEMBL;Acc:A7DT35]	+	CDS	overlapping	0	-0.0327721	-0.602414	0.701314	-0.904605	-2.11023	-0.692476
F56F4.8	I	6149197	6150480	+	F56F4.8	F56F4.8	No description	+	CDS	overlapping	0	-4.3547	-4.45486	-4.15113	-4.22653	-4.58416	-4.0144
T09B4.21	I	6153645	6153753	-	null					Not found	0	-4.3547	-4.45486	-4.15113	-4.22653	-4.58416	-4.0144
T09B4.5	I	6154075	6157438	+	T09B4.5a	T09B4.5a	No description	+	CDS	overlapping	0	3.27304	3.81089	3.47661	2.74565	3.97298	3.86552
T09B4.6	I	6157473	6159264	-	T09B4.6	T09B4.6	No description	-	CDS	overlapping	0	1.88477	2.12341	1.88352	2.13492	1.73776	1.56386
T09B4.7	I	6160054	6161665	-	T09B4.7	T09B4.7	No description	-	CDS	overlapping	0	1.49774	1.78461	1.61558	2.2474	1.45048	1.83804
mir-235	I	6162291	6162387	-	null					Not found	0	-4.3547	-4.45486	-4.15113	-4.22653	-4.58416	-4.0144
T09B4.19	I	6163380	6163599	+	null					Not found	0	-4.3547	-4.45486	-4.15113	-4.22653	-4.58416	-4.0144
T09B4.t2	I	6163471	6163544	-	null					Not found	0	-4.3547	-4.45486	-4.15113	-4.22653	-4.58416	-4.0144
T09B4.t1	I	6164191	6164264	+	null					Not found	0	-4.3547	-4.45486	-4.15113	-4.22653	-4.58416	-4.0144
T09B4.8	I	6164719	6166539	-	T09B4.8	T09B4.8	No description	-	CDS	overlapping	0	5.59658	5.43861	5.61926	5.70355	6.36063	6.32123
T09B4.4	I	6167940	6168642	+	T09B4.4	T09B4.4	No description	+	CDS	overlapping	0	2.15485	2.25174	2.00087	1.90275	2.55652	2.34705
T09B4.16	I	6171595	6171658	+	null					Not found	0	-4.3547	-4.45486	-4.15113	-4.22653	-4.58416	-4.0144
mir-1	I	6172662	6172757	-	null					Not found	0	-4.3547	-4.45486	-4.15113	-4.22653	-4.58416	-4.0144
T09B4.14	I	6172671	6172796	+	null					Not found	0	-4.3547	-4.45486	-4.15113	-4.22653	-4.58416	-4.0144
T09B4.17	I	6172999	6173139	+	null					Not found	0	-4.3547	-4.45486	-4.15113	-4.22653	-4.58416	-4.0144
T09B4.13	I	6174995	6175138	+	null					Not found	0	-4.3547	-4.45486	-4.15113	-4.22653	-4.58416	-4.0144
T09B4.3	I	6176252	6178057	+	T09B4.3a	T09B4.3a	No description	+	CDS	overlapping	0	1.96723	2.17288	2.55546	2.31779	1.96016	1.69219
T09B4.15	I	6176880	6176943	-	T09B4.3a	T09B4.3a	No description	+	CDS	overlapping	0	-4.3547	-4.45486	-4.15113	-4.22653	-4.58416	-4.0144
T09B4.18	I	6176880	6176943	+	T09B4.3a	T09B4.3a	No description	+	CDS	overlapping	0	-4.3547	-4.45486	-4.15113	-4.22653	-4.58416	-4.0144
tin-44	I	6177983	6180840	-	T09B4.3b	T09B4.3b	No description	+	CDS	overlapping	0	6.42484	6.29799	6.16452	6.21087	6.36712	6.46515
chn-1	I	6181314	6183913	-	T09B4.10.1	T09B4.10.1	C-term of Hsp70-iNteracting protein (CHIP family); Hsp70-interacting protein [Source:UniProtKB/TrEMBL;Acc:G5ECY6]	-	CDS	overlapping	0	5.49601	5.3464	5.37808	4.91131	4.97085	5.01104
T09B4.2	I	6184072	6185368	+	T09B4.2.1	T09B4.2.1	No description	+	CDS	overlapping	0	5.13715	4.81089	4.84636	4.4685	4.23672	4.376
mir-4916	I	6185080	6185144	+	T09B4.2.1	T09B4.2.1	No description	+	CDS	overlapping	0	-4.3547	-4.45486	-4.15113	-4.22653	-4.58416	-4.0144
pigv-1	I	6185462	6188121	+	T09B4.1.1	T09B4.1.1	GPI mannosyltransferase pigv-1 [Source:UniProtKB/Swiss-Prot;Acc:O02164]	+	CDS	overlapping	0	6.56135	6.2896	6.1353	5.68868	5.29746	5.28735
T05E7.3	I	6188157	6192632	+	T05E7.3.1	T05E7.3.1	No description	+	CDS	overlapping	0	5.89928	5.62492	5.68035	5.1946	5.27001	5.31751
T05E7.4	I	6192552	6194897	-	T05E7.4	T05E7.4	No description	-	CDS	overlapping	0	0.751499	1.86707	0.955071	1.51043	-0.110233	0.307524
21ur-14010	I	6196174	6196194	-	null					Not found	0	-4.3547	-4.45486	-4.15113	-4.22653	-4.58416	-4.0144
col-55	I	6199141	6200193	+	T05E7.2	T05E7.2	COLlagen [Source:UniProtKB/TrEMBL;Acc:O01860]	+	CDS	overlapping	0	-4.3547	-4.45486	-4.15113	-4.22653	-4.58416	-4.0144
vet-1	I	6200798	6202076	-	T05E7.5	T05E7.5	Very Early Transcript [Source:UniProtKB/TrEMBL;Acc:O01861]	-	CDS	overlapping	0	-2.61773	-4.30285	-4.15113	-4.07453	-4.58416	-4.0144
T05E7.1	I	6203897	6206927	+	T05E7.1	T05E7.1	No description	+	CDS	overlapping	0	3.01647	3.39063	2.79529	3.47236	3.16775	3.39499
ech-1.2	I	6206955	6211155	-	T08B2.7a	T08B2.7a	Enoyl-CoA Hydratase [Source:UniProtKB/TrEMBL;Acc:Q9GYT0]	-	CDS	overlapping	0	8.42802	8.37992	8.5497	8.29915	8.55528	8.49954
mrpl-23	I	6211270	6211885	-	T08B2.8	T08B2.8	Probable 39S ribosomal protein L23, mitochondrial [Source:UniProtKB/Swiss-Prot;Acc:Q9GYS9]	-	CDS	overlapping	0	4.71617	4.62196	4.73897	4.65679	4.8205	5.08011
fars-1	I	6211986	6214645	-	T08B2.9a.1	T08B2.9a.1	Phenylalanyl Amino-acyl tRNA Synthetase [Source:UniProtKB/TrEMBL;Acc:Q86B36]	-	CDS	overlapping	0	7.33792	7.18398	7.21823	7.32154	7.29703	7.45048
T08B2.14	I	6212695	6212915	+	T08B2.9a.1	T08B2.9a.1	Phenylalanyl Amino-acyl tRNA Synthetase [Source:UniProtKB/TrEMBL;Acc:Q86B36]	-	CDS	overlapping	0	-4.3547	-4.45486	-4.15113	-4.22653	-4.58416	-4.0144
T08B2.15	I	6214665	6215731	+	T08B2.15.1	T08B2.15.1	No description	+	CDS	overlapping	0	-0.743265	-1.30285	-1.6772	-1.26717	-2.11023	-1.27744
rbm-5	I	6215669	6219911	+	T08B2.5a	T08B2.5a	RNA Binding Motif protein homolog [Source:UniProtKB/TrEMBL;Acc:Q86NK1]	+	CDS	overlapping	0	7.00065	6.94329	6.96449	6.51793	6.6136	6.71503
rps-17	I	6220090	6220766	-	T08B2.10.1	T08B2.10.1	40S ribosomal protein S17 [Source:UniProtKB/Swiss-Prot;Acc:O01692]	-	CDS	overlapping	0	9.69449	9.89229	9.97062	9.86349	10.1518	9.98289
T08B2.11	I	6221245	6223116	-	T08B2.11	T08B2.11	No description	-	CDS	overlapping	0	3.71019	3.97327	4.23928	3.62591	3.67636	3.83804
T08B2.4	I	6225096	6225964	+	T08B2.4	T08B2.4	No description	+	CDS	overlapping	0	0.320865	0.397586	0.701314	0.0953953	0.815766	0.722562
T08B2.12	I	6231496	6232129	-	T08B2.12	T08B2.12	No description	-	CDS	overlapping	0	2.22357	2.45203	2.52444	2.1734	1.52204	0.944954
col-56	I	6232777	6234280	+	T08B2.2	T08B2.2	COLlagen [Source:UniProtKB/TrEMBL;Acc:Q9GYS2]	+	CDS	overlapping	0	-1.39534	-1.71789	-1.6772	-2.48957	-0.525271	-0.692476
C48E7.7	I	6234708	6235391	+	C48E7.7	C48E7.7	No description	+	CDS	overlapping	0	-1.88077	-0.0549261	-0.298686	-0.489567	-3.43216	-2.27744
C48E7.6	I	6236134	6249762	+	C48E7.6	C48E7.6	No description	+	CDS	overlapping	0	4.44476	4.62196	4.62658	4.3849	4.51328	4.59703
C48E7.14	I	6238574	6238710	-	C48E7.6	C48E7.6	No description	+	CDS	overlapping	0	-4.3547	-4.45486	-4.15113	-4.22653	-4.58416	-4.0144
spp-15	I	6249556	6250197	-	C48E7.10	C48E7.10	SaPosin-like Protein family [Source:UniProtKB/TrEMBL;Acc:Q9BIC4]	-	CDS	overlapping	0	4.06877	4.40451	4.52051	3.30051	3.93853	3.98935
cof-2	I	6250475	6252834	+	C48E7.5	C48E7.5	COlmedin (Collagen plus olFactomedin) family; Collagen/olfactomedin domain containing protein 2 [Source:UniProtKB/TrEMBL;Acc:G5EBT7]	+	CDS	overlapping	0	1.94705	1.53004	1.83376	0.92547	0.815766	1.22506
cebp-2	I	6252986	6253584	+	C48E7.11.1	C48E7.11.1	C/EBP (CCAAT/enhancer-binding protein) homolog [Source:UniProtKB/TrEMBL;Acc:Q8IG69]	+	CDS	overlapping	0	3.10108	3.67443	3.65909	2.87967	3.48073	3.57223
lpd-2	I	6253701	6254947	+	C48E7.3	C48E7.3	LiPid Depleted [Source:UniProtKB/TrEMBL;Acc:Q8IG68]	+	CDS	overlapping	0	5.37095	5.41482	5.36062	5.00229	5.20989	5.41837
let-611	I	6255035	6257791	+	C48E7.2.1	C48E7.2.1	No description	+	CDS	overlapping	0	5.9253	5.83542	5.8448	5.65849	5.6606	5.80648
C48E7.1	I	6260249	6264540	+	C48E7.1	C48E7.1	No description	+	CDS	overlapping	0	5.86742	5.82127	6.10809	4.56572	6.35084	5.93526
C48E7.12	I	6263980	6264092	-	C48E7.1	C48E7.1	No description	+	CDS	overlapping	0	-4.3547	-4.45486	-4.15113	-4.22653	-4.58416	-4.0144
C48E7.13	I	6264565	6264709	-	null					Not found	0	-4.3547	-4.45486	-4.15113	-4.22653	-4.58416	-4.0144
oac-9	I	6265691	6269073	-	C48E7.8	C48E7.8	O-ACyltransferase homolog [Source:UniProtKB/TrEMBL;Acc:Q8IG66]	-	CDS	overlapping	0	4.00187	3.7793	3.84636	4.23381	3.49265	3.62945
twk-37	I	6269561	6271541	-	C48E7.9	C48E7.9	TWiK family of potassium channels [Source:UniProtKB/TrEMBL;Acc:Q8IG65]	-	CDS	overlapping	0	0.256735	0.604037	0.701314	0.879667	0.960156	1.49515
C10G11.8	I	6271866	6273780	-	C10G11.8	C10G11.8	No description	-	CDS	overlapping	0	6.97098	6.82062	6.94485	6.92194	6.38722	6.40087
spch-2	I	6274575	6275291	-	C10G11.9	C10G11.9	SPerm CHromatin enriched [Source:UniProtKB/TrEMBL;Acc:P91026]	-	CDS	overlapping	0	4.00676	4.56442	4.71512	4.62244	4.20808	4.40906
C10G11.13	I	6280456	6280583	+	null					Not found	0	-4.3547	-4.45486	-4.15113	-4.22653	-4.58416	-4.0144
C10G11.12	I	6283496	6283637	+	null					Not found	0	-4.3547	-4.45486	-4.15113	-4.22653	-4.58416	-4.0144
C10G11.17	I	6283531	6283672	-	null					Not found	0	-4.3547	-4.45486	-4.15113	-4.22653	-4.58416	-4.0144
chdp-1	I	6284973	6289340	+	C10G11.7a.1	C10G11.7a.1	Calponin Homology Domain containing Protein [Source:UniProtKB/TrEMBL;Acc:P91027]	+	CDS	overlapping	0	7.55802	7.49319	7.51756	7.29234	7.36793	7.46908
C10G11.15	I	6285688	6285899	-	C10G11.7a.1	C10G11.7a.1	Calponin Homology Domain containing Protein [Source:UniProtKB/TrEMBL;Acc:P91027]	+	CDS	overlapping	0	-4.3547	-4.45486	-4.15113	-4.22653	-4.58416	-4.0144
C10G11.14	I	6286348	6286572	-	C10G11.7a.1	C10G11.7a.1	Calponin Homology Domain containing Protein [Source:UniProtKB/TrEMBL;Acc:P91027]	+	CDS	overlapping	0	-4.3547	-4.45486	-4.15113	-4.22653	-4.58416	-4.0144
C10G11.6	I	6289433	6293855	+	C10G11.6b	C10G11.6b	No description	+	CDS	overlapping	0	4.69515	4.3446	4.35843	4.16387	4.07563	3.95138
pnk-1	I	6295067	6297625	+	C10G11.5a	C10G11.5a	PaNtothenate Kinase [Source:UniProtKB/TrEMBL;Acc:H2KYP8]	+	CDS	overlapping	0	6.13827	6.36869	6.08701	6.44903	5.40547	5.72256
srh-49	I	6297767	6299729	+	C10G11.4	C10G11.4	Serpentine Receptor, class H [Source:UniProtKB/TrEMBL;Acc:P91030]	+	CDS	overlapping	0	-4.3547	-3.30285	-4.15113	-4.22653	-3.43216	-4.0144
21ur-15496	I	6298936	6298956	-	C10G11.4	C10G11.4	Serpentine Receptor, class H [Source:UniProtKB/TrEMBL;Acc:P91030]	+	CDS	overlapping	0	-4.3547	-4.45486	-4.15113	-4.22653	-4.58416	-4.0144
srh-51	I	6300493	6302298	+	C10G11.3	C10G11.3	Serpentine Receptor, class H [Source:UniProtKB/TrEMBL;Acc:P91031]	+	CDS	overlapping	0	-4.3547	-4.45486	-4.15113	-4.22653	-4.58416	-4.0144
C10G11.16	I	6301377	6301526	-	C10G11.3	C10G11.3	Serpentine Receptor, class H [Source:UniProtKB/TrEMBL;Acc:P91031]	+	CDS	overlapping	0	-4.3547	-4.45486	-4.15113	-4.22653	-4.58416	-4.0144
srh-50	I	6302474	6304263	+	C10G11.2	C10G11.2	Serpentine Receptor, class H [Source:UniProtKB/TrEMBL;Acc:P91032]	+	CDS	overlapping	0	-4.3547	-4.45486	-4.15113	-4.07453	-4.58416	-4.0144
C10G11.10	I	6304916	6306363	-	C10G11.10	C10G11.10	No description	-	CDS	overlapping	0	1.11923	0.945074	1.75576	1.1734	1.05969	1.30752
C10G11.1	I	6307303	6308636	+	C10G11.1b	C10G11.1b	No description	+	CDS	overlapping	0	0.797303	0.867071	1.42714	1.56933	1.32273	1.30752
F26B1.5	I	6309114	6310781	+	F26B1.5	F26B1.5	Serine/threonine-protein phosphatase [Source:UniProtKB/TrEMBL;Acc:P91273]	+	CDS	overlapping	0	2.00676	1.88697	2.08834	2.56933	2.33602	2.28735
col-58	I	6311229	6312413	+	F26B1.4	F26B1.4	COLlagen [Source:UniProtKB/TrEMBL;Acc:P91274]	+	CDS	overlapping	0	4.63651	5.30448	4.46848	5.97259	3.01905	4.45048
srg-14	I	6312750	6314624	+	F26B1.6	F26B1.6	Serpentine receptor class gamma-14 [Source:UniProtKB/Swiss-Prot;Acc:P91275]	+	CDS	overlapping	0	-4.3547	-4.45486	-4.15113	-4.22653	-4.58416	-4.0144
ima-2	I	6315233	6317267	+	F26B1.3	F26B1.3	Importin subunit alpha-2 [Source:UniProtKB/Swiss-Prot;Acc:P91276]	+	CDS	overlapping	0	8.17533	7.86864	7.68606	7.53188	7.23672	7.3119
hrpk-1	I	6317701	6320365	+	F26B1.2a	F26B1.2a	Heterogeneous nuclear RibonucleoProtein (HnRNP) K homolog [Source:UniProtKB/TrEMBL;Acc:Q8I7G7]	+	CDS	overlapping	0	7.78386	7.7254	7.6671	7.60627	7.37197	7.42011
let-381	I	6320289	6324018	-	F26B1.7	F26B1.7	No description	-	CDS	overlapping	0	0.967228	0.555127	0.907765	0.247398	0.853241	1.04449
F26B1.1	I	6326875	6327972	+	F26B1.1	F26B1.1	No description	+	CDS	overlapping	0	-0.395342	0.555127	0.460306	-0.489567	0.42582	0.307524
F26B1.8	I	6329536	6330181	+	F26B1.8	F26B1.8	No description	+	CDS	overlapping	0	5.99697	5.81219	6.00228	5.64315	5.25434	5.32495
bli-4	I	6342231	6356678	+	K04F10.4a.1	K04F10.4a.1	Endoprotease bli-4 [Source:UniProtKB/Swiss- Prot;Acc:P51559]	+	CDS	overlapping	0	8.28364	8.23558	8.346	8.15879	8.30085	8.12095
K04F10.8	I	6348788	6348937	-	K04F10.4b.1	K04F10.4b.1	Endoprotease bli-4 [Source:UniProtKB/Swiss- Prot;Acc:P51559]	+	CDS	overlapping	0	-4.3547	-4.45486	-4.15113	-4.22653	-4.58416	-4.0144
K04F10.9	I	6351172	6351260	+	K04F10.4b.1	K04F10.4b.1	Endoprotease bli-4 [Source:UniProtKB/Swiss- Prot;Acc:P51559]	+	CDS	overlapping	0	0.0452304	0.156578	0.755762	0.384902	0.853241	0.597031
mut-2	I	6356614	6358410	-	K04F10.6a	K04F10.6a	MUTator [Source:UniProtKB/TrEMBL;Acc:Q8IA66]	-	CDS	overlapping	0	5.18532	5.07436	5.0149	4.13979	4.05166	4.35677
K04F10.3	I	6358585	6360457	+	K04F10.3a	K04F10.3a	Endoplasmic reticulum-like protein [Source:UniProtKB/TrEMBL;Acc:O44769]	+	CDS	overlapping	0	5.39349	5.08946	4.87739	4.51793	4.6393	4.66508
K04F10.2	I	6360844	6364172	+	K04F10.2	K04F10.2	Protein KIAA0556 homolog [Source:UniProtKB/Swiss-Prot;Acc:O44770]	+	CDS	overlapping	0	-0.0327721	-0.495499	-0.414163	-0.0745298	-0.847199	-0.692476
K04F10.1	I	6364886	6366224	+	K04F10.1	K04F10.1	No description	+	CDS	overlapping	0	2.02612	2.22071	1.83376	1.44903	2.05969	1.83804
K04F10.7	I	6366331	6368078	+	K04F10.7	K04F10.7	No description	+	CDS	overlapping	0	5.45373	5.31737	5.38674	5.13248	5.22247	5.37839
ZC308.4	I	6368270	6369598	+	ZC308.4a	ZC308.4a	No description	+	CDS	overlapping	0	4.82797	4.3482	4.08302	2.87967	1.32273	1.66116
gld-2	I	6369934	6386183	+	ZC308.1a	ZC308.1a	Poly(A) RNA polymerase gld-2 [Source:UniProtKB/Swiss-Prot;Acc:O17087]	+	CDS	overlapping	0	7.86944	7.81414	7.79772	7.73162	7.43628	7.46009
ZC308.6	I	6374842	6374988	-	ZC308.1a	ZC308.1a	Poly(A) RNA polymerase gld-2 [Source:UniProtKB/Swiss-Prot;Acc:O17087]	+	CDS	overlapping	0	-4.3547	-4.45486	-4.15113	-4.22653	-4.58416	-4.0144
ZC308.5	I	6375006	6375564	-	ZC308.1a	ZC308.1a	Poly(A) RNA polymerase gld-2 [Source:UniProtKB/Swiss-Prot;Acc:O17087]	+	CDS	overlapping	0	-4.3547	-4.45486	-4.15113	-4.22653	-4.58416	-4.0144
klu-2	I	6386149	6392524	-	ZC328.2	ZC328.2	KLUmpfuss related [Source:UniProtKB/TrEMBL;Acc:O02050]	-	CDS	overlapping	0	2.38227	2.45203	2.26766	1.75836	1.88977	1.75231
ZC328.7	I	6402649	6402806	-	null					Not found	0	-4.3547	-4.45486	-4.15113	-4.22653	-4.58416	-4.0144
ZC328.6	I	6402649	6402806	+	null					Not found	0	-4.3547	-4.45486	-4.15113	-4.22653	-4.58416	-4.0144
cuti-1	I	6404587	6405705	+	ZC328.1	ZC328.1	CUTicle and epithelial Integrity [Source:UniProtKB/TrEMBL;Acc:O02051]	+	CDS	overlapping	0	4.22776	4.68014	5.0343	2.91415	6.32439	6.02634
ZC328.5	I	6405882	6406936	-	ZC328.5	ZC328.5	No description	-	CDS	overlapping	0	-4.3547	-4.45486	0.460306	-4.22653	-4.58416	-4.0144
san-1	I	6407458	6409212	+	ZC328.4	ZC328.4	No description	+	CDS	overlapping	0	5.07343	4.95218	4.98672	4.30917	4.22962	4.24612
ZC328.3	I	6409050	6417010	-	ZC328.4	ZC328.4	No description	+	CDS	overlapping	0	5.54382	5.17693	5.39104	4.61896	5.61769	5.32742
R10A10.1	I	6418565	6418809	+	R10A10.1	R10A10.1	No description	+	CDS	overlapping	0	-4.3547	-4.45486	-4.15113	-4.22653	-4.58416	-4.0144
rbx-2	I	6420660	6421985	-	R10A10.2	R10A10.2	Yeast RBX (Ring finger protein) homolog [Source:UniProtKB/TrEMBL;Acc:P91404]	-	CDS	overlapping	0	3.63651	3.72505	4.00087	3.35173	3.18255	3.69219
ncbp-1	I	6421978	6425794	+	F37E3.1	F37E3.1	Nuclear cap-binding protein subunit 1 [Source:UniProtKB/Swiss-Prot;Acc:O01763]	+	CDS	overlapping	0	6.72804	6.43355	6.57452	6.38899	6.34015	6.57327
lron-6	I	6425793	6428942	-	F37E3.2	F37E3.2	ELRR (Extracellular Leucine-Rich Repeat) ONly [Source:UniProtKB/TrEMBL;Acc:O01764]	-	CDS	overlapping	0	-0.617735	-2.71789	-2.41416	-1.48957	-1.8472	-1.05505
comp-1	I	6429525	6431586	-	F37E3.3	F37E3.3	Sperm COMPetition [Source:UniProtKB/TrEMBL;Acc:O01765]	-	CDS	overlapping	0	4.32087	4.31186	4.37156	4.37668	3.88977	4.13195
F37E3.5	I	6432139	6432212	-	null					Not found	0	-4.3547	-4.45486	-4.15113	-4.22653	-4.58416	-4.0144
F37E3.4	I	6432139	6432212	+	null					Not found	0	-4.3547	-4.45486	-4.15113	-4.22653	-4.58416	-4.0144
snt-4	I	6436058	6441192	+	T23H2.2	T23H2.2	SyNapTotagmin [Source:UniProtKB/TrEMBL;Acc:P91493]	+	CDS	overlapping	0	5.32087	5.36957	5.56502	5.01823	5.55794	5.45727
T23H2.3	I	6441637	6446465	-	T23H2.3	T23H2.3	No description	-	CDS	overlapping	0	7.12373	7.12079	7.0058	6.82256	6.94342	6.86041
npp-12	I	6447304	6453933	+	T23H2.1	T23H2.1	Nuclear Pore complex Protein [Source:UniProtKB/TrEMBL;Acc:P91495]	+	CDS	overlapping	0	7.94324	7.63893	7.58959	7.84471	7.7672	7.83109
mam-8	I	6453875	6456984	-	T23H2.4	T23H2.4	MAM (Meprin, A5-protein, PTPmu) domain protein [Source:UniProtKB/TrEMBL;Acc:P91496]	-	CDS	overlapping	0	1.18962	1.47851	1.80823	1.51043	1.83463	2.36642
T23H2.6	I	6456341	6456487	-	T23H2.4	T23H2.4	MAM (Meprin, A5-protein, PTPmu) domain protein [Source:UniProtKB/TrEMBL;Acc:P91496]	-	CDS	overlapping	0	-4.3547	-4.45486	-4.15113	-4.22653	-4.58416	-4.0144
rab-10	I	6457061	6458479	-	T23H2.5.1	T23H2.5.1	Ras-related protein Rab-10 [Source:UniProtKB/Swiss-Prot;Acc:Q94148]	-	CDS	overlapping	0	6.23817	6.25557	6.15696	5.89988	5.92869	6.01871
K06A5.10	I	6459477	6459596	+	null					Not found	0	-4.3547	-4.45486	-4.15113	-4.22653	-4.58416	-4.0144
knl-2	I	6460433	6464286	+	K06A5.4	K06A5.4	Kinetochore null protein 2 [Source:UniProtKB/Swiss-Prot;Acc:O44548]	+	CDS	overlapping	0	7.04464	6.72229	6.82504	6.20972	6.13008	6.25134
acdh-3	I	6464197	6466941	-	K06A5.6.1	K06A5.6.1	Acyl CoA DeHydrogenase [Source:UniProtKB/TrEMBL;Acc:O44549]	-	CDS	overlapping	0	7.03929	6.95218	6.93457	6.91699	7.1528	7.13901
K06A5.3	I	6466752	6467515	+	K06A5.3	K06A5.3	Major sperm protein [Source:UniProtKB/TrEMBL;Acc:O44550]	+	CDS	overlapping	0	2.72804	2.77396	3.22969	2.77096	3.01905	2.85184
K06A5.2	I	6468113	6469392	+	K06A5.2	K06A5.2	No description	+	CDS	overlapping	0	6.66613	6.60027	6.65641	6.68203	6.2314	6.10194
cdc-25.1	I	6469386	6471995	-	K06A5.7.1	K06A5.7.1	M-phase inducer phosphatase cdc-25.1 [Source:UniProtKB/Swiss-Prot;Acc:O44552]	-	CDS	overlapping	0	7.30609	7.10176	7.0114	6.4549	6.2144	6.28226
K06A5.1	I	6473207	6476756	+	K06A5.1b	K06A5.1b	No description	+	CDS	overlapping	0	6.45551	6.27835	6.3058	5.9353	6.1157	6.17926
nmtn-1	I	6474183	6489030	-	K06A5.1b	K06A5.1b	No description	+	CDS	overlapping	0	2.22357	1.88697	2.26766	2.66694	2.42582	2.54699
sulp-1	I	6482451	6485857	+	K06A5.8b.1	K06A5.8b.1	NeMiTiN (Neuronal enriched MAP interacting protein) homolog [Source:UniProtKB/TrEMBL;Acc:Q95X65]	-	CDS	overlapping	0	0.18962	-0.302854	-0.677197	-0.752602	-0.731721	-0.277438
K06A5.9	I	6482969	6483112	-	K06A5.8b.1	K06A5.8b.1	NeMiTiN (Neuronal enriched MAP interacting protein) homolog [Source:UniProtKB/TrEMBL;Acc:Q95X65]	-	CDS	overlapping	0	-4.3547	-4.45486	-4.15113	-4.22653	-4.58416	-4.0144
dbr-1	I	6490716	6492727	-	C55B7.8	C55B7.8	Lariat debranching enzyme [Source:UniProtKB/Swiss-Prot;Acc:Q966M6]	-	CDS	overlapping	0	5.4573	5.07869	5.21762	4.9339	4.94722	5.19559
mdt-18	I	6492722	6494754	-	C55B7.8	C55B7.8	Lariat debranching enzyme [Source:UniProtKB/Swiss-Prot;Acc:Q966M6]	-	CDS	overlapping	0	4.63335	4.63378	4.51657	4.50667	4.48968	4.77059
uri-1	I	6494216	6496109	+	C55B7.5.1	C55B7.5.1	URI (Unconventional prefoldin RPB5 Interactor) homolog [Source:UniProtKB/TrEMBL;Acc:Q966M4]	+	CDS	overlapping	0	6.03092	5.8418	5.86815	5.33486	5.18806	5.45953
acdh-1	I	6497436	6499560	+	C55B7.4a	C55B7.4a	Acyl CoA DeHydrogenase [Source:UniProtKB/TrEMBL;Acc:Q8IAB6]	+	CDS	overlapping	0	10.8935	10.4953	10.7721	11.273	10.9237	11.31
C55B7.3	I	6499537	6501410	+	C55B7.3	C55B7.3	Protein-tyrosine-phosphatase [Source:UniProtKB/TrEMBL;Acc:Q966M2]	+	CDS	overlapping	0	4.96472	4.93077	5.10678	5.52352	5.36388	5.33236
C55B7.10	I	6502167	6503920	-	C55B7.10	C55B7.10	No description	-	CDS	overlapping	0	2.80853	2.77396	3.08834	2.79583	3.09922	3.12628
gly-2	I	6507894	6511630	+	C55B7.2	C55B7.2	Alpha-1,6-mannosylglycoprotein 6-beta-N- acetylglucosaminyltransferase [Source:UniProtKB/Swiss- Prot;Acc:Q9NDH7]	+	CDS	overlapping	0	4.65528	4.57059	4.64833	4.54752	3.44436	4.10914
C55B7.11	I	6511612	6513843	-	C55B7.11.1	C55B7.11.1	No description	-	CDS	overlapping	0	4.7072	4.37663	4.52444	4.51419	4.01492	4.30752
glh-2	I	6513928	6517507	+	C55B7.1	C55B7.1	ATP-dependent RNA helicase glh-2 [Source:UniProtKB/Swiss-Prot;Acc:Q966L9]	+	CDS	overlapping	0	7.40093	7.1622	7.1449	6.52073	6.1603	6.31999
che-1	I	6517575	6520879	-	C55B7.12a	C55B7.12a	Transcription factor che-1 [Source:UniProtKB/Swiss-Prot;Acc:Q966L8]	-	CDS	overlapping	0	-4.3547	-4.45486	-3.99913	-4.22653	-4.58416	-4.0144
C55B7.13	I	6518397	6518619	+	C55B7.12a	C55B7.12a	Transcription factor che-1 [Source:UniProtKB/Swiss-Prot;Acc:Q966L8]	-	CDS	overlapping	0	-4.3547	-4.45486	-4.15113	-4.22653	-4.58416	-4.0144
T10E9.5	I	6521829	6523442	-	T10E9.5	T10E9.5	No description	-	CDS	overlapping	0	-4.2027	-4.30285	-1.6772	-3.07453	-2.8472	-2.8624
T10E9.4	I	6525045	6528689	+	T10E9.4.1	T10E9.4.1	No description	+	CDS	overlapping	0	7.37615	7.3731	7.51608	7.52026	7.33561	7.35313
T10E9.12	I	6525051	6525215	-	null					Not found	0	-4.2027	-4.45486	-4.15113	-0.752602	-4.58416	-4.0144
T10E9.6	I	6529158	6530099	-	T10E9.6	T10E9.6	No description	-	CDS	overlapping	0	1.70419	1.189	1.80823	1.90275	1.42582	1.83804
nuo-2	I	6530131	6531963	-	T10E9.7	T10E9.7	NADH Ubiquinone Oxidoreductase [Source:UniProtKB/TrEMBL;Acc:Q86NC2]	-	CDS	overlapping	0	7.02372	7.20296	7.15885	7.0353	7.33644	7.27651
T10E9.14	I	6531983	6533031	-	T10E9.14	T10E9.14	No description	-	CDS	overlapping	0	3.82521	3.78461	3.75576	3.98617	2.92539	3.59703
T10E9.3	I	6534072	6539193	+	T10E9.3	T10E9.3	No description	+	CDS	overlapping	0	7.15265	7.57059	7.33738	8.13218	4.63123	6.47634
T10E9.13	I	6535367	6535436	-	T10E9.3	T10E9.3	No description	+	CDS	overlapping	0	-4.3547	-4.45486	-4.15113	-4.07453	-4.58416	-4.0144
T10E9.11	I	6535367	6535436	+	T10E9.3	T10E9.3	No description	+	CDS	overlapping	0	-4.3547	-4.45486	-4.15113	-4.07453	-4.58416	-4.0144
T10E9.8	I	6539129	6541084	-	T10E9.8.1	T10E9.8.1	No description	-	CDS	overlapping	0	1.15485	1.76324	1.58584	0.92547	2.61223	2.423
T10E9.2	I	6542090	6544966	+	T10E9.2	T10E9.2	No description	+	CDS	overlapping	0	5.74713	5.46368	5.56883	5.09289	5.18255	5.27459
T10E9.1	I	6545110	6546593	+	T10E9.1	T10E9.1	No description	+	CDS	overlapping	0	4.97721	4.72505	4.79529	4.40929	4.42271	4.59293
acdh-4	I	6546615	6548675	-	T10E9.9a	T10E9.9a	Acyl CoA DeHydrogenase [Source:UniProtKB/TrEMBL;Acc:O01607]	-	CDS	overlapping	0	4.33258	4.37663	4.41027	4.47622	3.80624	4.29242
21ur-14742	I	6546722	6546742	+	T10E9.9a	T10E9.9a	Acyl CoA DeHydrogenase [Source:UniProtKB/TrEMBL;Acc:O01607]	-	CDS	overlapping	0	-4.3547	-4.45486	-4.15113	-4.22653	-4.58416	-4.0144
F57B10.8	I	6548644	6550447	-	F57B10.8.1	F57B10.8.1	No description	-	CDS	overlapping	0	4.49079	4.35536	4.39748	4.00762	4.05969	4.423
spg-20	I	6550536	6552665	-	F57B10.9	F57B10.9	SPG (Spastic paraplegia) [Source:UniProtKB/TrEMBL;Acc:O44735]	-	CDS	overlapping	0	3.64279	3.71951	4.02878	3.57652	3.4867	3.77422
ucr-11	I	6552834	6553379	-	F57B10.14	F57B10.14	Ubiquinol-Cytochrome c oxidoReductase complex [Source:UniProtKB/TrEMBL;Acc:Q8MXI1]	-	CDS	overlapping	0	6.09077	6.54185	6.48871	6.14585	6.38242	6.29621
dad-1	I	6553481	6554290	-	F57B10.10	F57B10.10	Dolichyl-diphosphooligosaccharide--protein glycosyltransferase subunit dad-1 [Source:UniProtKB/Swiss- Prot;Acc:P52872]	-	CDS	overlapping	0	6.23817	6.23048	6.17954	6.26643	6.53938	6.41139
F57B10.17	I	6554504	6554709	-	null					Not found	0	-4.3547	-4.45486	-4.15113	-4.22653	-4.58416	-4.0144
tre-1	I	6554729	6558623	+	F57B10.7	F57B10.7	Trehalase [Source:UniProtKB/TrEMBL;Acc:G5EC40]	+	CDS	overlapping	0	7.07749	6.82385	6.94192	6.5365	6.84687	6.73472
xpg-1	I	6558696	6562346	+	F57B10.6	F57B10.6	XPG (Xeroderma Pigmentosum group G) DNA repair gene homolog [Source:UniProtKB/TrEMBL;Acc:O44737]	+	CDS	overlapping	0	5.83896	5.73332	5.79041	5.34964	5.40231	5.44821
21ur-14797	I	6562649	6562669	+	null					Not found	0	-4.3547	-4.45486	-4.15113	-4.22653	-4.58416	-4.0144
F57B10.5	I	6562699	6563660	+	F57B10.5	F57B10.5	No description	+	CDS	overlapping	0	6.19818	6.17085	6.26179	6.11776	6.29916	6.4819
bag-1	I	6563629	6564451	-	F57B10.11	F57B10.11	BAG family molecular chaperone regulator 1 [Source:UniProtKB/Swiss-Prot;Acc:O44739]	-	CDS	overlapping	0	5.07343	5.35714	5.13273	5.20624	5.22247	5.15162
mei-2	I	6564749	6565868	-	F57B10.12	F57B10.12	Meiotic spindle formation protein 2 [Source:UniProtKB/Swiss-Prot;Acc:O44740]	-	CDS	overlapping	0	6.29216	5.97908	5.83376	5.02613	4.18989	4.53848
F57B10.4	I	6566173	6568905	+	F57B10.4	F57B10.4	No description	+	CDS	overlapping	0	6.16581	5.98139	5.9681	5.72799	5.64866	5.70556
ipgm-1	I	6569494	6572598	+	F57B10.3a	F57B10.3a	2,3-bisphosphoglycerate-independent phosphoglycerate mutase [Source:UniProtKB/Swiss- Prot;Acc:G5EFZ1]	+	CDS	overlapping	0	7.97628	7.89313	7.97278	7.88475	8.00975	7.95578
let-607	I	6574004	6585510	+	F57B10.1.1	F57B10.1.1	No description	+	CDS	overlapping	0	7.34178	7.45245	7.27292	7.38899	7.4149	7.21642
F57B10.16	I	6577275	6577476	-	null					Not found	0	-4.3547	-4.45486	-4.15113	-4.22653	-4.58416	-4.0144
F57B10.18	I	6577335	6577476	+	null					Not found	0	-4.3547	-4.45486	-4.15113	-4.22653	-4.58416	-4.0144
F48A9.4	I	6581853	6582000	-	F57B10.1.1	F57B10.1.1	No description	+	CDS	overlapping	0	-4.3547	-4.45486	-4.15113	-4.22653	-4.58416	-4.0144
try-6	I	6585039	6587882	+	F48A9.3	F48A9.3	TRYpsin-like protease [Source:UniProtKB/TrEMBL;Acc:O01566]	+	CDS	overlapping	0	2.59172	2.67443	3.22969	2.77096	2.9941	3.02024
F48A9.5	I	6592082	6592231	+	null					Not found	0	-4.3547	-4.45486	-4.15113	-4.22653	-4.58416	-4.0144
F48A9.2	I	6592332	6593831	+	F48A9.2	F48A9.2	No description	+	CDS	overlapping	0	1.65528	1.94507	2.35843	1.31779	1.49858	2.02024
F48A9.1	I	6594320	6596231	+	F48A9.1	F48A9.1	No description	+	CDS	overlapping	0	4.55885	4.27835	4.6119	3.75202	3.17517	3.81708
D2092.6	I	6596919	6598928	+	D2092.6	D2092.6	No description	+	CDS	overlapping	0	0.751499	0.0190745	1.13016	0.247398	-0.432161	1.423
maco-1	I	6598981	6607520	-	D2092.5	D2092.5	MACOilin homolog [Source:UniProtKB/TrEMBL;Acc:P91193]	-	CDS	overlapping	0	7.64514	7.43693	7.35402	6.19693	6.0914	6.1558
D2092.15	I	6598989	6599044	-	null					Not found	0	0.320865	0.341003	0.0883373	-1.48957	-1.26224	-0.540473
D2092.13	I	6608341	6608517	+	null					Not found	0	-4.3547	-4.45486	-4.15113	-4.22653	-4.58416	-4.0144
D2092.4	I	6612188	6615990	-	D2092.4	D2092.4	No description	-	CDS	overlapping	0	5.81828	6.01343	6.16704	6.2016	6.51255	6.5213
D2092.12	I	6615514	6615591	+	D2092.4	D2092.4	No description	-	CDS	overlapping	0	-4.3547	-4.45486	-4.15113	-4.22653	-4.58416	-4.0144
tsp-19	I	6616304	6618560	+	D2092.7	D2092.7	TetraSPanin family [Source:UniProtKB/TrEMBL;Acc:P91195]	+	CDS	overlapping	0	2.72804	2.51733	2.98956	3.14464	3.107	3.27715
D2092.8	I	6620665	6621292	+	D2092.8	D2092.8	No description	+	CDS	overlapping	0	3.44116	3.95453	3.58584	4.49912	2.60126	3.59703
acr-11	I	6621687	6624894	-	D2092.3	D2092.3	AcetylCholine Receptor [Source:UniProtKB/TrEMBL;Acc:P91197]	-	CDS	overlapping	0	-0.115234	0.867071	0.524436	-0.167639	0.0272704	-0.161961
ppfr-2	I	6625066	6626788	-	D2092.2	D2092.2	Protein Phosphatase Four Regulatory subunit [Source:UniProtKB/TrEMBL;Acc:P91198]	-	CDS	overlapping	0	5.63335	5.47358	5.50867	5.09289	4.9407	5.10627
21ur-13226	I	6626317	6626337	-	D2092.2	D2092.2	Protein Phosphatase Four Regulatory subunit [Source:UniProtKB/TrEMBL;Acc:P91198]	-	CDS	overlapping	0	-0.115234	-0.495499	-0.829201	-0.904605	-0.97273	-0.540473
D2092.10	I	6627045	6627914	-	D2092.10	D2092.10	No description	-	CDS	overlapping	0	-4.3547	-4.45486	-4.15113	-4.22653	-4.58416	-4.0144
mctp-1	I	6629717	6637429	-	D2092.1a	D2092.1a	Multiple C2 and Transmembrane region Protein family homolog [Source:UniProtKB/TrEMBL;Acc:E9P851]	-	CDS	overlapping	0	4.50466	4.18499	4.45209	4.43722	3.88072	4.33236
D2092.14	I	6632451	6632594	+	D2092.1a	D2092.1a	Multiple C2 and Transmembrane region Protein family homolog [Source:UniProtKB/TrEMBL;Acc:E9P851]	-	CDS	overlapping	0	-4.3547	-4.45486	-4.15113	-4.22653	-4.58416	-4.0144
try-7	I	6640662	6642643	-	ZC581.6	ZC581.6	TRYpsin-like protease [Source:UniProtKB/TrEMBL;Acc:O01771]	-	CDS	overlapping	0	2.93685	2.77396	3.1094	3.08534	2.87162	3.18199
ZC581.10	I	6642719	6643667	-	ZC581.10	ZC581.10	No description	-	CDS	overlapping	0	2.00676	2.82643	3.06696	2.15429	2.83463	2.66116
ZC581.3	I	6651220	6655430	+	ZC581.3	ZC581.3	No description	+	CDS	overlapping	0	4.78599	4.45537	4.73897	4.35173	2.94288	3.56386
ZC581.13	I	6652120	6652171	-	ZC581.3	ZC581.3	No description	+	CDS	overlapping	0	-4.3547	-4.45486	-4.15113	-4.22653	-4.58416	-4.0144
ZC581.2	I	6655608	6658371	+	ZC581.2	ZC581.2	No description	+	CDS	overlapping	0	3.22357	3.56133	3.62293	3.71989	3.45048	3.71503
ZC581.14	I	6659272	6659356	-	null					Not found	0	-4.3547	-4.45486	-4.15113	-4.22653	-4.58416	-4.0144
ZC581.11	I	6659272	6659356	+	null					Not found	0	-4.3547	-4.45486	-4.15113	-4.22653	-4.58416	-4.0144
ZC581.7	I	6660436	6662315	-	ZC581.7	ZC581.7	Tyrosine-protein kinase [Source:UniProtKB/TrEMBL;Acc:O01774]	-	CDS	overlapping	0	4.03092	4.08946	4.277	4.49912	4.09922	4.49954
nekl-2	I	6663050	6665160	+	ZC581.1	ZC581.1	Serine/threonine-protein kinase nekl-2 [Source:UniProtKB/Swiss-Prot;Acc:O01775]	+	CDS	overlapping	0	3.57866	3.97327	3.96666	3.83236	3.8205	4.56805
ZC581.9	I	6665077	6673840	-	ZC581.1	ZC581.1	Serine/threonine-protein kinase nekl-2 [Source:UniProtKB/Swiss-Prot;Acc:O01775]	+	CDS	overlapping	0	2.86339	2.41139	2.28628	2.22925	2.16775	2.0918
ZC581.12	I	6667205	6667349	+	ZC581.9a	ZC581.9a	No description	-	CDS	overlapping	0	-4.3547	-4.45486	-4.15113	-4.22653	-4.58416	-4.0144
C17F3.1	I	6669184	6669592	+	ZC581.9a	ZC581.9a	No description	-	CDS	overlapping	0	4.62385	4.96861	5.15062	4.58725	4.16775	4.30251
C17F3.3	I	6682333	6683697	+	C17F3.3	C17F3.3	No description	+	CDS	overlapping	0	2.06409	2.22071	2.97815	2.1734	2.41333	2.54699
C17F3.4	I	6686724	6686776	-	null					Not found	0	-4.3547	-4.45486	-4.15113	-4.22653	-4.58416	-4.0144
ckr-1	I	6687349	6691662	-	T23B3.4	T23B3.4	CholecystoKinin Receptor homolog [Source:UniProtKB/TrEMBL;Acc:P91487]	-	CDS	overlapping	0	-0.115234	-0.215391	0.248802	-0.267175	-0.731721	-1.54047
T23B3.7	I	6695368	6695424	-	null					Not found	0	-4.3547	-4.45486	-4.15113	-4.22653	-4.58416	-4.0144
T23B3.5	I	6705546	6706422	-	T23B3.5	T23B3.5	No description	-	CDS	overlapping	0	4.72211	5.73881	6.00509	4.92828	5.52929	5.55545
T23B3.6	I	6706766	6708919	-	T23B3.6	T23B3.6	No description	-	CDS	overlapping	0	-2.2027	-0.602414	-2.41416	-2.07453	-0.847199	-1.27744
T23B3.9	I	6710216	6710543	+	null					Not found	0	-4.3547	-4.45486	-4.15113	-4.22653	-4.58416	-4.0144
T23B3.8	I	6710870	6711201	+	T23B3.8	T23B3.8	No description	+	CDS	overlapping	0	-4.3547	-4.45486	-4.15113	-4.22653	-4.58416	-4.0144
T23B3.2	I	6715949	6717090	+	T23B3.2.1	T23B3.2.1	No description	+	CDS	overlapping	0	4.42666	4.63966	4.58584	4.66356	3.75271	4.28735
T23B3.1	I	6717819	6719430	+	T23B3.1a	T23B3.1a	No description	+	CDS	overlapping	0	6.1181	5.97676	6.0274	5.74085	5.78822	5.85528
W02D3.4	I	6719368	6723059	-	W02D3.4.1	W02D3.4.1	No description	-	CDS	overlapping	0	5.88742	5.88697	5.68035	5.64315	5.58325	5.82934
mec-6	I	6724917	6728330	+	W02D3.3.1	W02D3.3.1	Mechanosensory abnormality protein 6 [Source:UniProtKB/Swiss-Prot;Acc:O01811]	+	CDS	overlapping	0	0.441159	0.784609	0.955071	0.62591	1.05969	0.661161
lbp-6	I	6728290	6729376	-	W02D3.5	W02D3.5	Fatty acid-binding protein homolog 6 [Source:UniProtKB/Swiss-Prot;Acc:O01812]	-	CDS	overlapping	0	8.16226	8.04172	8.2559	8.16388	8.53777	8.48522
ant-1.2	I	6729996	6730959	-	W02D3.6	W02D3.6	Adenine Nucleotide Translocator [Source:UniProtKB/TrEMBL;Acc:O01813]	-	CDS	overlapping	0	-4.3547	-4.45486	-1.99913	-4.22653	-4.58416	-3.8624
lbp-5	I	6731267	6732280	-	W02D3.7	W02D3.7	Fatty acid-binding protein homolog 5 [Source:UniProtKB/Swiss-Prot;Acc:O01814]	-	CDS	overlapping	0	5.44296	5.47851	5.51263	5.28522	4.97085	5.14322
smg-5	I	6734029	6736161	-	W02D3.8	W02D3.8	Nonsense-mediated mRNA decay protein; Suppressor with Morphological effect on Genitalia [Source:UniProtKB/TrEMBL;Acc:G5ECF1]	-	CDS	overlapping	0	4.46973	4.3482	4.35843	3.82634	4.24732	4.39027
dhod-1	I	6736680	6741175	+	W02D3.2.1	W02D3.2.1	Dihydroorotate dehydrogenase (quinone), mitochondrial [Source:UniProtKB/TrEMBL;Acc:O01815]	+	CDS	overlapping	0	6.24335	6.10016	6.28512	6.19343	6.28894	6.47522
cytb-5.2	I	6741274	6741877	+	W02D3.1.1	W02D3.1.1	YTochrome B [Source:UniProtKB/TrEMBL;Acc:O01816]	+	CDS	overlapping	0	6.28715	6.43524	6.45002	6.141	6.44589	6.34583
W02D3.12	I	6741984	6742358	+	W02D3.12	W02D3.12	No description	+	CDS	overlapping	0	3.24851	3.60404	3.76243	3.32635	3.42582	3.41372
unc-37	I	6742293	6745341	-	W02D3.12	W02D3.12	No description	+	CDS	overlapping	0	5.73394	5.55978	5.46031	4.99961	5.26481	5.11201
fnci-1	I	6745991	6753031	-	W02D3.10a	W02D3.10a	FANCI (Fanconi anemia complex component I) homolog [Source:UniProtKB/TrEMBL;Acc:Q7Z150]	-	CDS	overlapping	0	6.4573	6.25174	6.27816	5.88692	5.94938	6.20772
hrpf-1	I	6753219	6756348	-	W02D3.11a	W02D3.11a	HnRNP F homolog [Source:UniProtKB/TrEMBL;Acc:Q9BIB7]	-	CDS	overlapping	0	5.69212	5.85323	5.55546	5.33061	5.73651	5.36882
F08B6.6	I	6757175	6757233	+	null					Not found	0	-4.3547	-4.45486	-4.15113	-4.22653	-4.58416	-4.0144
gpc-2	I	6757763	6758178	+	F08B6.2	F08B6.2	G Protein, Gamma subunit; Heterotrimeric G protein gamma subunit 2 [Source:UniProtKB/TrEMBL;Acc:G5ECT6]	+	CDS	overlapping	0	5.34227	5.6557	5.44382	5.3391	5.65265	5.47075
calu-2	I	6758181	6760179	-	F08B6.3	F08B6.3	CALUmenin (Calcium-binding protein) homolog [Source:UniProtKB/TrEMBL;Acc:Q9TYS8]	-	CDS	overlapping	0	3.14603	3.12341	3.58584	2.87967	3.26828	3.36642
F08B6.1	I	6760416	6761435	+	F08B6.1	F08B6.1	No description	+	CDS	overlapping	0	3.20669	2.77396	2.61558	2.79583	2.29576	2.67676
unc-87	I	6761228	6767797	-	F08B6.1	F08B6.1	No description	+	CDS	overlapping	0	9.40336	9.48372	9.58854	9.56311	9.68207	9.68606
F08B6.7	I	6768385	6768545	-	null					Not found	0	-4.3547	-4.45486	-4.15113	-4.22653	-4.58416	-4.0144
pqn-21	I	6773976	6780151	-	C37A2.5a	C37A2.5a	Prion-like-(Q/N-rich)-domain-bearing protein; Putative MAP-like protein [Source:UniProtKB/TrEMBL;Acc:G5EF29]	-	CDS	overlapping	0	4.96973	4.66293	4.84636	4.5291	4.76751	4.86892
cye-1	I	6780806	6784396	+	C37A2.4a	C37A2.4a	G1/S-specific cyclin-E [Source:UniProtKB/Swiss-Prot;Acc:O01501]	+	CDS	overlapping	0	7.07691	6.84499	6.70305	6.48389	6.07266	6.35798
C37A2.t1	I	6781803	6781874	+	C37A2.4a	C37A2.4a	G1/S-specific cyclin-E [Source:UniProtKB/Swiss-Prot;Acc:O01501]	+	CDS	overlapping	0	-4.3547	-4.45486	-4.15113	-4.22653	-4.58416	-4.0144
acdh-5	I	6784854	6787139	+	C37A2.3	C37A2.3	Acyl CoA DeHydrogenase [Source:UniProtKB/TrEMBL;Acc:O01502]	+	CDS	overlapping	0	4.07807	4.06783	4.29089	4.40929	3.96444	4.15997
C37A2.6	I	6788032	6789002	-	C37A2.6	C37A2.6	Electron transfer flavoprotein beta subunit lysine methyltransferase homolog [Source:UniProtKB/Swiss- Prot;Acc:O01503]	-	CDS	overlapping	0	1.86339	1.45203	1.49273	1.01293	1.05969	1.38553
C37A2.7	I	6789039	6789738	-	C37A2.7	C37A2.7	60S acidic ribosomal protein P2 [Source:UniProtKB/Swiss-Prot;Acc:O01504]	-	CDS	overlapping	0	8.97768	9.20097	9.14601	9.21894	9.48428	9.2902
C37A2.9	I	6790698	6790838	-	null					Not found	0	-4.3547	-4.45486	-4.15113	-4.22653	-4.58416	-4.0144
pqn-20	I	6791025	6797470	+	C37A2.2	C37A2.2	Prion-like-(Q/N-rich)-domain-bearing protein [Source:UniProtKB/TrEMBL;Acc:O01505]	+	CDS	overlapping	0	7.20191	6.92957	6.80501	6.44215	6.2838	6.28735
C37A2.8	I	6798232	6799674	-	C37A2.8a	C37A2.8a	No description	-	CDS	overlapping	0	5.26083	5.30263	5.30694	4.47236	4.85093	4.9768
E02D9.1	I	6800386	6804860	+	E02D9.1b	E02D9.1b	No description	+	CDS	overlapping	0	6.77887	6.8526	6.65462	6.58992	6.82641	6.85613
K02F2.5	I	6804788	6810451	-	E02D9.1a	E02D9.1a	No description	+	CDS	overlapping	0	4.21093	4.27457	4.58584	3.96986	4.20808	4.376
K02F2.8	I	6810439	6810571	+	null					Not found	0	-4.3547	-4.45486	-4.15113	-4.22653	-4.58416	-4.0144
ulp-5	I	6812664	6814248	+	K02F2.4	K02F2.4	Ubiquitin-Like Protease [Source:UniProtKB/TrEMBL;Acc:O44984]	+	CDS	overlapping	0	4.15045	4.08946	3.74907	3.61197	3.43202	3.62141
teg-4	I	6814511	6834687	+	K02F2.3	K02F2.3	Tumorous Enhancer of Glp-1(Gf) [Source:UniProtKB/TrEMBL;Acc:O44985]	+	CDS	overlapping	0	7.15155	6.93555	6.96449	6.97123	6.97032	7.04749
ser-3	I	6820532	6823093	-	K02F2.3	K02F2.3	Tumorous Enhancer of Glp-1(Gf) [Source:UniProtKB/TrEMBL;Acc:O44985]	+	CDS	overlapping	0	3.52522	3.55513	3.11982	2.78345	3.51035	3.32742
K02F2.10	I	6828679	6828736	-	K02F2.3	K02F2.3	Tumorous Enhancer of Glp-1(Gf) [Source:UniProtKB/TrEMBL;Acc:O44985]	+	CDS	overlapping	0	-4.3547	-4.45486	-4.15113	-4.22653	-4.58416	-4.0144
K02F2.7	I	6828679	6828736	+	K02F2.3	K02F2.3	Tumorous Enhancer of Glp-1(Gf) [Source:UniProtKB/TrEMBL;Acc:O44985]	+	CDS	overlapping	0	-4.3547	-4.45486	-4.15113	-4.22653	-4.58416	-4.0144
K02F2.9	I	6831471	6831522	+	K02F2.3	K02F2.3	Tumorous Enhancer of Glp-1(Gf) [Source:UniProtKB/TrEMBL;Acc:O44985]	+	CDS	overlapping	0	-4.3547	-4.45486	-4.15113	-4.22653	-4.58416	-4.0144
K02F2.11	I	6835506	6835631	+	null					Not found	0	-4.2027	-4.30285	-3.99913	-4.07453	-4.58416	-4.0144
ahcy-1	I	6836375	6838140	+	K02F2.2.1	K02F2.2.1	Adenosylhomocysteinase [Source:UniProtKB/Swiss-Prot;Acc:P27604]	+	CDS	overlapping	0	11.0041	10.8269	11.069	11.4913	11.5753	11.6177
dpf-3	I	6838354	6843343	+	K02F2.1a	K02F2.1a	Dipeptidyl Peptidase Four (IV) family [Source:UniProtKB/TrEMBL;Acc:Q965K3]	+	CDS	overlapping	0	7.73099	7.51333	7.52835	7.35644	7.32814	7.44651
dpy-14	I	6843589	6845134	+	H27M09.4	H27M09.4	COLlagen structural; DumPY: shorter than wild-type [Source:UniProtKB/TrEMBL;Acc:G5EEB6]	+	CDS	overlapping	0	-4.2027	-1.13293	-1.99913	-3.07453	-1.8472	-1.05505
H27M09.5	I	6845175	6846952	-	H27M09.5	H27M09.5	No description	-	CDS	overlapping	0	2.72804	2.77396	2.95507	2.4012	2.30931	2.69219
H27M09.7	I	6847134	6847308	+	null					Not found	0	-4.3547	-4.45486	-4.15113	-4.22653	-4.58416	-4.0144
syp-4	I	6847511	6849923	+	H27M09.3	H27M09.3	No description	+	CDS	overlapping	0	6.94196	6.83478	6.86351	6.41632	6.34756	6.55334
rpb-5	I	6850409	6851356	+	H27M09.2	H27M09.2	DNA-directed RNA polymerases I, II, and III subunit RPABC1 [Source:UniProtKB/Swiss-Prot;Acc:Q9N5K2]	+	CDS	overlapping	0	6.34033	6.32923	6.15569	6.21549	6.21889	6.14182
sacy-1	I	6851372	6854140	+	H27M09.1	H27M09.1	Suppressor of ACY-4 sterility [Source:UniProtKB/TrEMBL;Acc:Q9N5K1]	+	CDS	overlapping	0	6.0594	5.88697	6.06831	5.72637	5.75519	5.80471
glh-1	I	6854688	6857529	+	T21G5.3	T21G5.3	ATP-dependent RNA helicase glh-1 [Source:UniProtKB/Swiss-Prot;Acc:P34689]	+	CDS	overlapping	0	9.29478	9.26237	9.35774	9.4779	9.49719	9.61688
linc-53	I	6860395	6861997	-	null					Not found	0	-4.3547	-4.45486	-3.99913	-4.22653	-2.8472	-4.0144
T21G5.9	I	6860585	6860660	-	null					Not found	0	-4.3547	-4.45486	-4.15113	-4.22653	-4.58416	-4.0144
T21G5.10	I	6860585	6860660	+	null					Not found	0	-4.3547	-4.45486	-4.15113	-4.22653	-4.58416	-4.0144
let-383	I	6862397	6870424	+	T21G5.6.1	T21G5.6.1	No description	+	CDS	overlapping	0	2.3051	2.59196	2.1708	3.19226	2.33602	2.49515
T21G5.8	I	6866589	6866731	+	null					Not found	0	-4.3547	-4.45486	-4.15113	-4.22653	-4.58416	-4.0144
T21G5.2	I	6870415	6871911	+	T21G5.2	T21G5.2	No description	+	CDS	overlapping	0	2.71617	2.71951	2.95507	3.05475	2.88072	3.24612
smz-2	I	6872597	6873755	-	T21G5.4	T21G5.4	Sperm Meiosis PDZ domain containing proteins [Source:UniProtKB/TrEMBL;Acc:O02063]	-	CDS	overlapping	0	5.84987	5.68299	6.02878	5.97259	5.56219	5.67093
T21G5.1	I	6874304	6876928	+	T21G5.1	T21G5.1	Tyrosine-protein kinase [Source:UniProtKB/TrEMBL;Acc:O02064]	+	CDS	overlapping	0	3.71617	3.747	4.21033	3.83236	3.46266	3.80294
asd-2	I	6877080	6888217	-	T21G5.5d	T21G5.5d	RNA-binding protein asd-2 [Source:UniProtKB/Swiss-Prot;Acc:G5EFF1]	-	CDS	overlapping	0	5.61269	5.91389	5.62476	5.94228	6.29406	6.35192
T21G5.7	I	6882058	6882188	+	T21G5.5d	T21G5.5d	RNA-binding protein asd-2 [Source:UniProtKB/Swiss-Prot;Acc:G5EFF1]	-	CDS	overlapping	0	-4.3547	-4.45486	-4.15113	-4.22653	-4.58416	-4.0144
C48B6.12	I	6887834	6887895	+	T21G5.5d	T21G5.5d	RNA-binding protein asd-2 [Source:UniProtKB/Swiss-Prot;Acc:G5EFF1]	-	CDS	overlapping	0	-4.3547	-4.45486	-4.15113	-4.22653	-4.58416	-4.0144
C48B6.11	I	6888744	6888884	+	null					Not found	0	-4.3547	-4.45486	-4.15113	-4.22653	-4.58416	-4.0144
C48B6.4	I	6889254	6891501	+	C48B6.4	C48B6.4	No description	+	CDS	overlapping	0	4.34033	3.93555	4.4145	4.19226	3.70739	4.10914
C48B6.13	I	6893303	6893447	+	null					Not found	0	-4.3547	-4.45486	-4.15113	-4.22653	-4.58416	-4.0144
srb-15	I	6897755	6900619	-	C48B6.5	C48B6.5	Serpentine receptor class beta-15 [Source:UniProtKB/Swiss-Prot;Acc:O01509]	-	CDS	overlapping	0	-4.3547	-4.30285	-4.15113	-2.48957	-4.58416	-4.0144
smg-1	I	6900947	6913579	-	C48B6.6a	C48B6.6a	Serine/threonine-protein kinase smg-1 [Source:UniProtKB/Swiss-Prot;Acc:O01510]	-	CDS	overlapping	0	7.28162	7.11711	7.11982	7.1122	7.19947	7.20234
C48B6.3	I	6915049	6916609	+	C48B6.3	C48B6.3	No description	+	CDS	overlapping	0	6.12036	5.74563	5.74739	5.74085	5.29065	5.52562
C48B6.2	I	6916766	6917560	+	C48B6.2	C48B6.2	Putative 40S ribosomal protein S4-like [Source:UniProtKB/Swiss-Prot;Acc:O01513]	+	CDS	overlapping	0	4.3442	4.24018	4.28628	4.65679	4.33602	4.46403
bbs-9	I	6917750	6922955	-	C48B6.8	C48B6.8	Protein pthb1 homolog [Source:UniProtKB/Swiss-Prot;Acc:O01514]	-	CDS	overlapping	0	-0.617735	-0.132929	0.000875	-0.37409	-0.110233	-0.540473
C48B6.10	I	6923076	6923688	-	C48B6.10	C48B6.10	No description	-	CDS	overlapping	0	6.20669	6.50932	6.44589	6.41532	6.62041	6.75047
C48B6.9	I	6924288	6925463	-	C48B6.9	C48B6.9	No description	-	CDS	overlapping	0	0.704194	0.784609	0.0883373	0.173398	0.42582	0.661161
ztf-4	I	6926262	6929664	+	T10B11.3	T10B11.3	Zinc finger putative Transcription Factor family [Source:UniProtKB/TrEMBL;Acc:Q9TZI2]	+	CDS	overlapping	0	5.48905	5.47029	5.31149	5.17577	5.26828	5.17102
cerk-1	I	6931138	6936928	+	T10B11.2	T10B11.2	Ceramide kinase 1 [Source:UniProtKB/Swiss- Prot;Acc:Q9TZI1]	+	CDS	overlapping	0	5.92272	5.93913	6.0439	5.67869	5.81932	5.93039
T10B11.10	I	6934996	6935252	+	T10B11.2	T10B11.2	Ceramide kinase 1 [Source:UniProtKB/Swiss- Prot;Acc:Q9TZI1]	+	CDS	overlapping	0	-4.3547	-4.45486	-3.99913	-4.22653	-4.58416	-3.8624
T10B11.9	I	6935025	6935145	-	T10B11.2	T10B11.2	Ceramide kinase 1 [Source:UniProtKB/Swiss- Prot;Acc:Q9TZI1]	+	CDS	overlapping	0	-4.3547	-4.45486	-4.15113	-4.22653	-4.58416	-4.0144
T10B11.4	I	6937504	6939618	-	T10B11.4	T10B11.4	No description	-	CDS	overlapping	0	0.552191	-0.0549261	0.524436	-0.489567	-1.43216	-1.54047
T10B11.5	I	6940249	6941950	-	T10B11.5	T10B11.5	No description	-	CDS	overlapping	0	3.02612	2.88697	3.277	2.54018	3.00247	3.05646
T10B11.6	I	6943176	6945358	-	T10B11.6	T10B11.6	No description	-	CDS	overlapping	0	4.85259	4.85954	4.94924	4.51043	4.83228	4.81002
T10B11.7	I	6945596	6950499	-	T10B11.7a	T10B11.7a	No description	-	CDS	overlapping	0	5.67228	5.53635	5.3672	5.09289	5.02111	5.18745
pcbd-1	I	6951135	6951982	+	T10B11.1	T10B11.1	Putative pterin-4-alpha-carbinolamine dehydratase [Source:UniProtKB/Swiss-Prot;Acc:Q9TZH6]	+	CDS	overlapping	0	3.76309	3.92596	4.0121	3.69365	4.46871	4.14883
T10B11.8	I	6951900	6954252	-	T10B11.8a	T10B11.8a	No description	-	CDS	overlapping	0	4.70118	4.24789	4.41027	3.9367	3.4867	3.90578
rege-1	I	6954414	6961139	-	C30F12.1	C30F12.1	Endoribonuclease rege-1 [Source:UniProtKB/Swiss-Prot;Acc:Q95YE2]	-	CDS	overlapping	0	4.31694	4.12341	4.07769	4.33061	3.07563	3.91239
C30F12.2	I	6967670	6970190	-	C30F12.2.1	C30F12.2.1	No description	-	CDS	overlapping	0	5.11698	4.89682	4.87739	4.83836	4.79184	4.90909
C30F12.3	I	6970367	6971879	-	C30F12.3	C30F12.3	No description	-	CDS	overlapping	0	0.797303	1.01907	1.04527	0.384902	0.612233	0.99558
C30F12.4	I	6972157	6973789	-	C30F12.4	C30F12.4	No description	-	CDS	overlapping	0	4.96973	4.95218	4.79529	4.24288	3.72266	3.8241
idhg-2	I	6974558	6977100	+	C30F12.7.1	C30F12.7.1	Isocitrate dehydrogenase [NAD] subunit, mitochondrial [Source:UniProtKB/TrEMBL;Acc:Q95YD8]	+	CDS	overlapping	0	5.61589	5.74836	5.87278	5.42332	5.8205	5.82235
C30F12.8	I	6979629	6979773	+	null					Not found	0	-4.3547	-4.45486	-4.15113	-4.22653	-4.58416	-4.0144
trhr-1	I	6989067	6992106	+	C30F12.6	C30F12.6	Thyrotropin-Releasing Hormone Receptor [Source:UniProtKB/TrEMBL;Acc:Q95YD7]	+	CDS	overlapping	0	2.85259	3.115	4.66976	3.5328	3.55652	4.70365
C30F12.5	I	6991951	6999706	-	C30F12.5a	C30F12.5a	No description	-	CDS	overlapping	0	5.73099	5.75378	5.68912	5.39308	4.62041	4.39027
C30F12.9	I	6992718	6992853	+	C30F12.5a	C30F12.5a	No description	-	CDS	overlapping	0	-4.3547	-4.45486	-4.15113	-3.07453	-4.58416	-4.0144
ctg-1	I	7005443	7009190	+	H06O01.3a	H06O01.3a	CRAL/TRIO and GOLD domain containing [Source:UniProtKB/TrEMBL;Acc:K8F7T8]	+	CDS	overlapping	0	5.29715	5.48014	5.5783	5.01823	6.23761	6.03242
chd-1	I	7009139	7015212	-	H06O01.2	H06O01.2	Chromodomain and Helicase Domain protein [Source:UniProtKB/TrEMBL;Acc:O17909]	-	CDS	overlapping	0	7.20722	6.99177	7.07969	6.53834	6.72202	6.74955
H06O01.5	I	7013218	7013578	+	H06O01.2	H06O01.2	Chromodomain and Helicase Domain protein [Source:UniProtKB/TrEMBL;Acc:O17909]	-	CDS	overlapping	0	-4.3547	-4.45486	-4.15113	-2.48957	-4.58416	-3.8624
pdi-3	I	7015912	7021743	-	H06O01.1.1	H06O01.1.1	No description	-	CDS	overlapping	0	9.91056	10.1249	10.0979	9.84722	10.2147	10.2274
VF15C11L.2	I	7021295	7021584	-	null					Not found	0	-4.3547	-4.45486	-4.15113	-4.22653	-4.58416	-4.0144
VF15C11L.1	I	7021407	7021584	+	null					Not found	0	-4.3547	-4.45486	-4.15113	-4.22653	-4.58416	-4.0144
ubql-1	I	7021946	7029076	+	F15C11.2a.1	F15C11.2a.1	UBiQuiLin [Source:UniProtKB/TrEMBL;Acc:G5EFF7]	+	CDS	overlapping	0	7.18962	7.2632	7.12241	7.33645	7.4231	7.18472
F15C11.7	I	7029888	7030001	-	null					Not found	0	-4.3547	-4.45486	-4.15113	-4.22653	-4.58416	-4.0144
F15C11.6	I	7033811	7033950	+	null					Not found	0	-4.3547	-4.45486	-4.15113	-4.22653	-4.58416	-4.0144
F15C11.5	I	7034159	7034366	-	null					Not found	0	-4.3547	-4.45486	-4.15113	-4.22653	-4.58416	-4.0144
21ur-15531	I	7035351	7035371	-	null					Not found	0	-4.3547	-4.45486	-4.15113	-4.22653	-4.58416	-4.0144
sem-4	I	7038900	7048832	+	F15C11.1	F15C11.1	SEM-4 long form [Source:UniProtKB/TrEMBL;Acc:G5EFF4]	+	CDS	overlapping	0	4.4303	4.45537	4.50867	4.08534	4.56502	4.59703
F15C11.4	I	7040641	7040711	-	F15C11.1	F15C11.1	SEM-4 long form [Source:UniProtKB/TrEMBL;Acc:G5EFF4]	+	CDS	overlapping	0	-4.3547	-4.45486	-4.15113	-4.22653	-4.58416	-4.0144
W01A8.8	I	7053688	7054912	-	W01A8.8a	W01A8.8a	No description	-	CDS	overlapping	0	3.64905	3.59801	3.56312	3.11529	3.1528	3.36642
W01A8.2	I	7053773	7056875	-	W01A8.8a	W01A8.8a	No description	-	CDS	overlapping	0	4.07807	4.0547	3.92569	3.45685	3.49858	3.77422
plin-1	I	7057170	7059351	+	W01A8.1a.1	W01A8.1a.1	PeriLIpiN homolog [Source:UniProtKB/TrEMBL;Acc:Q23095]	+	CDS	overlapping	0	7.84204	7.81252	7.73558	7.31564	7.38802	7.33236
cutl-6	I	7065263	7067899	+	W01A8.3	W01A8.3	CUTiclin-Like [Source:UniProtKB/TrEMBL;Acc:Q23097]	+	CDS	overlapping	0	0.604658	0.9066	1.39319	-1.07453	2.4382	1.30752
W01A8.11	I	7066995	7067144	-	W01A8.3	W01A8.3	CUTiclin-Like [Source:UniProtKB/TrEMBL;Acc:Q23097]	+	CDS	overlapping	0	-4.3547	-4.45486	-4.15113	-4.22653	-4.58416	-4.0144
nuo-6	I	7068106	7069186	-	W01A8.4	W01A8.4	NADH Ubiquinone Oxidoreductase [Source:UniProtKB/TrEMBL;Acc:Q23098]	-	CDS	overlapping	0	6.87812	7.0247	7.0093	6.95061	7.19355	7.1277
tofu-5	I	7069440	7070728	+	W01A8.5.1	W01A8.5.1	Twenty One u-rna (21U-RNA) biogenesis Fouled Up [Source:UniProtKB/TrEMBL;Acc:Q23096]	+	CDS	overlapping	0	5.26491	5.18699	5.07502	4.83836	4.67375	4.73379
W01A8.6	I	7070649	7074733	-	W01A8.6	W01A8.6	No description	-	CDS	overlapping	0	3.97721	3.91147	3.92569	4.41732	3.72771	4.49954
21ur-15127	I	7072817	7072837	-	W01A8.6	W01A8.6	No description	-	CDS	overlapping	0	-4.3547	-4.45486	-4.15113	-4.22653	-4.58416	-4.0144
kin-14	I	7075918	7079566	-	F22D6.1	F22D6.1	Tyrosine-protein kinase [Source:UniProtKB/TrEMBL;Acc:Q19726]	-	CDS	overlapping	0	4.40093	4.43186	4.64833	4.43722	4.4382	4.57223
F22D6.2	I	7079868	7081520	-	F22D6.2	F22D6.2	No description	-	CDS	overlapping	0	8.74439	8.87425	8.89	8.35226	8.66916	8.56229
nars-1	I	7088030	7090062	-	F22D6.3a	F22D6.3a	Asparagine--tRNA ligase, cytoplasmic [Source:UniProtKB/Swiss-Prot;Acc:Q19722]	-	CDS	overlapping	0	7.49688	7.38277	7.30466	7.38541	7.3768	7.42069
nduf-6	I	7090623	7091371	+	F22D6.4.1	F22D6.4.1	Probable NADH dehydrogenase [ubiquinone] iron-sulfur protein 6, mitochondrial [Source:UniProtKB/Swiss-Prot;Acc:Q19724]	+	CDS	overlapping	0	6.18101	6.32832	6.30921	6.21434	6.31855	6.29621
prpf-4	I	7091309	7094537	-	F22D6.5a	F22D6.5a	Vertebrate Pre-mRNA Processing Factor [Source:UniProtKB/TrEMBL;Acc:E3W737]	-	CDS	overlapping	0	6.96221	7.11658	7.05276	6.44707	6.7718	6.83283
ekl-1	I	7095486	7098406	+	F22D6.6	F22D6.6	No description	+	CDS	overlapping	0	6.3384	6.10548	6.11331	5.97259	5.9962	6.0918
F22D6.8	I	7098981	7099497	-	F22D6.8	F22D6.8	No description	-	CDS	overlapping	0	1.77458	2.341	2.3228	1.75836	1.69712	2.30752
F22D6.9	I	7099810	7101775	+	F22D6.9	F22D6.9	Serine/threonine-protein phosphatase [Source:UniProtKB/TrEMBL;Acc:Q27494]	+	CDS	overlapping	0	4.80293	4.76861	4.90476	4.80199	4.55652	4.94495
F22D6.15	I	7102216	7103392	-	F22D6.15	F22D6.15	No description	-	CDS	overlapping	0	0.655284	0.784609	0.701314	0.247398	0.0914007	-0.161961
F22D6.18	I	7103994	7104058	+	null					Not found	0	-4.3547	-4.45486	-4.15113	-4.22653	-4.58416	-4.0144
col-60	I	7105302	7106926	+	F22D6.10	F22D6.10	COLlagen [Source:UniProtKB/TrEMBL;Acc:Q19725]	+	CDS	overlapping	0	8.42962	8.98515	8.32927	9.57675	6.2126	7.70651
gly-18	I	7110240	7112287	+	F22D6.11	F22D6.11	GLYcosylation related [Source:UniProtKB/TrEMBL;Acc:Q19730]	+	CDS	overlapping	0	-0.295806	-0.843422	-0.298686	-0.904605	-2.11023	-2.8624
gly-19	I	7112903	7115001	+	F22D6.12.1	F22D6.12.1	GLY-19; GLYcosylation related [Source:UniProtKB/TrEMBL;Acc:G5EBK7]	+	CDS	overlapping	0	2.90583	2.81609	3.22969	3.26532	3.35574	3.91896
K10D3.6	I	7116092	7116889	-	K10D3.6	K10D3.6	No description	-	CDS	overlapping	0	2.53877	2.62788	1.39319	1.31779	1.73776	-0.0550459
K10D3.9	I	7116735	7116830	-	null					Not found	0	-4.3547	-4.45486	-4.15113	-4.22653	-4.58416	-4.0144
glr-3	I	7117808	7121545	+	K10D3.1	K10D3.1	GLutamate Receptor family (AMPA) [Source:UniProtKB/TrEMBL;Acc:Q21415]	+	CDS	overlapping	0	-1.88077	-2.30285	-0.677197	-3.07453	-1.62481	-2.27744
21ur-14256	I	7118507	7118527	-	K10D3.1	K10D3.1	GLutamate Receptor family (AMPA) [Source:UniProtKB/TrEMBL;Acc:Q21415]	+	CDS	overlapping	0	-4.3547	-4.45486	-4.15113	-4.22653	-4.58416	-4.0144
K10D3.8	I	7121657	7122194	-	K10D3.8	K10D3.8	Glycine-rich antibacterial related peptide 2 [Source:UniProtKB/TrEMBL;Acc:C3PU62]	-	CDS	overlapping	0	-4.3547	-2.71789	-1.19177	-4.07453	-4.58416	-4.0144
unc-14	I	7122614	7128423	-	K10D3.2	K10D3.2	UNC-14 [Source:UniProtKB/TrEMBL;Acc:G5ECQ1]	-	CDS	overlapping	0	6.13158	6.15863	5.98672	5.86652	6.05869	5.89082
taf-11.2	I	7132747	7134312	+	K10D3.3	K10D3.3	TAF (TBP-associated transcription factor) family [Source:UniProtKB/TrEMBL;Acc:Q21417]	+	CDS	overlapping	0	4.21093	3.78461	3.74234	2.82029	1.90769	2.24612
K10D3.4	I	7134738	7139973	-	K10D3.4	K10D3.4	No description	-	CDS	overlapping	0	6.47502	6.74631	7.09957	5.4588	8.19947	7.79224
hpo-11	I	7140278	7147230	-	H37N21.1	H37N21.1	No description	-	CDS	overlapping	0	6.24128	6.03811	5.94632	5.89558	5.88977	6.04599
fecl-1	I	7149937	7151887	-	K07G5.6.1	K07G5.6.1	FErroChelatase-Like [Source:UniProtKB/TrEMBL;Acc:G5EBW5]	-	CDS	overlapping	0	6.02732	5.97792	5.97385	5.9794	6.12913	6.11917
crml-1	I	7152463	7156868	-	K07G5.1.1	K07G5.1.1	CARMIL (Capping, ARp2/3, Myosin I Linker protein) homolog [Source:UniProtKB/TrEMBL;Acc:Q21301]	-	CDS	overlapping	0	7.35381	7.06729	7.12176	6.74884	6.74713	6.94817
K07G5.7	I	7153702	7153794	-	K07G5.1.1	K07G5.1.1	CARMIL (Capping, ARp2/3, Myosin I Linker protein) homolog [Source:UniProtKB/TrEMBL;Acc:Q21301]	-	CDS	overlapping	0	2.42666	2.23631	2.47661	2.11529	1.85324	1.83804
xpa-1	I	7159714	7160917	+	K07G5.2	K07G5.2	XPA (Xeroderma pigmentosum comp grp A) related [Source:UniProtKB/TrEMBL;Acc:Q21302]	+	CDS	overlapping	0	4.83896	4.7793	4.78878	4.10538	4.20083	4.35677
mks-6	I	7161016	7166518	+	K07G5.3	K07G5.3	MecKel-Gruber Syndrome (MKS) homolog [Source:UniProtKB/TrEMBL;Acc:Q21303]	+	CDS	overlapping	0	0.604658	-0.132929	0.322803	-0.615098	-1.62481	-0.277438
K07G5.4	I	7166932	7168783	-	K07G5.4	K07G5.4	No description	-	CDS	overlapping	0	0.841697	1.0547	0.755762	0.832361	0.211695	0.307524
K07G5.5	I	7169997	7172189	+	K07G5.5	K07G5.5	No description	+	CDS	overlapping	0	2.72804	2.73057	2.83376	2.21087	2.29576	3.0918
let-522	I	7172463	7174156	-	M05B5.2.1	M05B5.2.1	No description	-	CDS	overlapping	0	4.67075	4.87954	4.88046	4.4012	5.15092	5.03242
M05B5.7	I	7175539	7176434	-	M05B5.7	M05B5.7	No description	-	CDS	overlapping	0	0.552191	1.08946	0.955071	1.13492	-0.0398438	0.459527
M05B5.9	I	7176696	7176842	-	null					Not found	0	-4.3547	-4.45486	-4.15113	-4.22653	-4.58416	-4.0144
M05B5.1	I	7177953	7179430	-	M05B5.1	M05B5.1	No description	-	CDS	overlapping	0	4.10108	4.32285	4.41027	4.16387	4.01905	4.3616
M05B5.8	I	7181234	7181363	+	null					Not found	0	-4.3547	-4.45486	-4.15113	-4.22653	-4.58416	-4.0144
M05B5.10	I	7181234	7181382	-	null					Not found	0	-4.3547	-4.45486	-4.15113	-4.22653	-4.58416	-4.0144
trpa-2	I	7183053	7185709	+	M05B5.6	M05B5.6	TRPA cation channel homolog [Source:UniProtKB/TrEMBL;Acc:Q21517]	+	CDS	overlapping	0	2.42666	2.189	2.34072	2.11529	2.1528	2.36642
M05B5.3	I	7185695	7188298	+	M05B5.3b	M05B5.3b	No description	+	CDS	overlapping	0	3.65528	3.98717	4.42294	4.36841	4.37519	4.34705
M05B5.4	I	7188465	7190581	+	M05B5.4	M05B5.4	No description	+	CDS	overlapping	0	4.42666	4.41139	4.5783	4.11035	4.11087	4.41372
hlh-2	I	7190834	7193924	-	M05B5.5a	M05B5.5a	Helix Loop Helix [Source:UniProtKB/TrEMBL;Acc:G5EEG9]	-	CDS	overlapping	0	2.53877	2.23631	2.3228	0.680358	1.12243	1.30752
C01H6.10	I	7201776	7201829	+	null					Not found	0	-4.3547	-4.45486	-4.15113	-4.22653	-4.58416	-4.0144
col-61	I	7202242	7203533	-	C01H6.1	C01H6.1	COLlagen [Source:UniProtKB/TrEMBL;Acc:Q17582]	-	CDS	overlapping	0	2.53877	2.65134	2.1094	2.4012	1.61223	2.04449
mlt-2	I	7204541	7207717	-	C01H6.2	C01H6.2	No description	-	CDS	overlapping	0	2.70419	2.71951	2.49273	2.69365	3.51035	3.81708
C01H6.3	I	7208028	7209866	-	C01H6.3	C01H6.3	No description	-	CDS	overlapping	0	-1.03277	-1.30285	-0.999125	-1.48957	-0.624806	-1.8624
C01H6.11	I	7208831	7208922	+	C01H6.3	C01H6.3	No description	-	CDS	overlapping	0	-4.3547	-4.30285	-4.15113	-4.22653	-4.58416	-4.0144
C01H6.4	I	7210515	7212579	+	C01H6.4	C01H6.4	Flavin-containing monooxygenase [Source:UniProtKB/TrEMBL;Acc:Q17585]	+	CDS	overlapping	0	3.09192	2.98255	2.76906	3.25639	3.13769	3.06834
nhr-23	I	7214745	7221781	+	C01H6.5c	C01H6.5c	Nuclear hormone receptor family member nhr- 23 [Source:UniProtKB/Swiss-Prot;Acc:P41828]	+	CDS	overlapping	0	6.0213	6.04255	6.1237	5.73604	6.24732	6.03696
cnnm-4	I	7222296	7224381	+	C01H6.6	C01H6.6	Metal transporter cnnm-4 [Source:UniProtKB/Swiss-Prot;Acc:Q17586]	+	CDS	overlapping	0	3.94196	3.75243	3.85262	3.94784	4.27865	4.28226
swsn-9	I	7224656	7227767	+	C01H6.7a.1	C01H6.7a.1	SWI/SNF nucleosome remodeling complex component [Source:UniProtKB/TrEMBL;Acc:Q17581]	+	CDS	overlapping	0	6.54633	6.49156	6.3058	5.65679	5.84861	5.86041
C01H6.8	I	7227859	7229434	+	C01H6.8a	C01H6.8a	No description	+	CDS	overlapping	0	2.55219	2.87706	3.15062	2.5979	4.05568	4.07424
hasp-1	I	7229433	7233121	-	C01H6.9	C01H6.9	HASPin kinase related [Source:UniProtKB/TrEMBL;Acc:G5EE25]	-	CDS	overlapping	0	5.36716	5.2363	5.32955	5.02087	4.94722	5.08597
R06C7.2	I	7233645	7234501	-	R06C7.2	R06C7.2	No description	-	CDS	overlapping	0	2.85259	2.99177	2.95507	2.36841	2.30931	2.22506
21ur-11100	I	7235352	7235372	+	null					Not found	0	-4.3547	-4.45486	-4.15113	-4.22653	-4.58416	-4.0144
wago-1	I	7235371	7238790	+	R06C7.1.1	R06C7.1.1	Argonaute protein wago-1 [Source:UniProtKB/Swiss-Prot;Acc:Q21770]	+	CDS	overlapping	0	9.08025	8.82981	8.83	8.65976	8.37499	8.48909
dhp-1	I	7238994	7243967	-	R06C7.3.1	R06C7.3.1	Dihydropyrimidinase 1 [Source:UniProtKB/Swiss-Prot;Acc:Q21773]	-	CDS	overlapping	0	5.13492	5.33558	4.47661	4.08534	5.31603	4.87907
cpg-3	I	7244937	7246295	+	R06C7.4.1	R06C7.4.1	Chondroitin proteoglycan 3 [Source:UniProtKB/Swiss-Prot;Acc:Q21771]	+	CDS	overlapping	0	7.19123	6.91994	6.65372	5.83986	4.33271	4.52992
R06C7.6	I	7246075	7246811	-	R06C7.6	R06C7.6	Protein N-terminal glutamine amidohydrolase [Source:UniProtKB/Swiss-Prot;Acc:Q21775]	-	CDS	overlapping	0	1.32086	1.36957	1.55546	0.969864	1.1528	0.661161
adsl-1	I	7246849	7248741	-	R06C7.5a.1	R06C7.5a.1	Adenylosuccinate lyase [Source:UniProtKB/Swiss-Prot;Acc:Q21774]	-	CDS	overlapping	0	6.51326	6.2256	6.30351	6.56119	6.54655	6.64242
lin-61	I	7248828	7251422	-	R06C7.7a.1	R06C7.7a.1	No description	-	CDS	overlapping	0	5.78882	5.62344	5.61005	5.26532	5.16961	5.44366
bub-1	I	7251941	7255223	+	R06C7.8	R06C7.8	Mitotic checkpoint serine/threonine-protein kinase bub-1 [Source:UniProtKB/Swiss-Prot;Acc:Q21776]	+	CDS	overlapping	0	7.50423	7.28586	7.39748	7.05797	6.93962	7.06981
ztf-15	I	7255380	7258700	+	R06C7.9a.1	R06C7.9a.1	Zinc finger putative Transcription Factor family [Source:UniProtKB/TrEMBL;Acc:Q21777]	+	CDS	overlapping	0	5.64905	5.49643	5.39534	4.82634	4.67636	4.73379
myo-1	I	7258915	7267117	-	R06C7.10.1	R06C7.10.1	Myosin-1 [Source:UniProtKB/Swiss- Prot;Acc:P02567]	-	CDS	overlapping	0	7.37379	7.09482	7.38943	8.12146	8.69632	8.53661
R06C7.12	I	7259839	7259938	+	R06C7.10.1	R06C7.10.1	Myosin-1 [Source:UniProtKB/Swiss- Prot;Acc:P02567]	-	CDS	overlapping	0	-4.3547	-4.45486	-4.15113	-4.22653	-4.58416	-4.0144
F21C3.10	I	7267095	7267226	+	null					Not found	0	-4.3547	-4.45486	-4.15113	-4.22653	-4.58416	-4.0144
twk-1	I	7269179	7273005	-	F21C3.1a	F21C3.1a	TWiK family of potassium channels [Source:UniProtKB/TrEMBL;Acc:Q19671]	-	CDS	overlapping	0	2.96723	2.51733	3.30466	2.65339	2.56784	3.11488
tyr-3	I	7274282	7278573	-	F21C3.2	F21C3.2	Putative tyrosinase-like protein tyr-3 [Source:UniProtKB/Swiss-Prot;Acc:Q19673]	-	CDS	overlapping	0	-0.617735	-0.302854	0.248802	-2.07453	-1.11023	-1.05505
F21C3.7	I	7278802	7279609	-	F21C3.7	F21C3.7	No description	-	CDS	overlapping	0	2.17234	2.3265	2.47661	2.65339	1.81577	2.06834
F21C3.t1	I	7279355	7279427	-	F21C3.7	F21C3.7	No description	-	CDS	overlapping	0	-4.3547	-4.45486	-4.15113	-4.22653	-4.58416	-4.0144
21ur-12937	I	7279603	7279623	-	F21C3.7	F21C3.7	No description	-	CDS	overlapping	0	-4.3547	-4.45486	-4.15113	-4.22653	-4.58416	-4.0144
hint-1	I	7279658	7280501	-	F21C3.3.1	F21C3.3.1	Histidine triad nucleotide-binding protein 1 [Source:UniProtKB/Swiss-Prot;Acc:P53795]	-	CDS	overlapping	0	5.69364	5.76189	5.7591	5.54935	5.81932	5.73379
rde-2	I	7280552	7282871	-	F21C3.4a	F21C3.4a	No description	-	CDS	overlapping	0	5.12822	4.99406	4.96088	4.58011	4.44128	4.54699
pfd-6	I	7282964	7283818	-	F21C3.5	F21C3.5	Probable prefoldin subunit 6 [Source:UniProtKB/Swiss-Prot;Acc:P52554]	-	CDS	overlapping	0	5.74859	5.55513	5.58584	5.48389	5.35411	5.49954
F21C3.6	I	7283907	7285762	-	F21C3.6	F21C3.6	No description	-	CDS	overlapping	0	1.67995	2.08946	1.64473	0.732825	1.18255	1.18199
21ur-14201	I	7286301	7286321	-	null					Not found	0	-4.3547	-4.45486	-4.15113	-4.22653	-4.58416	-4.0144
F13G3.14	I	7290712	7290859	-	null					Not found	0	-4.3547	-4.45486	-4.15113	-4.22653	-4.58416	-4.0144
F13G3.13	I	7290946	7291013	-	null					Not found	0	-4.3547	-4.45486	-4.15113	-4.22653	-4.58416	-4.0144
ztf-2	I	7291272	7293331	+	F13G3.1	F13G3.1	Zinc finger putative Transcription Factor family [Source:UniProtKB/TrEMBL;Acc:Q19418]	+	CDS	overlapping	0	2.02612	2.189	2.61558	0.173398	3.62312	2.72256
srd-53	I	7294038	7295687	+	F13G3.2	F13G3.2	Serpentine Receptor, class D (Delta) [Source:UniProtKB/TrEMBL;Acc:Q19419]	+	CDS	overlapping	0	0.604658	0.555127	0.80823	-0.752602	2.13769	1.38553
F13G3.12	I	7295753	7297004	+	F13G3.12	F13G3.12	No description	+	CDS	overlapping	0	2.57866	2.3265	2.46031	2.19226	2.01078	2.47745
F13G3.3	I	7296913	7299983	-	F13G3.3a	F13G3.3a	Glycosyltransferase family 92 protein F13G3.3 [Source:UniProtKB/Swiss-Prot;Acc:Q19417]	-	CDS	overlapping	0	1.11923	1.47851	1.6733	-0.489567	2.40073	2.423
dylt-1	I	7300062	7300913	-	F13G3.4	F13G3.4	DYnein Light chain (Tctex type) [Source:UniProtKB/TrEMBL;Acc:Q19416]	-	CDS	overlapping	0	5.58357	5.48668	5.48469	5.37668	5.59298	5.47745
ttx-7	I	7301007	7303227	-	F13G3.5a.1	F13G3.5a.1	Inositol monophosphatase ttx-7 [Source:UniProtKB/Swiss-Prot;Acc:Q19420]	-	CDS	overlapping	0	5.92659	5.90903	5.86661	5.86505	5.98885	5.91568
F13G3.6	I	7303300	7304690	-	F13G3.6	F13G3.6	No description	-	CDS	overlapping	0	4.40093	4.46533	4.51263	4.12514	4.24026	4.21975
F13G3.7	I	7304918	7307010	+	F13G3.7a	F13G3.7a	No description	+	CDS	overlapping	0	5.48905	5.2952	5.2932	5.25639	5.4149	5.31502
mrpl-13	I	7307117	7308626	+	F13G3.11	F13G3.11	Mitochondrial Ribosomal Protein, Large [Source:UniProtKB/TrEMBL;Acc:Q95QL2]	+	CDS	overlapping	0	4.95969	4.86707	4.92865	4.86799	4.82287	4.97365
eat-5	I	7308603	7311939	-	F13G3.8.1	F13G3.8.1	Innexin eat-5 [Source:UniProtKB/Swiss- Prot;Acc:Q27295]	-	CDS	overlapping	0	0.926586	0.220708	0.393192	0.247398	0.474729	-0.0550459
mif-3	I	7312797	7313525	-	F13G3.9	F13G3.9	MIF-like protein mif-3 [Source:UniProtKB/Swiss-Prot;Acc:P90835]	-	CDS	overlapping	0	3.79166	3.71395	3.65193	3.10538	3.53938	3.22506
F13G3.10	I	7313585	7314277	-	F13G3.10a	F13G3.10a	No description	-	CDS	overlapping	0	5.27506	5.65425	5.44174	5.29616	5.50448	5.58468
F52A8.1	I	7317646	7318337	+	F52A8.1	F52A8.1	No description	+	CDS	overlapping	0	6.4303	6.64332	6.54003	6.36634	7.0009	6.78146
gpb-2	I	7318290	7321085	-	F52A8.2a	F52A8.2a	Guanine nucleotide-binding protein subunit beta-2 [Source:UniProtKB/Swiss-Prot;Acc:Q20636]	-	CDS	overlapping	0	4.61108	4.71117	4.58959	4.54386	4.47773	4.71503
F52A8.3	I	7322270	7324415	-	F52A8.3a	F52A8.3a	No description	-	CDS	overlapping	0	1.46973	1.65134	1.70131	1.05475	0.268279	-0.402969
21ur-13600	I	7327968	7327988	-	null					Not found	0	-4.3547	-4.45486	-4.15113	-4.22653	-4.58416	-4.0144
linc-149	I	7333035	7334533	+	null					Not found	0	-4.3547	-4.30285	-4.15113	-4.22653	-4.58416	-4.0144
glb-18	I	7339204	7345949	+	F52A8.4b	F52A8.4b	GLoBin related [Source:UniProtKB/TrEMBL;Acc:Q20638]	+	CDS	overlapping	0	2.52522	2.45203	2.57073	2.15429	1.40073	1.78146
gcsh-2	I	7345932	7347427	-	F52A8.5.1	F52A8.5.1	Glycine cleavage system H protein [Source:UniProtKB/TrEMBL;Acc:Q20634]	-	CDS	overlapping	0	5.87545	5.83157	5.95798	5.84284	6.16403	6.18609
kbrl-1	I	7347222	7350386	+	F52A8.6a	F52A8.6a	NF-kappa-B inhibitor-interacting Ras-like protein [Source:UniProtKB/Swiss-Prot;Acc:Q19143]	+	CDS	overlapping	0	5.50983	5.44534	5.20789	4.90561	4.73526	4.76331
inx-14	I	7350312	7352235	-	F07A5.1a.1	F07A5.1a.1	Innexin-14 [Source:UniProtKB/Swiss- Prot;Acc:O62136]	-	CDS	overlapping	0	5.9019	5.68441	5.55354	5.22239	4.67113	4.74862
F07A5.2	I	7352415	7353701	+	F07A5.2	F07A5.2	No description	+	CDS	overlapping	0	6.57374	6.35357	6.55929	6.56842	6.13959	6.22639
scav-6	I	7354491	7357180	+	F07A5.3	F07A5.3	SCAVenger receptor (CD36 family) related [Source:UniProtKB/TrEMBL;Acc:Q19140]	+	CDS	overlapping	0	3.69817	3.75243	3.72879	3.73283	3.3492	3.97049
F07A5.4	I	7357180	7359100	-	F07A5.4	F07A5.4	No description	-	CDS	overlapping	0	1.08271	0.945074	1.00087	0.832361	0.474729	0.459527
sue-1	I	7360199	7371534	-	F07A5.5	F07A5.5	SUppressor of Elongation defect [Source:UniProtKB/TrEMBL;Acc:Q19136]	-	CDS	overlapping	0	2.91624	2.74154	3.45209	2.30051	2.88977	3.14883
linc-141	I	7372296	7372529	-	null					Not found	0	-4.3547	-4.45486	-4.15113	-4.22653	-4.58416	-4.0144
unc-15	I	7376604	7383197	-	F07A5.7a.1	F07A5.7a.1	Paramyosin [Source:UniProtKB/Swiss- Prot;Acc:P10567]	-	CDS	overlapping	0	11.0656	11.1269	11.2002	11.3498	11.4277	11.4099
C15A11.2	I	7384398	7388792	+	C15A11.1	C15A11.1	COLlagen [Source:UniProtKB/TrEMBL;Acc:Q93208]	-	CDS	overlapping	0	2.24025	3.18096	3.55546	2.61197	3.30931	3.6533
col-35	I	7385907	7386935	-	C15A11.1	C15A11.1	COLlagen [Source:UniProtKB/TrEMBL;Acc:Q93208]	-	CDS	overlapping	0	-4.3547	-4.30285	-4.15113	-4.22653	-4.58416	-4.0144
21ur-13320	I	7387206	7387226	-	null					Not found	0	-4.3547	-4.45486	-4.15113	-4.22653	-4.58416	-4.0144
sol-1	I	7389049	7395918	-	C15A11.3	C15A11.3	Suppressor of lurcher protein 1 [Source:UniProtKB/Swiss-Prot;Acc:Q93212]	-	CDS	overlapping	0	1.81967	1.62788	1.83376	1.73283	1.3492	2.24612
C15A11.10	I	7391591	7391692	-	C15A11.3	C15A11.3	Suppressor of lurcher protein 1 [Source:UniProtKB/Swiss-Prot;Acc:Q93212]	-	CDS	overlapping	0	-4.3547	-4.45486	-4.15113	-4.22653	-4.58416	-2.8624
C15A11.4	I	7398824	7401023	-	C15A11.4	C15A11.4	No description	-	CDS	overlapping	0	1.70419	1.0547	1.2488	2.28302	-0.262236	0.225062
21ur-15108	I	7400590	7400610	+	C15A11.4	C15A11.4	No description	-	CDS	overlapping	0	-4.3547	-4.45486	-4.15113	-4.22653	-4.58416	-4.0144
col-7	I	7401674	7402753	+	C15A11.5	C15A11.5	Cuticle collagen 7 [Source:UniProtKB/Swiss- Prot;Acc:P18832]	+	CDS	overlapping	0	4.7973	4.49156	4.37591	4.14464	-1.26224	-0.540473
col-62	I	7403291	7404374	-	C15A11.6	C15A11.6	COLlagen [Source:UniProtKB/TrEMBL;Acc:Q93207]	-	CDS	overlapping	0	4.69817	4.60704	4.52444	4.26532	-0.847199	-1.05505
C15A11.7	I	7404950	7408511	+	C15A11.7a	C15A11.7a	No description	+	CDS	overlapping	0	3.18101	3.267	3.97815	2.26532	3.11473	3.1376
unc-13	I	7422785	7454088	+	ZK524.2a	ZK524.2a	Phorbol ester/diacylglycerol-binding protein unc-13 [Source:UniProtKB/Swiss-Prot;Acc:P27715]	+	CDS	overlapping	0	5.70269	5.54264	5.8573	5.7631	5.9407	6.05944
spe-4	I	7454660	7456953	+	ZK524.1	ZK524.1	Presenilin spe-4 [Source:UniProtKB/Swiss- Prot;Acc:Q01608]	+	CDS	overlapping	0	4.65528	4.80828	5.11982	5.2519	5.43203	5.44821
lars-2	I	7457153	7460756	-	ZK524.3a	ZK524.3a	Leucyl Amino-acyl tRNA Synthetase [Source:UniProtKB/TrEMBL;Acc:Q23511]	-	CDS	overlapping	0	5.75441	5.50611	5.66799	5.51043	5.57487	5.73751
ZK524.4	I	7460858	7466424	-	ZK524.4	ZK524.4	No description	-	CDS	overlapping	0	6.10108	5.82514	5.91376	5.52724	5.71377	5.78146
T28F4.1	I	7472611	7476946	-	T28F4.1.1	T28F4.1.1	No description	-	CDS	overlapping	0	4.50811	4.77396	4.59706	4.38899	4.66324	4.79224
T28F4.7	I	7475046	7475283	+	null					Not found	0	-4.3547	-4.45486	-4.15113	-4.22653	-4.58416	-4.0144
asic-2	I	7480108	7483392	+	T28F4.2	T28F4.2	Degenerin-like protein asic-2 [Source:UniProtKB/Swiss-Prot;Acc:Q22851]	+	CDS	overlapping	0	-0.295806	-0.132929	0.170799	-1.48957	-0.344698	-0.692476
T28F4.3	I	7484159	7486302	-	T28F4.3	T28F4.3	Protein-tyrosine-phosphatase [Source:UniProtKB/TrEMBL;Acc:Q22852]	-	CDS	overlapping	0	3.66149	3.68014	4.06157	3.83236	4.00663	4.18745
T28F4.4	I	7486564	7494700	-	T28F4.4a	T28F4.4a	No description	-	CDS	overlapping	0	4.41569	4.36957	5.15062	4.78656	4.59851	4.92876
T28F4.8	I	7489894	7490428	+	T28F4.4a	T28F4.4a	No description	-	CDS	overlapping	0	-0.202697	-1.98093	-1.41416	-1.26717	-0.0398438	-0.277438
T28F4.5	I	7491816	7492934	+	T28F4.4b	T28F4.4b	No description	-	CDS	overlapping	0	7.43483	8.26391	8.5497	7.62808	8.18393	8.27203
pbrm-1	I	7495437	7503577	+	C26C6.1a	C26C6.1a	PolyBRoMo domain containing [Source:UniProtKB/TrEMBL;Acc:G5EEY5]	+	CDS	overlapping	0	7.53455	7.30679	7.27932	6.9637	7.10603	7.11273
C26C6.12	I	7500236	7500327	-	C26C6.1a	C26C6.1a	PolyBRoMo domain containing [Source:UniProtKB/TrEMBL;Acc:G5EEY5]	+	CDS	overlapping	0	-4.3547	-4.45486	-4.15113	-4.22653	-4.58416	-4.0144
C26C6.8	I	7503576	7505580	-	C26C6.8	C26C6.8	No description	-	CDS	overlapping	0	-4.2027	-3.30285	-4.15113	-1.48957	-2.43216	-1.54047
C26C6.6	I	7505951	7506693	+	C26C6.6	C26C6.6	No description	+	CDS	overlapping	0	1.57866	1.189	1.75576	1.44903	1.37519	1.22506
glb-8	I	7508721	7512593	+	C26C6.7a	C26C6.7a	GLoBin related; Globin [Source:UniProtKB/TrEMBL;Acc:G5EBR4]	+	CDS	overlapping	0	0.704194	0.397586	1.13016	0.384902	0.697122	0.99558
21ur-12969	I	7512187	7512207	-	C26C6.7a	C26C6.7a	GLoBin related; Globin [Source:UniProtKB/TrEMBL;Acc:G5EBR4]	+	CDS	overlapping	0	-4.3547	-4.45486	-4.15113	-4.22653	-4.58416	-4.0144
C26C6.10	I	7512918	7513726	-	C26C6.10	C26C6.10	No description	-	CDS	overlapping	0	-0.395342	-0.717891	-0.0922349	-1.7526	-0.525271	0.137599
C26C6.9	I	7514117	7515126	-	C26C6.9	C26C6.9	No description	-	CDS	overlapping	0	3.85259	3.8367	3.69436	3.63283	3.40704	3.83109
C26C6.14	I	7519240	7519339	+	null					Not found	0	-4.3547	-4.45486	-4.15113	-4.22653	-4.58416	-4.0144
goa-1	I	7522116	7526703	+	C26C6.2	C26C6.2	Guanine nucleotide-binding protein G(o) subunit alpha [Source:UniProtKB/Swiss-Prot;Acc:P51875]	+	CDS	overlapping	0	7.66998	7.55318	7.54246	7.38336	7.35166	7.50556
nas-36	I	7527224	7531715	+	C26C6.3	C26C6.3	Zinc metalloproteinase nas-36 [Source:UniProtKB/Swiss-Prot;Acc:Q18206]	+	CDS	overlapping	0	4.86877	5.2896	5.03154	5.91416	4.32939	4.91568
C26C6.4	I	7532315	7535997	+	C26C6.4a	C26C6.4a	No description	+	CDS	overlapping	0	-1.61773	-1.71789	-0.999125	-1.07453	-4.43216	-1.8624
dcp-66	I	7536204	7542157	-	C26C6.5a	C26C6.5a	Deacetylase Complex Protein [Source:UniProtKB/TrEMBL;Acc:G5ED89]	-	CDS	overlapping	0	6.39069	6.3473	6.53031	6.119	6.68678	6.57847
H15M21.1	I	7544618	7544730	-	null					Not found	0	-4.3547	-4.45486	-4.15113	-4.22653	-4.58416	-4.0144
T25G3.1	I	7552975	7554553	+	T25G3.1.1	T25G3.1.1	No description	+	CDS	overlapping	0	3.49079	3.80043	3.54777	3.03399	3.24026	3.43222
chs-1	I	7554855	7559916	+	T25G3.2.1	T25G3.2.1	CHitin Synthase; Chitin synthase 1 [Source:UniProtKB/TrEMBL;Acc:G5ECD6]	+	CDS	overlapping	0	7.7803	7.4327	7.19008	6.62504	5.61633	5.80294
T25G3.3	I	7559839	7562349	+	T25G3.3	T25G3.3	No description	+	CDS	overlapping	0	7.01829	6.75649	6.79285	6.70601	6.55652	6.7027
T25G3.4	I	7564584	7567719	+	T25G3.4	T25G3.4	Probable glycerol-3-phosphate dehydrogenase, mitochondrial [Source:UniProtKB/Swiss-Prot;Acc:P90795]	+	CDS	overlapping	0	7.48161	7.41182	7.48972	7.33645	7.48521	7.45784
D2030.14	I	7566945	7567094	-	T25G3.4	T25G3.4	Probable glycerol-3-phosphate dehydrogenase, mitochondrial [Source:UniProtKB/Swiss-Prot;Acc:P90795]	+	CDS	overlapping	0	-4.3547	-4.45486	-4.15113	-4.22653	-4.58416	-4.0144
mans-1	I	7567775	7571250	-	D2030.1.1	D2030.1.1	alpha-1,2-Mannosidase [Source:UniProtKB/TrEMBL;Acc:P90787]	-	CDS	overlapping	0	6.4873	6.28867	6.42924	6.13857	6.34756	6.59806
D2030.2	I	7574195	7578564	+	D2030.2a.1	D2030.2a.1	No description	+	CDS	overlapping	0	7.10165	7.22169	7.77443	6.05733	7.08058	6.85442
D2030.3	I	7578512	7580833	-	D2030.3.1	D2030.3.1	No description	-	CDS	overlapping	0	5.50466	5.27646	5.23928	5.22009	5.14527	5.3879
D2030.4	I	7580944	7581628	-	D2030.4	D2030.4	NADH dehydrogenase [ubiquinone] 1 beta subcomplex subunit 7 [Source:UniProtKB/Swiss- Prot;Acc:P90789]	-	CDS	overlapping	0	6.3051	6.56828	6.43654	6.25302	6.71313	6.5919
mce-1	I	7582106	7583349	+	D2030.5	D2030.5	Methylmalonyl-CoA Epimerase; Mitochondrial methylmalonyl-CoA epimerase [Source:UniProtKB/TrEMBL;Acc:G5EEG4]	+	CDS	overlapping	0	5.20669	5.48014	5.50669	5.11776	5.61905	5.57847
D2030.12	I	7583810	7585340	+	D2030.12	D2030.12	No description	+	CDS	overlapping	0	0.967228	0.0894637	0.524436	-0.37409	-0.344698	-0.0550459
prg-1	I	7585324	7588367	-	D2030.6	D2030.6	Piwi-like protein [Source:UniProtKB/TrEMBL;Acc:P90786]	-	CDS	overlapping	0	8.23999	8.12341	8.2883	8.1734	8.06094	8.22141
D2030.7	I	7588580	7590565	+	D2030.7	D2030.7	No description	+	CDS	overlapping	0	5.54382	5.31001	5.32505	4.9367	4.55083	4.82059
D2030.11	I	7590543	7591204	+	D2030.11.1	D2030.11.1	No description	+	CDS	overlapping	0	3.43393	3.43186	3.6082	2.92547	2.96016	3.24612
D2030.8	I	7591288	7595198	+	D2030.8.1	D2030.8.1	No description	+	CDS	overlapping	0	5.50639	5.28211	5.20789	5.07775	4.79184	5.00488
wdr-23	I	7596507	7602203	+	D2030.9a.1	D2030.9a.1	DDB1- and CUL4-associated factor 11 homolog [Source:UniProtKB/Swiss-Prot;Acc:P90794]	+	CDS	overlapping	0	6.24645	6.20395	6.06022	5.78656	5.92978	5.87907
aex-1	I	7602307	7608245	+	D2030.10a.1	D2030.10a.1	C2 domain-containing protein aex-1 [Source:UniProtKB/Swiss-Prot;Acc:G5EEU3]	+	CDS	overlapping	0	3.7803	3.04587	3.45209	3.21087	2.83463	3.18199
21ur-12259	I	7605489	7605509	-	D2030.10a.1	D2030.10a.1	C2 domain-containing protein aex-1 [Source:UniProtKB/Swiss-Prot;Acc:G5EEU3]	+	CDS	overlapping	0	-4.3547	-4.45486	-4.15113	-4.22653	-4.58416	-4.0144
F29D11.3	I	7611209	7611315	-	null					Not found	0	-4.3547	-4.45486	-4.15113	-4.22653	-4.58416	-4.0144
lrp-1	I	7614176	7634135	+	F29D11.1	F29D11.1	Low-density lipoprotein receptor-related protein [Source:UniProtKB/Swiss-Prot;Acc:Q04833]	+	CDS	overlapping	0	8.16144	8.28984	8.62247	8.16029	9.56334	9.58597
capg-1	I	7634494	7639780	-	F29D11.2	F29D11.2	Condensin complex subunit capg-1 [Source:UniProtKB/Swiss-Prot;Acc:G5EFJ4]	-	CDS	overlapping	0	7.14326	6.83414	6.74739	6.54477	6.42271	6.60622
21ur-12960	I	7639382	7639402	-	F29D11.2	F29D11.2	Condensin complex subunit capg-1 [Source:UniProtKB/Swiss-Prot;Acc:G5EFJ4]	-	CDS	overlapping	0	-1.03277	-2.30285	-1.41416	-1.26717	-2.8472	-1.8624
F26A3.1	I	7640338	7641767	-	F26A3.1	F26A3.1	No description	-	CDS	overlapping	0	4.81967	4.89436	4.89266	4.45295	4.86246	4.86892
ncbp-2	I	7642270	7643328	-	F26A3.2a.1	F26A3.2a.1	Nuclear cap-binding protein subunit 2 [Source:UniProtKB/Swiss-Prot;Acc:Q93594]	-	CDS	overlapping	0	5.65528	5.5221	5.59893	5.48389	5.64465	5.64935
rrf-1	I	7643431	7649777	-	F26A3.8a	F26A3.8a	RNA-dependent RNA polymerase Family; RRF-1 [Source:UniProtKB/TrEMBL;Acc:G5ECM1]	-	CDS	overlapping	0	6.20351	5.80436	5.92272	5.95061	5.93525	6.04449
ego-1	I	7650418	7656336	-	F26A3.3	F26A3.3	Enhancer of Glp-One (Glp-1); RNA-directed RNA polymerase related EGO-1 [Source:UniProtKB/TrEMBL;Acc:G5EBQ3]	-	CDS	overlapping	0	7.34901	6.91753	7.1094	6.88112	6.734	6.9312
21ur-14981	I	7656454	7656474	-	null					Not found	0	-4.3547	-4.45486	-4.15113	-4.22653	-4.58416	-4.0144
F26A3.4	I	7656978	7658291	-	F26A3.4	F26A3.4	No description	-	CDS	overlapping	0	6.02732	6.3437	5.62109	5.11529	5.7589	5.05646
F26A3.5	I	7667729	7669900	+	F26A3.5	F26A3.5	No description	+	CDS	overlapping	0	4.77458	4.79254	5.14808	5.0599	4.67897	4.65724
del-3	I	7670314	7672714	-	F26A3.6	F26A3.6	DEgenerin Like [Source:UniProtKB/TrEMBL;Acc:Q93597]	-	CDS	overlapping	0	0.256735	0.604037	0.393192	0.384902	0.0914007	0.459527
F26A3.11	I	7671532	7671642	+	F26A3.6	F26A3.6	DEgenerin Like [Source:UniProtKB/TrEMBL;Acc:Q93597]	-	CDS	overlapping	0	-4.3547	-4.45486	-4.15113	-4.22653	-4.58416	-4.0144
F26A3.7	I	7674734	7676127	-	F26A3.7	F26A3.7	No description	-	CDS	overlapping	0	4.52862	4.56751	4.61926	3.99156	4.34263	4.35192
T24B1.1	I	7676668	7679061	+	T24B1.1	T24B1.1	Golgin-84 [Source:UniProtKB/Swiss- Prot;Acc:P90970]	+	CDS	overlapping	0	6.19498	6.08732	6.20177	5.89414	6.29916	6.42877
T23G11.7	I	7679454	7683041	+	T23G11.7a	T23G11.7a	No description	+	CDS	overlapping	0	5.91624	5.80306	5.97529	5.48771	5.73526	5.68256
rlbp-1	I	7683341	7694210	+	T23G11.5a	T23G11.5a	RaL Binding Protein [Source:UniProtKB/TrEMBL;Acc:E2JL05]	+	CDS	overlapping	0	5.34997	5.04366	5.16327	4.76782	4.72771	4.76696
lron-9	I	7684882	7689403	-	T23G11.5a	T23G11.5a	RaL Binding Protein [Source:UniProtKB/TrEMBL;Acc:E2JL05]	+	CDS	overlapping	0	6.02972	6.22462	6.5545	5.88692	7.46984	7.37002
T23G11.4	I	7694325	7695233	+	T23G11.4	T23G11.4	No description	+	CDS	overlapping	0	4.63019	4.42507	4.71512	3.86798	4.09532	4.26688
gld-1	I	7695661	7698227	+	T23G11.3.1	T23G11.3.1	Female germline-specific tumor suppressor gld-1 [Source:UniProtKB/Swiss-Prot;Acc:Q17339]	+	CDS	overlapping	0	9.4643	9.34954	9.15917	9.02548	8.50466	8.54035
T23G11.10	I	7698301	7699037	+	T23G11.10	T23G11.10	No description	+	CDS	overlapping	0	-1.03277	-1.13293	-0.677197	-2.07453	-1.8472	-1.8624
gna-2	I	7699543	7700958	+	T23G11.2	T23G11.2	Glucosamine phosphate N-Acetyl transferase; Phosphoglucosamine acetyltransferase [Source:UniProtKB/TrEMBL;Acc:G5EC27]	+	CDS	overlapping	0	5.78457	5.3192	5.19809	4.51043	3.63393	4.00796
T23G11.11	I	7701121	7701389	+	T23G11.11	T23G11.11	No description	+	CDS	overlapping	0	1.38227	1.96393	2.00087	1.3849	1.29576	1.78146
T23G11.1	I	7701365	7702053	-	T23G11.1	T23G11.1	No description	-	CDS	overlapping	0	6.16799	6.12131	6.35181	6.36841	5.99095	6.06241
F27D4.1	I	7702429	7704584	+	F27D4.1	F27D4.1	Probable electron transfer flavoprotein subunit alpha, mitochondrial [Source:UniProtKB/Swiss- Prot;Acc:Q93615]	+	CDS	overlapping	0	7.83691	7.89375	7.88428	8.0554	8.19742	8.10086
lsy-22	I	7704565	7707049	-	F27D4.2a.1	F27D4.2a.1	No description	-	CDS	overlapping	0	5.68909	5.83286	5.62841	5.22239	5.19172	5.18472
F27D4.10	I	7715956	7716041	+	null					Not found	0	-4.3547	-4.45486	-4.15113	-4.22653	-4.58416	-4.0144
F27D4.t1	I	7718882	7718958	-	null					Not found	0	-4.3547	-4.45486	-4.15113	-4.22653	-4.58416	-4.0144
F27D4.7	I	7723754	7724656	-	F27D4.7	F27D4.7	Vesicle transport protein [Source:UniProtKB/TrEMBL;Acc:Q7YTP0]	-	CDS	overlapping	0	4.18101	4.12341	3.74907	3.9311	3.58465	3.66898
F27D4.4	I	7725019	7727112	+	F27D4.4a	F27D4.4a	Zinc finger CCCH domain-containing protein 15 homolog [Source:UniProtKB/Swiss-Prot;Acc:Q93618]	+	CDS	overlapping	0	6.96911	7.11394	7.23569	6.84582	7.27908	7.41953
F27D4.9	I	7726572	7726639	-	F27D4.4a	F27D4.4a	Zinc finger CCCH domain-containing protein 15 homolog [Source:UniProtKB/Swiss-Prot;Acc:Q93618]	+	CDS	overlapping	0	-4.3547	-4.45486	-4.15113	-4.22653	-4.58416	-4.0144
bckd-1B	I	7727267	7729092	+	F27D4.5	F27D4.5	Branched Chain Keto acid Dehydrogenase e1 (E1) subunit [Source:UniProtKB/TrEMBL;Acc:Q93619]	+	CDS	overlapping	0	6.92723	6.75514	6.8495	7.23153	7.01956	7.07129
F27D4.8	I	7729184	7729878	+	F27D4.8	F27D4.8	No description	+	CDS	overlapping	0	2.32086	2.10654	2.1907	1.05475	0.889767	0.781455
F27D4.6	I	7731121	7737995	+	F27D4.6a.1	F27D4.6a.1	No description	+	CDS	overlapping	0	4.54885	4.31186	4.4355	4.42133	4.34592	4.54274
F27D4.11	I	7731356	7731446	-	F27D4.6a.1	F27D4.6a.1	No description	+	CDS	overlapping	0	-4.3547	-4.45486	-4.15113	-4.22653	-4.58416	-4.0144
21ur-12039	I	7738671	7738691	+	null					Not found	0	-4.3547	-4.45486	-4.15113	-4.22653	-4.58416	-4.0144
F58H10.1	I	7755778	7756353	+	F58H10.1	F58H10.1	No description	+	CDS	overlapping	0	2.99698	3.15658	2.30466	2.75836	3.07563	3.57223
nsf-1	I	7766532	7772231	-	H15N14.2a	H15N14.2a	Vesicle-fusing ATPase [Source:UniProtKB/Swiss-Prot;Acc:Q94392]	-	CDS	overlapping	0	7.0594	6.88016	6.84008	6.74085	7.00038	6.99247
adr-1	I	7773180	7777652	+	H15N14.1c	H15N14.1c	Adenosine Deaminase acting on RNA; Truncated ADR-1F [Source:UniProtKB/TrEMBL;Acc:G5EG30]	+	CDS	overlapping	0	6.25878	6.30725	6.1708	5.97396	6.57627	6.35919
VH15N14R.1	I	7781178	7782548	-	VH15N14R.1	VH15N14R.1	No description	-	CDS	overlapping	0	0.119231	0.282109	0.393192	-0.752602	-0.184234	-1.05505
D2005.1	I	7784498	7785624	-	D2005.1	D2005.1	No description	-	CDS	overlapping	0	-4.3547	-4.45486	-4.15113	-4.07453	-3.43216	-4.0144
D2005.6	I	7786205	7793539	-	D2005.6	D2005.6	No description	-	CDS	overlapping	0	3.11019	2.95453	2.82105	2.92547	3.59021	3.27715
D2005.9	I	7798813	7798947	+	null					Not found	0	-4.3547	-4.45486	-4.15113	-4.22653	-4.58416	-4.0144
nlp-8	I	7800458	7801822	-	D2005.2	D2005.2	Neuropeptide-Like Protein [Source:UniProtKB/TrEMBL;Acc:Q93409]	-	CDS	overlapping	0	3.63651	3.73607	4.09363	3.34332	3.57907	3.84496
D2005.3	I	7813761	7815042	-	D2005.3	D2005.3	No description	-	CDS	overlapping	0	4.67995	4.66004	4.57073	4.59436	4.43203	4.44138
D2005.4	I	7814972	7819410	+	D2005.3	D2005.3	No description	-	CDS	overlapping	0	6.55719	6.24308	6.41239	6.32742	6.2438	6.58984
21ur-12756	I	7815028	7815048	+	null					Not found	0	-4.3547	-4.45486	-4.15113	-4.22653	-4.58416	-4.0144
D2005.7	I	7819579	7820489	+	D2005.7	D2005.7	No description	+	CDS	overlapping	0	4.63019	4.33377	4.43967	3.98617	3.77729	4.10914
drh-3	I	7820831	7826433	+	D2005.5	D2005.5	Dicer Related Helicase [Source:UniProtKB/TrEMBL;Acc:Q93413]	+	CDS	overlapping	0	6.80853	6.45787	6.61282	6.40727	6.40152	6.51155
glna-3	I	7826442	7831629	-	F30F8.2	F30F8.2	Putative glutaminase 3 [Source:UniProtKB/Swiss-Prot;Acc:Q93650]	-	CDS	overlapping	0	5.03809	5.037	5.13787	5.00762	4.74526	4.86892
F30F8.1	I	7832692	7835453	-	F30F8.1	F30F8.1	No description	-	CDS	overlapping	0	6.30113	5.99864	6.00509	5.79275	5.49265	5.64341
gras-1	I	7835814	7836967	+	F30F8.3	F30F8.3	GRASP (General Receptor for phosphoinositides 1-Associated Scaffold Protein) homolog [Source:UniProtKB/TrEMBL;Acc:Q93654]	+	CDS	overlapping	0	5.29715	5.22658	5.07502	4.52538	4.34263	4.38553
F30F8.9	I	7837063	7840022	+	F30F8.9a	F30F8.9a	No description	+	CDS	overlapping	0	5.19818	4.92596	5.15822	4.91982	5.12243	5.1376
F30F8.10	I	7840442	7846923	+	F30F8.10a	F30F8.10a	No description	+	CDS	overlapping	0	5.30708	5.35892	5.16829	4.70355	4.64465	4.60927
F30F8.5	I	7847246	7848920	-	F30F8.5b	F30F8.5b	No description	-	CDS	overlapping	0	3.67995	3.68583	3.53226	4.31779	3.2752	3.49515
taf-5	I	7848975	7853631	+	F30F8.8.1	F30F8.8.1	TAF (TBP-associated transcription factor) family [Source:UniProtKB/TrEMBL;Acc:G5EF68]	+	CDS	overlapping	0	5.93429	5.77262	5.6733	5.46463	5.30762	5.48633
apb-3	I	7853750	7857850	+	R11A5.1a	R11A5.1a	AP-3 complex subunit beta [Source:UniProtKB/TrEMBL;Acc:O45718]	+	CDS	overlapping	0	6.23089	6.23534	6.31829	5.77253	5.89764	6.1376
nud-2	I	7857823	7859417	-	R11A5.2	R11A5.2	Aspergillus NUclear Division related [Source:UniProtKB/TrEMBL;Acc:O45717]	-	CDS	overlapping	0	6.30311	6.194	6.32843	5.88257	5.57487	6.01412
R11A5.3	I	7862736	7863553	-	R11A5.3	R11A5.3	No description	-	CDS	overlapping	0	-0.880769	0.504501	-0.298686	-0.615098	-1.43216	-0.862401
pck-2	I	7866136	7872080	+	R11A5.4a.1	R11A5.4a.1	Phosphoenolypyruvate CarboxyKinase [Source:UniProtKB/TrEMBL;Acc:Q7JKI3]	+	CDS	overlapping	0	9.92094	9.85599	10.1653	9.84973	10.2703	10.2695
R11A5.6	I	7867577	7867918	-	R11A5.4a.1	R11A5.4a.1	Phosphoenolypyruvate CarboxyKinase [Source:UniProtKB/TrEMBL;Acc:Q7JKI3]	+	CDS	overlapping	0	-4.3547	-4.45486	-4.15113	-4.22653	-4.58416	-4.0144
suro-1	I	7872057	7875554	-	R11A5.7	R11A5.7	Putative carboxypeptidase suro-1 [Source:UniProtKB/Swiss-Prot;Acc:Q9XU75]	-	CDS	overlapping	0	7.28665	7.4403	7.21701	8.48054	6.24468	7.36702
F55D12.1	I	7884319	7885769	+	F55D12.1	F55D12.1	No description	+	CDS	overlapping	0	1.65528	1.88697	1.35843	0.92547	1.29576	0.307524
F55D12.8	I	7887214	7887335	-	null					Not found	0	-4.3547	-4.45486	-4.15113	-4.22653	-4.58416	-4.0144
mir-245	I	7887371	7887467	+	null					Not found	0	-4.3547	-4.45486	-4.15113	-4.22653	-4.58416	-4.0144
F55D12.2	I	7889310	7894864	+	F55D12.2a	F55D12.2a	No description	+	CDS	overlapping	0	5.50639	5.52687	5.36062	5.96576	4.58465	5.02024
F55D12.9	I	7890631	7890682	-	F55D12.2a	F55D12.2a	No description	+	CDS	overlapping	0	-4.3547	-4.45486	-4.15113	-4.22653	-4.58416	-4.0144
unc-55	I	7899037	7903334	-	F55D12.4a	F55D12.4a	UNC-55b isoform [Source:UniProtKB/TrEMBL;Acc:G5EDI5]	-	CDS	overlapping	0	-0.617735	-0.215391	0.170799	-0.615098	0.0914007	-0.161961
F55D12.6	I	7901932	7903243	+	F55D12.4a	F55D12.4a	UNC-55b isoform [Source:UniProtKB/TrEMBL;Acc:G5EDI5]	-	CDS	overlapping	0	3.71617	3.88202	4.22004	3.91415	3.60676	3.46852
F55D12.5	I	7906826	7914269	-	F55D12.5a	F55D12.5a	No description	-	CDS	overlapping	0	6.68909	6.64113	6.37265	6.50949	5.67244	6.01718
F20G4.2	I	7913937	7918341	-	F55D12.5a	F55D12.5a	No description	-	CDS	overlapping	0	4.45551	4.28586	4.08302	3.68702	3.54512	3.30752
smgl-1	I	7918443	7926338	-	F20G4.1	F20G4.1	No description	-	CDS	overlapping	0	7.0369	6.74631	6.79366	6.87311	6.96765	7.1113
nmy-2	I	7926623	7934577	-	F20G4.3	F20G4.3	Non-muscle MYosin [Source:UniProtKB/TrEMBL;Acc:G5EBY3]	-	CDS	overlapping	0	9.46807	9.17009	9.26532	8.89053	8.77256	8.81378
T22C1.1	I	7936223	7938328	+	T22C1.1.1	T22C1.1.1	No description	+	CDS	overlapping	0	6.52096	6.38365	6.2932	5.87384	5.96444	5.97365
glb-26	I	7937672	7938486	-	T22C1.2	T22C1.2	Globin-like protein 26 [Source:UniProtKB/Swiss-Prot;Acc:Q22663]	-	CDS	overlapping	0	0.655284	0.156578	0.701314	0.384902	0.612233	0.225062
T22C1.3	I	7938560	7940388	+	T22C1.3	T22C1.3	No description	+	CDS	overlapping	0	5.18747	5.05029	4.93457	4.87967	4.79184	4.90247
T22C1.4	I	7940134	7940790	-	T22C1.4	T22C1.4	No description	-	CDS	overlapping	0	2.99698	2.74154	2.22969	1.2474	1.52204	1.34705
T22C1.5	I	7940893	7941994	+	T22C1.5	T22C1.5	No description	+	CDS	overlapping	0	4.90059	4.71117	4.55929	4.0954	4.0914	4.15441
T22C1.6	I	7942719	7945588	+	T22C1.6.1	T22C1.6.1	No description	+	CDS	overlapping	0	6.22566	6.22365	6.17954	5.74085	5.75519	6.01104
jph-1	I	7946186	7951593	-	T22C1.7	T22C1.7	JunctoPHilin [Source:UniProtKB/TrEMBL;Acc:Q22667]	-	CDS	overlapping	0	6.0594	6.13177	5.91675	6.28302	6.13199	6.29115
T22C1.15	I	7951655	7952140	+	null					Not found	0	-4.3547	-4.45486	-4.15113	-4.22653	-4.58416	-4.0144
T22C1.14	I	7952463	7952648	-	null					Not found	0	-4.3547	-4.45486	-4.15113	-4.22653	-4.58416	-4.0144
linc-58	I	7952885	7953125	+	null					Not found	0	-4.3547	-3.30285	-4.15113	-4.22653	-4.58416	-4.0144
mir-8209	I	7954977	7955033	+	null					Not found	0	-4.3547	-4.45486	-4.15113	-4.22653	-4.58416	-4.0144
T22C1.8	I	7955977	7958505	-	T22C1.8.1	T22C1.8.1	Protein-tyrosine-phosphatase [Source:UniProtKB/TrEMBL;Acc:Q22668]	-	CDS	overlapping	0	5.16799	5.17085	5.37591	5.39104	5.27692	5.41605
T22C1.9	I	7958647	7960158	+	T22C1.9	T22C1.9	No description	+	CDS	overlapping	0	3.63019	3.71951	3.82742	3.77722	3.70739	3.88579
T22C1.12	I	7960388	7961460	-	T22C1.12	T22C1.12	No description	-	CDS	overlapping	0	-4.3547	-4.45486	-0.414163	-4.22653	-4.58416	-4.0144
T22C1.t1	I	7960837	7960921	+	T22C1.12	T22C1.12	No description	-	CDS	overlapping	0	-4.3547	-4.45486	-4.15113	-4.22653	-4.58416	-4.0144
rbg-2	I	7962052	7972443	+	T22C1.10a	T22C1.10a	Rab3 GTPase-activating protein regulatory subunit [Source:UniProtKB/Swiss-Prot;Acc:Q22670]	+	CDS	overlapping	0	6.3832	6.27552	6.29664	5.99559	6.10409	6.21842
T22C1.11	I	7966914	7968689	-	T22C1.10a	T22C1.10a	Rab3 GTPase-activating protein regulatory subunit [Source:UniProtKB/Swiss-Prot;Acc:Q22670]	+	CDS	overlapping	0	3.858	4.189	3.61558	3.70683	3.88977	3.81002
T22C1.17	I	7968753	7968828	-	T22C1.10a	T22C1.10a	Rab3 GTPase-activating protein regulatory subunit [Source:UniProtKB/Swiss-Prot;Acc:Q22670]	+	CDS	overlapping	0	-4.3547	-4.45486	-4.15113	-4.22653	-4.58416	-4.0144
H05L14.1	I	7972473	7977078	-	H05L14.1.1	H05L14.1.1	No description	-	CDS	overlapping	0	5.53708	5.40795	5.69262	5.58368	5.17886	5.41372
H05L14.3	I	7980237	7984713	+	H05L14.3	H05L14.3	No description	+	CDS	overlapping	0	-0.743265	-2.71789	-4.15113	-4.22653	-3.43216	-2.27744
H05L14.2	I	7984889	7993159	+	H05L14.2a.1	H05L14.2a.1	No description	+	CDS	overlapping	0	6.56217	6.11183	6.16075	5.83086	5.46417	5.68063
C54G4.11	I	7993295	7993579	-	null					Not found	0	-4.3547	-4.45486	-4.15113	-4.22653	-4.58416	-4.0144
C54G4.12	I	7993436	7993579	+	null					Not found	0	-4.3547	-4.45486	-4.15113	-4.22653	-4.58416	-4.0144
C54G4.5	I	7995738	7996669	+	C54G4.5	C54G4.5	No description	+	CDS	overlapping	0	1.18962	0.867071	1.00087	0.510433	0.268279	0.722562
C54G4.4	I	7996728	8003179	-	C54G4.4	C54G4.4	No description	-	CDS	overlapping	0	3.26491	3.62196	3.44382	3.76467	3.49858	3.54699
C54G4.14	I	8001196	8001328	-	C54G4.4	C54G4.4	No description	-	CDS	overlapping	0	-4.3547	-4.45486	-4.15113	-4.22653	-4.58416	-4.0144
21ur-14108	I	8001504	8001524	-	C54G4.4	C54G4.4	No description	-	CDS	overlapping	0	-2.2027	-3.30285	-2.99913	-2.48957	-2.43216	-2.8624
C54G4.15	I	8004133	8004187	-	null					Not found	0	-4.3547	-4.45486	-4.15113	-4.22653	-4.58416	-4.0144
C54G4.13	I	8004133	8004187	+	null					Not found	0	-4.3547	-4.45486	-4.15113	-4.22653	-4.58416	-4.0144
C54G4.3	I	8005127	8006448	-	C54G4.3	C54G4.3	No description	-	CDS	overlapping	0	3.96221	3.8418	4.05072	4.13004	3.72266	4.00796
C54G4.2	I	8006650	8009118	+	C54G4.2	C54G4.2	No description	+	CDS	overlapping	0	3.32868	3.67443	3.98387	3.41732	3.77729	3.87907
rskn-2	I	8014412	8019572	+	C54G4.1a	C54G4.1a	Putative ribosomal protein S6 kinase alpha-2 [Source:UniProtKB/Swiss-Prot;Acc:Q18846]	+	CDS	overlapping	0	6.63414	6.3678	6.60913	6.46366	6.29065	6.64142
C54G4.7	I	8019501	8022730	+	C54G4.6	C54G4.6	Downstream Of DAF-16 (Regulated by DAF-16) [Source:UniProtKB/TrEMBL;Acc:Q18851]	-	CDS	overlapping	0	5.22776	5.10016	5.048	5.06246	4.79184	4.67676
dod-18	I	8019578	8020901	-	C54G4.6	C54G4.6	Downstream Of DAF-16 (Regulated by DAF-16) [Source:UniProtKB/TrEMBL;Acc:Q18851]	-	CDS	overlapping	0	3.95717	3.75243	3.76243	3.25639	2.93416	3.62141
cyc-1	I	8022674	8024422	-	C54G4.8	C54G4.8	CYtochrome C [Source:UniProtKB/TrEMBL;Acc:Q18853]	-	CDS	overlapping	0	8.82711	8.94789	8.88199	8.87675	9.21777	9.06889
C54G4.9	I	8024880	8026525	-	C54G4.9	C54G4.9	No description	-	CDS	overlapping	0	4.83896	4.44198	4.54391	4.26086	4.03136	4.28226
eif-2beta	I	8026606	8028752	-	K04G2.1.1	K04G2.1.1	Eukaryotic translation initiation factor 2 subunit 2 [Source:UniProtKB/Swiss-Prot;Acc:Q21230]	-	CDS	overlapping	0	7.28162	7.24597	7.26238	7.22582	7.43396	7.423
K04G2.13	I	8028817	8028996	-	null					Not found	0	-4.3547	-4.45486	-4.15113	-4.22653	-4.58416	-4.0144
K04G2.15	I	8028817	8028996	+	null					Not found	0	-4.3547	-4.45486	-4.15113	-4.22653	-4.58416	-4.0144
aho-3	I	8030959	8032886	+	K04G2.2	K04G2.2	No description	+	CDS	overlapping	0	6.47238	6.25269	6.10154	5.94645	5.52494	5.75415
cdc-48.3	I	8032863	8035696	-	K04G2.3	K04G2.3	Cell Division Cycle related [Source:UniProtKB/TrEMBL;Acc:Q21222]	-	CDS	overlapping	0	5.49601	5.22071	5.1733	5.22697	5.107	5.19829
K04G2.4	I	8035798	8037141	+	K04G2.4	K04G2.4	No description	+	CDS	overlapping	0	4.57538	4.58893	4.54003	4.3601	4.03544	3.95778
ath-1	I	8036944	8039752	-	K04G2.4	K04G2.4	No description	+	CDS	overlapping	0	6.21093	6.23242	6.14043	6.05861	6.25784	6.13619
scbp-2	I	8039879	8040526	-	K04G2.11	K04G2.11	SECIS (SeCis) Binding Protein homolog [Source:UniProtKB/TrEMBL;Acc:Q95ZR7]	-	CDS	overlapping	0	2.36716	2.39759	2.58584	1.87967	1.94288	1.97049
vacl-14	I	8040799	8043277	+	K04G2.6	K04G2.6	VAC (Yeast VACuole morphology)-Like [Source:UniProtKB/TrEMBL;Acc:Q21225]	+	CDS	overlapping	0	5.58357	5.32832	5.25117	5.26977	5.25609	5.23563
K04G2.12	I	8043760	8044165	+	K04G2.12	K04G2.12	No description	+	CDS	overlapping	0	-2.2027	-0.843422	-0.677197	-0.37409	-1.11023	-0.692476
K04G2.14	I	8046557	8046749	+	null					Not found	0	-4.3547	-4.45486	-4.15113	-4.22653	-4.58416	-4.0144
K04G2.7	I	8047345	8049351	-	K04G2.7a	K04G2.7a	No description	-	CDS	overlapping	0	1.22357	1.47851	1.28628	-0.37409	2.33602	2.423
2001-04-01	I	8050043	8055489	+	K04G2.8a	K04G2.8a	Adenomatous polyposis coli protein-related protein 1 [Source:UniProtKB/Swiss-Prot;Acc:Q21227]	+	CDS	overlapping	0	6.41844	6.18298	5.9924	5.60319	5.53362	5.5213
K04G2.9	I	8055459	8057029	-	K04G2.9	K04G2.9	No description	-	CDS	overlapping	0	4.26491	4.56133	4.28165	4.27862	4.57065	4.6052
K04G2.10	I	8057762	8060557	+	K04G2.10	K04G2.10	No description	+	CDS	overlapping	0	0.552191	-0.0549261	-0.0922349	-2.48957	-4.43216	-4.0144
F18C12.4	I	8060791	8061793	-	F18C12.4	F18C12.4	No description	-	CDS	overlapping	0	0.604658	1.36957	1.70131	1.31779	1.56784	1.86552
che-3	I	8062059	8081671	-	F18C12.1	F18C12.1	Cytoplasmic dynein 2 heavy chain 1 [Source:UniProtKB/Swiss-Prot;Acc:Q19542]	-	CDS	overlapping	0	4.15925	3.5489	3.82742	3.97532	3.88525	4.24612
21ur-14242	I	8075042	8075062	+	F18C12.1	F18C12.1	Cytoplasmic dynein 2 heavy chain 1 [Source:UniProtKB/Swiss-Prot;Acc:Q19542]	-	CDS	overlapping	0	-4.3547	-4.45486	-4.15113	-4.22653	-4.58416	-4.0144
rme-8	I	8083583	8095574	+	F18C12.2a	F18C12.2a	Endocytosis protein RME-8; Receptor Mediated Endocytosis [Source:UniProtKB/TrEMBL;Acc:G5ED36]	+	CDS	overlapping	0	7.96503	7.61116	7.68431	7.76821	7.81161	7.96574
F18C12.3	I	8095740	8098444	+	F18C12.3	F18C12.3	No description	+	CDS	overlapping	0	5.59009	5.29892	5.70996	5.24288	5.36388	5.77422
spr-4	I	8103601	8109227	+	C09H6.1a	C09H6.1a	Suppressor of presenilin protein 4 [Source:UniProtKB/Swiss-Prot;Acc:O17582]	+	CDS	overlapping	0	6.2141	6.08516	6.11071	5.74245	6.27001	6.17102
lin-10	I	8109746	8119314	-	C09H6.2a	C09H6.2a	No description	-	CDS	overlapping	0	6.21516	5.96978	5.90777	6.40626	6.02008	6.16827
mau-2	I	8125801	8130091	+	C09H6.3	C09H6.3	Maternal uncoordinated protein 2 [Source:UniProtKB/Swiss-Prot;Acc:O17581]	+	CDS	overlapping	0	5.65061	5.43693	5.36938	5.35592	4.9962	5.16274
T28B8.1	I	8133891	8135051	+	T28B8.1.1	T28B8.1.1	No description	+	CDS	overlapping	0	6.41293	6.76727	6.98529	5.95199	6.60126	6.47522
21ur-14822	I	8137256	8137276	-	null					Not found	0	-4.3547	-4.45486	-4.15113	-4.22653	-4.58416	-4.0144
21ur-11977	I	8138868	8138888	-	null					Not found	0	-4.3547	-4.45486	-4.15113	-4.22653	-4.58416	-4.0144
del-4	I	8139468	8142537	-	T28B8.5	T28B8.5	DEgenerin Like [Source:UniProtKB/TrEMBL;Acc:P91835]	-	CDS	overlapping	0	-0.617735	-0.980926	-1.19177	-2.07453	-1.43216	-1.54047
ins-18	I	8147400	8149723	+	T28B8.2.1	T28B8.2.1	Ceinsulin-1; INSulin related [Source:UniProtKB/TrEMBL;Acc:G5ECC6]	+	CDS	overlapping	0	0.884766	1.45203	1.49273	0.832361	1.67636	1.18199
T28B8.6	I	8150331	8151368	+	T28B8.6	T28B8.6	No description	+	CDS	overlapping	0	3.19818	3.06347	3.3496	3.28302	2.60126	3.38553
T28B8.3	I	8151985	8159732	+	T28B8.3a	T28B8.3a	No description	+	CDS	overlapping	0	0.119231	-0.0549261	0.322803	-1.48957	0.697122	0.529917
T28B8.4	I	8160512	8168643	+	T28B8.4	T28B8.4	No description	+	CDS	overlapping	0	4.54885	4.28586	4.5783	4.5979	3.80624	4.14322
T28B8.10	I	8160527	8160604	-	T28B8.4	T28B8.4	No description	+	CDS	overlapping	0	-4.3547	-4.45486	-4.15113	-4.22653	-4.58416	-4.0144
T28B8.9	I	8160527	8160604	+	T28B8.4	T28B8.4	No description	+	CDS	overlapping	0	-4.3547	-4.45486	-4.15113	-4.22653	-4.58416	-4.0144
H31B20.2	I	8172721	8173489	+	H31B20.2	H31B20.2	No description	+	CDS	overlapping	0	-4.3547	-4.45486	-4.15113	-4.22653	-4.58416	-4.0144
kcnl-2	I	8174888	8208740	+	F08A10.1j	F08A10.1j	KCNL-2 variant; KCNN (Potassium K ChaNNel, calcium activated)-Like [Source:UniProtKB/TrEMBL;Acc:K7STE9]	+	CDS	overlapping	0	2.49774	2.25174	2.97815	2.07522	2.71759	2.26688
srz-3	I	8181337	8182933	-	F08A10.1j	F08A10.1j	KCNL-2 variant; KCNN (Potassium K ChaNNel, calcium activated)-Like [Source:UniProtKB/TrEMBL;Acc:K7STE9]	+	CDS	overlapping	0	-4.3547	-4.45486	-4.15113	-4.22653	-4.58416	-4.0144
T02E1.7	I	8208712	8210703	-	T02E1.7	T02E1.7	No description	-	CDS	overlapping	0	4.04997	4.44869	4.51657	4.87967	4.71759	4.74123
T02E1.6	I	8210931	8212411	+	T02E1.6	T02E1.6	No description	+	CDS	overlapping	0	4.45551	4.56133	4.56693	4.5029	4.14904	4.08597
dhs-3	I	8212362	8218361	-	T02E1.6	T02E1.6	No description	+	CDS	overlapping	0	6.22357	6.66581	6.54487	6.70683	6.70419	6.62343
gla-3	I	8214382	8217998	+	T02E1.5a.1	T02E1.5a.1	DeHydrogenases, Short chain [Source:UniProtKB/TrEMBL;Acc:A5JYX4]	-	CDS	overlapping	0	6.89994	6.59877	6.40069	6.12392	5.59159	5.74862
T02E1.2	I	8219998	8223009	-	T02E1.2	T02E1.2	No description	-	CDS	overlapping	0	5.77744	5.51733	5.39319	5.11035	5.07365	5.1376
spe-12	I	8224539	8226297	-	T02E1.1	T02E1.1	SPE-12 [Source:UniProtKB/TrEMBL;Acc:G5EEF3]	-	CDS	overlapping	0	2.77458	2.23631	2.79529	2.66694	1.94288	2.1376
T02E1.11	I	8225890	8225954	-	T02E1.1	T02E1.1	SPE-12 [Source:UniProtKB/TrEMBL;Acc:G5EEF3]	-	CDS	overlapping	0	-4.3547	-4.45486	-4.15113	-4.22653	-4.58416	-4.0144
T02E1.10	I	8225890	8225954	+	T02E1.1	T02E1.1	SPE-12 [Source:UniProtKB/TrEMBL;Acc:G5EEF3]	-	CDS	overlapping	0	-4.3547	-4.45486	-4.15113	-4.22653	-4.58416	-4.0144
kri-1	I	8226509	8240637	-	ZK265.1a	ZK265.1a	KRIT 1 (Krev interaction trapped/cerebral cavernous malformation 1) homolog; Krev interaction trapped/cerebral cavernous malformation 1 isoform a [Source:UniProtKB/TrEMBL;Acc:G5EDH0]	-	CDS	overlapping	0	2.08271	1.9066	1.80823	1.31779	2.26828	2.02024
T02E1.8	I	8235747	8237498	+	ZK265.1a	ZK265.1a	KRIT 1 (Krev interaction trapped/cerebral cavernous malformation 1) homolog; Krev interaction trapped/cerebral cavernous malformation 1 isoform a [Source:UniProtKB/TrEMBL;Acc:G5EDH0]	-	CDS	overlapping	0	1.15485	1.341	1.58584	1.41732	2.3492	1.72256
ZK265.3	I	8242104	8243572	+	ZK265.3	ZK265.3	No description	+	CDS	overlapping	0	5.99452	5.83798	5.90174	5.92406	5.2752	5.39263
col-63	I	8243695	8244963	-	ZK265.2	ZK265.2	COLlagen [Source:UniProtKB/TrEMBL;Acc:Q94399]	-	CDS	overlapping	0	8.79501	9.5489	9.2333	9.69314	9.70122	10.1529
ZK265.11	I	8245547	8245622	-	null					Not found	0	-4.3547	-4.45486	-4.15113	-4.22653	-4.58416	-4.0144
ceh-8	I	8245722	8250896	-	ZK265.4a	ZK265.4a	Homeobox protein ceh-8 [Source:UniProtKB/Swiss-Prot;Acc:Q94398]	-	CDS	overlapping	0	-3.2027	-2.71789	-2.41416	-4.22653	-4.58416	-3.8624
fitm-2	I	8253452	8254961	-	ZK265.9.1	ZK265.9.1	FIT family protein fitm-2 [Source:UniProtKB/Swiss-Prot;Acc:Q5CZ37]	-	CDS	overlapping	0	5.55885	5.66004	5.28165	5.6311	5.48819	5.376
ZK265.6	I	8255348	8256312	+	ZK265.6	ZK265.6	Nucleolar protein 16 [Source:UniProtKB/Swiss-Prot;Acc:Q94402]	+	CDS	overlapping	0	5.63177	5.89067	5.71684	5.42133	5.74526	5.92876
sre-23	I	8256360	8258939	-	ZK265.5	ZK265.5	Serpentine Receptor, class E (Epsilon) [Source:UniProtKB/TrEMBL;Acc:Q94403]	-	CDS	overlapping	0	-1.88077	-1.71789	-1.41416	-1.48957	-2.11023	-1.27744
ZK265.7	I	8262039	8268990	+	ZK265.7	ZK265.7	No description	+	CDS	overlapping	0	3.18962	3.30448	3.70823	2.68036	3.97723	3.9385
ZK265.13	I	8264201	8264286	-	ZK265.7	ZK265.7	No description	+	CDS	overlapping	0	-4.3547	-4.45486	-4.15113	-4.22653	-4.58416	-4.0144
21ur-13146	I	8265954	8265974	+	ZK265.7	ZK265.7	No description	+	CDS	overlapping	0	-4.2027	-2.30285	-2.99913	-3.07453	-1.8472	-1.27744
cutl-8	I	8270304	8275701	+	ZK265.8a	ZK265.8a	CUTiclin-Like [Source:UniProtKB/TrEMBL;Acc:G5EDD6]	+	CDS	overlapping	0	2.27304	3.01003	2.94339	3.2742	3.1972	3.50392
T01G9.2	I	8275611	8288124	-	T01G9.2a	T01G9.2a	UPF0183 protein T01G9.2 [Source:UniProtKB/Swiss-Prot;Acc:P34692]	-	CDS	overlapping	0	5.44835	5.50128	5.62476	4.98346	5.25434	5.15997
dma-1	I	8281969	8284460	+	T01G9.2a	T01G9.2a	UPF0183 protein T01G9.2 [Source:UniProtKB/Swiss-Prot;Acc:P34692]	-	CDS	overlapping	0	0.841697	1.12341	1.3228	0.680358	1.61223	1.62945
kin-10	I	8288959	8291077	-	T01G9.6a.1	T01G9.6a.1	Casein kinase II subunit beta [Source:UniProtKB/Swiss-Prot;Acc:P28548]	-	CDS	overlapping	0	7.35859	7.38277	7.35457	7.39867	7.4355	7.41314
npp-2	I	8291289	8293640	-	T01G9.4.1	T01G9.4.1	Nuclear Pore complex Protein [Source:UniProtKB/TrEMBL;Acc:Q22078]	-	CDS	overlapping	0	6.61349	6.48342	6.34739	6.37359	6.18714	6.25394
mei-1	I	8294881	8296940	+	T01G9.5a	T01G9.5a	Meiotic spindle formation protein mei-1 [Source:UniProtKB/Swiss-Prot;Acc:P34808]	+	CDS	overlapping	0	6.10108	5.84435	5.62841	5.14706	4.99201	4.9385
abts-1	I	8296917	8307566	-	F52B5.1a	F52B5.1a	Anion exchange protein [Source:UniProtKB/TrEMBL;Acc:G5EC65]	-	CDS	overlapping	0	7.47414	7.37001	7.42347	7.51653	7.28208	7.4924
F52B5.9	I	8305488	8305702	+	F52B5.1a	F52B5.1a	Anion exchange protein [Source:UniProtKB/TrEMBL;Acc:G5EC65]	-	CDS	overlapping	0	-4.3547	-4.45486	-4.15113	-4.22653	-4.58416	-4.0144
F52B5.10	I	8307643	8307733	-	null					Not found	0	-4.3547	-4.45486	-4.15113	-4.22653	-4.58416	-4.0144
21ur-15539	I	8312100	8312120	+	null					Not found	0	-4.3547	-4.45486	-4.15113	-4.22653	-4.58416	-4.0144
[truncated: 29,102 more rows]

## Sheet: log2FC_average_AGD1289_vs_WT
log 2 fold change differences in hsf1(neuro)#2 (AGD1289) vs WT (N2) deSEQ2 p<0.05
Probe	Chr					Start	End	P-value	FDR	Log2 Fold change N2 vs nAGD1289
F56A4.3	ChrV:2453414-2456147	FOR	(2.7	kbp)	V	2453414	2456147	1.29e-11	2.98e-09	-8.4907
lys-10	ChrIV:8332826-8333559	FOR	(734	bp)	IV	8332826	8333559	5.49e-09	6.11e-07	-6.48614
T01G5.7	ChrV:15111960-15113628	FOR	(1.6	kbp)	V	15111960	15113628	3.47e-06	0.000144	-5.60627
col-95	ChrIII:11703885-11705091	FOR	(1.2	kbp)	III	11703885	11705091	1.03e-06	5.38e-05	-4.9724
col-143	ChrV:6835635-6836700	FOR	(1	kbp)	V	6835635	6836700	0.00172836	0.0166381	-4.7045
rgs-9	ChrX:1915258-1917162	FOR	(1.9	kbp)	X	1915258	1917162	3.32e-05	0.000841	-4.69782
col-135	ChrIV:15129666-15131797	REV	(2.1	kbp)	IV	15129666	15131797	1.45e-06	7.17e-05	-4.67175
clec-28	ChrV:16865704-16867226	FOR	(1.5	kbp)	V	16865704	16867226	1.31e-08	1.29e-06	-4.5636
clec-60	ChrII:10480152-10481846	REV	(1.6	kbp)	II	10480152	10481846	1.12e-07	8.33e-06	-4.21962
R09A8.2	ChrX:12619472-12623531	FOR	(4	kbp)	X	12619472	12623531	7.56e-09	8.13e-07	-4.11241
C27B7.9	ChrIV:8915472-8916110	REV	(639	bp)	IV	8915472	8916110	0.00213122	0.0195758	-4.08219
F14H3.3	ChrV:16051923-16053510	REV	(1.5	kbp)	V	16051923	16053510	0.000531	0.00692393	-4.0455
clec-17	ChrI:12430028-12431500	REV	(1.4	kbp)	I	12430028	12431500	1.14e-12	3.07e-10	-4.00426
ztf-25	ChrV:17601820-17602954	FOR	(1.1	kbp)	V	17601820	17602954	5.1e-05	0.00118304	-3.99687
Y39G8B.9	ChrII:13981330-13981785	FOR	(456	bp)	II	13981330	13981785	2.94e-19	3.11e-16	-3.9908
W08E12.2	ChrIV:3305898-3306541	FOR	(644	bp)	IV	3305898	3306541	1.53e-10	2.55e-08	-3.83762
B0207.5	ChrI:5919055-5935416	FOR	(16.3	kbp)	I	5919055	5935416	2.84e-05	0.000745	-3.78368
ilys-2	ChrIV:2467681-2468810	FOR	(1.1	kbp)	IV	2467681	2468810	2e-06	9.36e-05	-3.71895
fbxa-170	ChrX:1676205-1678121	REV	(1.9	kbp)	X	1676205	1678121	7.03e-07	4.02e-05	-3.70276
flh-3	ChrIV:9270096-9271935	FOR	(1.8	kbp)	IV	9270096	9271935	0.000609	0.0075854	-3.65434
F23D12.2	ChrX:14416121-14421579	REV	(5.4	kbp)	X	14416121	14421579	0.000477	0.00636037	-3.63732
btb-7	ChrII:1713238-1714397	FOR	(1.1	kbp)	II	1713238	1714397	1.16e-05	0.00037	-3.6206
F48G7.8	ChrV:627095-627650	REV	(556	bp)	V	627095	627650	0.00462157	0.0335044	-3.58673
ZK177.1	ChrII:5528141-5529637	FOR	(1.4	kbp)	II	5528141	5529637	1.56e-06	7.64e-05	-3.55432
pzf-1	ChrV:15926425-15928425	REV	(2	kbp)	V	15926425	15928425	1.13e-07	8.37e-06	-3.52583
R04D3.2	ChrX:13285122-13286633	REV	(1.5	kbp)	X	13285122	13286633	0.000314	0.004634	-3.49602
C10G8.4	ChrV:5311935-5312349	FOR	(415	bp)	V	5311935	5312349	7.45e-05	0.00159146	-3.46295
M151.7	ChrII:3622314-3624058	FOR	(1.7	kbp)	II	3622314	3624058	0.00160028	0.0157595	-3.46211
cdc-25.3	ChrIII:8916351-8917929	REV	(1.5	kbp)	III	8916351	8917929	9.28e-07	4.97e-05	-3.44341
decr-1.1	ChrII:2353312-2354373	FOR	(1	kbp)	II	2353312	2354373	0.000253	0.00399524	-3.43851
vap-2	ChrX:10789628-10792535	REV	(2.9	kbp)	X	10789628	10792535	0.00220842	0.0200164	-3.42682
C14C6.5	ChrV:536628-537418	FOR	(791	bp)	V	536628	537418	4.2e-45	5.01e-41	-3.42051
K04C1.5	ChrX:14248053-14249846	FOR	(1.7	kbp)	X	14248053	14249846	4.66e-05	0.00110961	-3.41999
ugt-18	ChrV:12820265-12822758	FOR	(2.4	kbp)	V	12820265	12822758	1.01e-05	0.000341	-3.41313
F12E12.1	ChrII:3741884-3742509	FOR	(626	bp)	II	3741884	3742509	2.67e-05	0.000718	-3.41133
T04D3.1	ChrI:13302759-13304311	REV	(1.5	kbp)	I	13302759	13304311	6.21e-05	0.00139045	-3.40677
C17E7.9	ChrV:3889287-3890861	REV	(1.5	kbp)	V	3889287	3890861	0.000124	0.00236543	-3.36139
C49C3.11	ChrIV:17343782-17344805	FOR	(1	kbp)	IV	17343782	17344805	0.00107716	0.0117167	-3.34584
T04D3.5	ChrI:13329175-13330998	REV	(1.8	kbp)	I	13329175	13330998	1.2e-27	3.04e-24	-3.3369
asp-17	ChrV:19035753-19037320	REV	(1.5	kbp)	V	19035753	19037320	5.02e-17	3.54e-14	-3.27075
ZK813.2	ChrX:3443782-3444420	FOR	(639	bp)	X	3443782	3444420	0.000177	0.00310318	-3.26917
C17E7.12	ChrV:3890968-3892026	REV	(1	kbp)	V	3890968	3892026	0.000159	0.00286342	-3.26497
W10G11.3	ChrII:3561749-3562570	REV	(822	bp)	II	3561749	3562570	1.52e-08	1.49e-06	-3.21142
ceh-49	ChrV:6118332-6120206	REV	(1.8	kbp)	V	6118332	6120206	0.000266	0.00414236	-3.19557
F40G12.11	ChrV:14286171-14288056	FOR	(1.8	kbp)	V	14286171	14288056	1.83e-08	1.75e-06	-3.19092
col-101	ChrIV:325437-326711	REV	(1.2	kbp)	IV	325437	326711	3.34e-09	4.2e-07	-3.15958
hpo-2	ChrI:13066924-13069038	FOR	(2.1	kbp)	I	13066924	13069038	0.00228074	0.0204297	-3.05822
Y51A2D.8	ChrV:18550022-18553867	REV	(3.8	kbp)	V	18550022	18553867	0.00128492	0.0133914	-3.04669
F08F3.6	ChrV:5418044-5420067	REV	(2	kbp)	V	5418044	5420067	1.58e-05	0.000468	-3.01964
ent-5	ChrX:4647526-4649197	REV	(1.6	kbp)	X	4647526	4649197	0.00620712	0.0409877	-2.97711
F49F1.5	ChrIV:4119460-4120399	REV	(940	bp)	IV	4119460	4120399	0.000443	0.0060212	-2.91424
F19H6.4	ChrX:12365688-12367255	FOR	(1.5	kbp)	X	12365688	12367255	4.51e-06	0.000179	-2.9117
F54D10.7	ChrII:3820152-3821312	REV	(1.1	kbp)	II	3820152	3821312	0.00013	0.00244095	-2.90585
F59A6.12	ChrII:5011523-5012078	REV	(556	bp)	II	5011523	5012078	0.00338989	0.0271018	-2.89655
R09A8.1	ChrX:12612727-12617880	FOR	(5.1	kbp)	X	12612727	12617880	0.000231	0.00373891	-2.8905
meg-1	ChrX:13927036-13929634	REV	(2.5	kbp)	X	13927036	13929634	1.13e-05	0.000367	-2.88423
F25A2.1	ChrV:1179604-1181548	FOR	(1.9	kbp)	V	1179604	1181548	0.000238	0.00383341	-2.83191
T05E12.3	ChrV:17076874-17077989	REV	(1.1	kbp)	V	17076874	17077989	6.41e-08	5.15e-06	-2.82533
Y105C5A.8	ChrIV:15612768-15617087	REV	(4.3	kbp)	IV	15612768	15617087	6.74e-15	3.42e-12	-2.79791
Y22D7AR.10	ChrIII:1701714-1702437	REV	(724	bp)	III	1701714	1702437	0.000277	0.00426027	-2.79369
F22E5.17	ChrII:2678041-2679162	FOR	(1.1	kbp)	II	2678041	2679162	7.09e-06	0.000256	-2.78282
F54D5.5	ChrII:11564385-11567020	REV	(2.6	kbp)	II	11564385	11567020	6.5e-07	3.8e-05	-2.77468
F14D7.2	ChrV:14291910-14293712	REV	(1.8	kbp)	V	14291910	14293712	1.79e-05	0.000514	-2.77024
C50E3.11	ChrV:7602213-7603486	REV	(1.2	kbp)	V	7602213	7603486	6.63e-05	0.00145806	-2.74898
F53F8.3	ChrV:20688734-20689532	REV	(799	bp)	V	20688734	20689532	3.81e-05	0.000942	-2.72973
F25E5.7	ChrV:7440107-7441483	FOR	(1.3	kbp)	V	7440107	7441483	0.00414161	0.0311824	-2.71812
tag-52	ChrX:3674041-3678557	REV	(4.5	kbp)	X	3674041	3678557	6.08e-16	3.68e-13	-2.71574
mes-1	ChrX:11857478-11862373	FOR	(4.8	kbp)	X	11857478	11862373	2.83e-05	0.000745	-2.71217
fbxc-32	ChrII:946485-948191	REV	(1.7	kbp)	II	946485	948191	5.94e-06	0.000221	-2.70874
F18E9.3	ChrX:8586147-8590290	FOR	(4.1	kbp)	X	8586147	8590290	9.82e-16	5.42e-13	-2.70643
R05G9.3	ChrII:6500397-6501520	REV	(1.1	kbp)	II	6500397	6501520	0.000374	0.00529346	-2.68116
ule-1	ChrI:2219471-2222313	REV	(2.8	kbp)	I	2219471	2222313	0.00117086	0.0124688	-2.6667
meg-2	ChrX:13922663-13926129	REV	(3.4	kbp)	X	13922663	13926129	7.04e-06	0.000255	-2.61358
tbx-36	ChrIV:11950570-11952208	FOR	(1.6	kbp)	IV	11950570	11952208	0.000315	0.004634	-2.61103
clec-7	ChrV:7328392-7330001	FOR	(1.6	kbp)	V	7328392	7330001	1.47e-05	0.000442	-2.6028
ttr-50	ChrIV:11640047-11641015	REV	(969	bp)	IV	11640047	11641015	1.04e-06	5.41e-05	-2.60036
lsy-27	ChrV:17348665-17350180	REV	(1.5	kbp)	V	17348665	17350180	0.000358	0.00511421	-2.5977
ZK669.3	ChrII:7941151-7942610	FOR	(1.4	kbp)	II	7941151	7942610	8.02e-06	0.000282	-2.59516
F54F7.6	ChrX:11865383-11866827	FOR	(1.4	kbp)	X	11865383	11866827	5.44e-06	0.000208	-2.58684
fipr-7	ChrV:10229807-10230163	FOR	(357	bp)	V	10229807	10230163	1.97e-05	0.000557	-2.58134
C49F5.6	ChrX:11988314-11991292	FOR	(2.9	kbp)	X	11988314	11991292	4.09e-09	4.9e-07	-2.57765
W06D11.3	ChrX:12298683-12300022	FOR	(1.3	kbp)	X	12298683	12300022	0.00167018	0.0162213	-2.56574
F36G9.3	ChrV:15957406-15959554	FOR	(2.1	kbp)	V	15957406	15959554	1.6e-06	7.74e-05	-2.5491
R04D3.4	ChrX:13287779-13288815	REV	(1	kbp)	X	13287779	13288815	0.00670134	0.04305	-2.54523
R04D3.3	ChrX:13288917-13290631	REV	(1.7	kbp)	X	13288917	13290631	0.000273	0.00422998	-2.52248
tbx-9	ChrIII:10339984-10341858	REV	(1.8	kbp)	III	10339984	10341858	0.000192	0.00329058	-2.50528
pho-8	ChrV:11833629-11835708	FOR	(2	kbp)	V	11833629	11835708	1.73e-08	1.68e-06	-2.50199
C25F9.11	ChrV:19432441-19433072	REV	(632	bp)	V	19432441	19433072	3.23e-05	0.000826	-2.50049
C50E3.13	ChrV:7622335-7624252	REV	(1.9	kbp)	V	7622335	7624252	0.000223	0.00364124	-2.49114
B0416.7	ChrX:9296947-9297934	REV	(988	bp)	X	9296947	9297934	2.82e-05	0.000745	-2.48306
amt-1	ChrX:4571448-4573914	FOR	(2.4	kbp)	X	4571448	4573914	1.61e-10	2.65e-08	-2.47426
F14H3.4	ChrV:16053900-16055072	REV	(1.1	kbp)	V	16053900	16055072	0.00643849	0.041899	-2.43938
W08E12.3	ChrIV:3303980-3304567	FOR	(588	bp)	IV	3303980	3304567	0.000566	0.00719644	-2.42574
cyp-34A2	ChrV:15288924-15291107	REV	(2.1	kbp)	V	15288924	15291107	3.09e-07	2.05e-05	-2.41665
ZK829.9	ChrIV:11970534-11972789	FOR	(2.2	kbp)	IV	11970534	11972789	1.27e-11	2.98e-09	-2.40955
try-1	ChrII:4948154-4949527	REV	(1.3	kbp)	II	4948154	4949527	0.000287	0.00435704	-2.40444
ceh-83	ChrII:1733718-1736533	REV	(2.8	kbp)	II	1733718	1736533	4.05e-05	0.000993	-2.38529
C01G6.3	ChrII:9269888-9271267	FOR	(1.3	kbp)	II	9269888	9271267	1.89e-07	1.32e-05	-2.37887
F14H12.3	ChrX:4344215-4345644	FOR	(1.4	kbp)	X	4344215	4345644	1.26e-08	1.25e-06	-2.37626
asp-12	ChrV:8269254-8272058	FOR	(2.8	kbp)	V	8269254	8272058	3.71e-09	4.57e-07	-2.35489
meg-3	ChrX:1986429-1989607	REV	(3.1	kbp)	X	1986429	1989607	7.4e-07	4.17e-05	-2.35442
T10H9.8	ChrV:6652353-6653742	FOR	(1.3	kbp)	V	6652353	6653742	8.43e-06	0.000293	-2.35388
E02H4.6	ChrX:14250512-14252146	REV	(1.6	kbp)	X	14250512	14252146	0.0044095	0.0325242	-2.3536
C27C12.3	ChrX:14863678-14865844	REV	(2.1	kbp)	X	14863678	14865844	4.19e-07	2.59e-05	-2.34522
K04F1.9	ChrV:1664650-1665950	FOR	(1.3	kbp)	V	1664650	1665950	1.18e-05	0.00037	-2.34361
pals-32	ChrV:2896637-2898434	FOR	(1.7	kbp)	V	2896637	2898434	3.16e-08	2.82e-06	-2.33787
C30F2.3	ChrX:16082435-16085799	FOR	(3.3	kbp)	X	16082435	16085799	1.12e-06	5.82e-05	-2.33385
clec-76	ChrIV:3965246-3969025	FOR	(3.7	kbp)	IV	3965246	3969025	7.36e-05	0.00157796	-2.32968
C04B4.2	ChrX:12283285-12285307	FOR	(2	kbp)	X	12283285	12285307	0.00337646	0.0270879	-2.3278
F33H12.7	ChrII:2586078-2586911	REV	(834	bp)	II	2586078	2586911	0.000454	0.00611986	-2.31809
lipl-1	ChrV:12919952-12921692	FOR	(1.7	kbp)	V	12919952	12921692	2.34e-09	3.06e-07	-2.29748
C49F5.7	ChrX:11994766-11995839	FOR	(1	kbp)	X	11994766	11995839	3.76e-14	1.59e-11	-2.28818
T12G3.6	ChrIV:12030047-12031271	REV	(1.2	kbp)	IV	12030047	12031271	1.27e-06	6.45e-05	-2.28105
Y46H3C.5	ChrV:1691029-1692052	REV	(1	kbp)	V	1691029	1692052	9.24e-05	0.00187736	-2.27677
Y37H2A.14	ChrV:18143716-18144720	FOR	(1	kbp)	V	18143716	18144720	9.54e-08	7.25e-06	-2.27324
fipr-3	ChrX:14423405-14423883	FOR	(479	bp)	X	14423405	14423883	0.000885	0.0100005	-2.26935
K10G4.5	ChrV:17298341-17301475	REV	(3.1	kbp)	V	17298341	17301475	0.000173	0.00306751	-2.26483
M163.8	ChrX:14485127-14485955	FOR	(829	bp)	X	14485127	14485955	7.78e-06	0.000275	-2.24532
nos-2	ChrII:7065618-7067051	FOR	(1.4	kbp)	II	7065618	7067051	8.88e-05	0.00181068	-2.24316
lys-7	ChrV:3481421-3482600	REV	(1.1	kbp)	V	3481421	3482600	2.73e-08	2.48e-06	-2.24259
T24E12.5	ChrII:3753921-3757428	FOR	(3.5	kbp)	II	3753921	3757428	0.00078	0.00907656	-2.23142
K03B8.8	ChrV:11409467-11411019	REV	(1.5	kbp)	V	11409467	11411019	4.79e-05	0.00113517	-2.22051
F02E8.4	ChrX:4454120-4457304	FOR	(3.1	kbp)	X	4454120	4457304	1.95e-05	0.000552	-2.22014
nlp-28	ChrV:3987900-3988312	FOR	(413	bp)	V	3987900	3988312	3.33e-06	0.00014	-2.20221
lipl-3	ChrV:521702-524218	REV	(2.5	kbp)	V	521702	524218	4.31e-11	8.17e-09	-2.18238
K11D12.13	ChrV:5033398-5034171	FOR	(774	bp)	V	5033398	5034171	0.00227135	0.0203907	-2.17847
F14H3.6	ChrV:16057322-16058892	REV	(1.5	kbp)	V	16057322	16058892	5.45e-06	0.000208	-2.17323
gpx-3	ChrX:9587942-9588879	FOR	(938	bp)	X	9587942	9588879	2.64e-11	5.58e-09	-2.17202
F53F8.4	ChrV:20690582-20691685	REV	(1.1	kbp)	V	20690582	20691685	2.9e-05	0.000756	-2.16929
ZC308.4	ChrI:6368270-6369598	FOR	(1.3	kbp)	I	6368270	6369598	2.08e-06	9.56e-05	-2.16918
F59C6.16	ChrI:10514170-10514418	FOR	(249	bp)	I	10514170	10514418	2.46e-06	0.00011	-2.14283
Y49F6C.8	ChrII:3369175-3370111	REV	(937	bp)	II	3369175	3370111	0.00055	0.00708536	-2.13683
F54H12.5	ChrIII:7970263-7972161	REV	(1.8	kbp)	III	7970263	7972161	0.000264	0.00413134	-2.11703
pqn-31	ChrV:9109584-9111013	FOR	(1.4	kbp)	V	9109584	9111013	3.1e-17	2.46e-14	-2.09569
B0024.4	ChrV:10297399-10298865	FOR	(1.4	kbp)	V	10297399	10298865	2.42e-07	1.65e-05	-2.0948
F02H6.3	ChrIV:14203427-14205357	FOR	(1.9	kbp)	IV	14203427	14205357	7.97e-05	0.00166915	-2.0937
T06D4.1	ChrII:3381836-3384017	FOR	(2.1	kbp)	II	3381836	3384017	9.24e-06	0.000318	-2.08975
srp-2	ChrV:762734-764593	FOR	(1.8	kbp)	V	762734	764593	2.29e-05	0.000631	-2.07966
Y43F8B.9	ChrV:19479203-19480459	FOR	(1.2	kbp)	V	19479203	19480459	1.28e-10	2.22e-08	-2.07912
F31B9.3	ChrX:15923738-15925169	FOR	(1.4	kbp)	X	15923738	15925169	3.89e-06	0.000159	-2.07502
skr-5	ChrV:17347922-17348625	FOR	(704	bp)	V	17347922	17348625	0.00134171	0.0137908	-2.06547
EEED8.3	ChrII:5414207-5415580	FOR	(1.3	kbp)	II	5414207	5415580	3.23e-07	2.11e-05	-2.0637
spsb-2	ChrII:15230343-15232803	FOR	(2.4	kbp)	II	15230343	15232803	7.54e-06	0.000268	-2.06242
lys-5	ChrIV:11624255-11625582	REV	(1.3	kbp)	IV	11624255	11625582	5.67e-05	0.00129317	-2.0604
col-142	ChrV:6831163-6832256	FOR	(1	kbp)	V	6831163	6832256	9.43e-14	3.42e-11	-2.06031
T20D4.5	ChrV:3413344-3417770	FOR	(4.4	kbp)	V	3413344	3417770	0.000721	0.00856921	-2.03602
cyp-37B1	ChrV:16278191-16280612	FOR	(2.4	kbp)	V	16278191	16280612	0.000164	0.00294931	-2.02954
msrp-4	ChrII:822449-822860	REV	(412	bp)	II	822449	822860	5.52e-08	4.46e-06	-2.0159
nas-9	ChrV:4836027-4840010	REV	(3.9	kbp)	V	4836027	4840010	4.21e-12	1.05e-09	-2.01107
Y75D11A.3	ChrX:1745096-1746217	REV	(1.1	kbp)	X	1745096	1746217	0.00198019	0.0185921	-1.99231
fipr-5	ChrV:10220981-10221417	REV	(437	bp)	V	10220981	10221417	2.71e-05	0.000724	-1.99191
F02H6.2	ChrIV:14196440-14198824	FOR	(2.3	kbp)	IV	14196440	14198824	0.000252	0.00397909	-1.98687
Y54F10AM.11	ChrIII:2562982-2563983	REV	(1	kbp)	III	2562982	2563983	2.91e-06	0.000127	-1.98686
C34F11.8	ChrII:5209780-5210978	REV	(1.1	kbp)	II	5209780	5210978	6.61e-05	0.00145602	-1.9863
ins-7	ChrIV:9682013-9682826	REV	(814	bp)	IV	9682013	9682826	0.000403	0.0056128	-1.97612
T10C6.7	ChrV:16027449-16031713	REV	(4.2	kbp)	V	16027449	16031713	3.9e-05	0.000961	-1.97346
C16E9.1	ChrX:6940253-6943713	FOR	(3.4	kbp)	X	6940253	6943713	7.57e-08	5.97e-06	-1.9734
C33A12.19	ChrIV:9516992-9518410	FOR	(1.4	kbp)	IV	9516992	9518410	6.65e-05	0.00145806	-1.97082
Y73F4A.3	ChrIV:9039575-9040504	REV	(930	bp)	IV	9039575	9040504	7.66e-07	4.29e-05	-1.96764
T21C9.13	ChrV:10597266-10598666	FOR	(1.4	kbp)	V	10597266	10598666	7.46e-07	4.19e-05	-1.96481
nlp-26	ChrV:19613461-19614533	FOR	(1	kbp)	V	19613461	19614533	5.03e-10	7.7e-08	-1.9531
T05A7.1	ChrII:4678026-4679638	FOR	(1.6	kbp)	II	4678026	4679638	0.00102622	0.0112787	-1.93327
lipl-2	ChrV:9791567-9793234	FOR	(1.6	kbp)	V	9791567	9793234	1.71e-05	0.0005	-1.92767
R09F10.8	ChrX:8325099-8326451	REV	(1.3	kbp)	X	8325099	8326451	0.000366	0.00520904	-1.92221
F55G11.4	ChrIV:12973624-12975591	FOR	(1.9	kbp)	IV	12973624	12975591	3e-14	1.31e-11	-1.91439
C35C5.9	ChrX:11536568-11537124	FOR	(557	bp)	X	11536568	11537124	1.84e-06	8.78e-05	-1.91429
oma-2	ChrV:8029439-8031214	FOR	(1.7	kbp)	V	8029439	8031214	2.07e-06	9.56e-05	-1.91202
fil-1	ChrV:14993838-14995201	FOR	(1.3	kbp)	V	14993838	14995201	0.00123941	0.0130133	-1.90237
F43G6.10	ChrII:11809347-11810307	FOR	(961	bp)	II	11809347	11810307	0.000546	0.00707877	-1.89997
thn-2	ChrIV:12383170-12384019	FOR	(850	bp)	IV	12383170	12384019	2.08e-09	2.75e-07	-1.89376
F45E4.5	ChrIV:7628206-7629042	REV	(837	bp)	IV	7628206	7629042	0.00540156	0.0374581	-1.88231
K08H2.3	ChrX:13237389-13238476	FOR	(1	kbp)	X	13237389	13238476	1.16e-05	0.00037	-1.88229
C01G6.9	ChrII:9294029-9295753	REV	(1.7	kbp)	II	9294029	9295753	0.000344	0.00495329	-1.88183
puf-5	ChrII:8575541-8577732	FOR	(2.1	kbp)	II	8575541	8577732	0.000105	0.00206669	-1.87035
clec-26	ChrV:16848611-16850130	FOR	(1.5	kbp)	V	16848611	16850130	1.92e-07	1.33e-05	-1.86313
meg-4	ChrX:1682954-1686419	FOR	(3.4	kbp)	X	1682954	1686419	0.000176	0.00309526	-1.84667
clec-36	ChrV:16846867-16848466	REV	(1.6	kbp)	V	16846867	16848466	4.84e-05	0.00113707	-1.83664
col-41	ChrX:15175035-15176481	REV	(1.4	kbp)	X	15175035	15176481	7.2e-05	0.00154638	-1.83365
ech-9	ChrIV:10233321-10235329	REV	(2	kbp)	IV	10233321	10235329	5.13e-07	3.08e-05	-1.81729
Y43F8B.24	ChrV:19457420-19458857	FOR	(1.4	kbp)	V	19457420	19458857	1.38e-05	0.000417	-1.8158
C18D4.6	ChrV:17535615-17538373	REV	(2.7	kbp)	V	17535615	17538373	2.84e-11	5.72e-09	-1.81495
T01C3.3	ChrV:14991707-14992677	REV	(971	bp)	V	14991707	14992677	2.7e-06	0.000119	-1.8097
ZK896.5	ChrIV:12876965-12879667	REV	(2.7	kbp)	IV	12876965	12879667	4e-08	3.48e-06	-1.80301
C14C6.2	ChrV:563134-564446	FOR	(1.3	kbp)	V	563134	564446	4.45e-06	0.000177	-1.79644
clec-91	ChrI:9126140-9127101	REV	(962	bp)	I	9126140	9127101	2.97e-06	0.000129	-1.79235
pqn-60	ChrV:504028-504616	FOR	(589	bp)	V	504028	504616	0.00478845	0.0343416	-1.79068
T05H10.4	ChrII:8053137-8054965	FOR	(1.8	kbp)	II	8053137	8054965	0.000379	0.0053376	-1.7888
cpr-1	ChrV:11975515-11976756	FOR	(1.2	kbp)	V	11975515	11976756	0.000346	0.00497592	-1.77547
T16G1.4	ChrV:12940038-12941847	REV	(1.8	kbp)	V	12940038	12941847	0.000306	0.00455837	-1.76927
C02F12.5	ChrX:3670374-3672098	REV	(1.7	kbp)	X	3670374	3672098	0.00332769	0.0268202	-1.76627
thn-1	ChrIV:12380104-12380857	FOR	(754	bp)	IV	12380104	12380857	0.00772025	0.0471612	-1.76387
Y52B11A.8	ChrI:11032339-11034055	FOR	(1.7	kbp)	I	11032339	11034055	4.37e-08	3.68e-06	-1.75775
pos-1	ChrV:8414085-8415254	FOR	(1.1	kbp)	V	8414085	8415254	5.02e-06	0.000196	-1.74577
gln-5	ChrIV:17272231-17273652	REV	(1.4	kbp)	IV	17272231	17273652	1.46e-07	1.04e-05	-1.7426
R05H10.1	ChrII:14852430-14853594	FOR	(1.1	kbp)	II	14852430	14853594	0.0068811	0.0438497	-1.74006
era-1	ChrV:6703057-6704573	FOR	(1.5	kbp)	V	6703057	6704573	1.18e-05	0.00037	-1.73733
clec-70	ChrIV:3932733-3936238	FOR	(3.5	kbp)	IV	3932733	3936238	0.000872	0.00988208	-1.73635
T05A12.4	ChrIV:6887948-6897777	FOR	(9.8	kbp)	IV	6887948	6897777	2.07e-11	4.52e-09	-1.73557
gyg-2	ChrV:16745080-16746258	REV	(1.1	kbp)	V	16745080	16746258	1.25e-05	0.000387	-1.71802
clec-87	ChrI:10184478-10185470	REV	(993	bp)	I	10184478	10185470	3.6e-05	0.000897	-1.71435
fbxc-50	ChrII:3246316-3248174	REV	(1.8	kbp)	II	3246316	3248174	2.88e-06	0.000126	-1.71349
grl-21	ChrIV:10737474-10738189	FOR	(716	bp)	IV	10737474	10738189	0.00298842	0.0248754	-1.70231
cpg-3	ChrI:7244937-7246295	FOR	(1.3	kbp)	I	7244937	7246295	3.64e-05	0.000904	-1.7003
C33G8.2	ChrV:7009761-7012244	FOR	(2.4	kbp)	V	7009761	7012244	0.000287	0.00435704	-1.69768
egg-1	ChrIII:5728180-5730159	FOR	(1.9	kbp)	III	5728180	5730159	1.16e-05	0.00037	-1.69646
W02D9.7	ChrI:12559245-12559674	REV	(430	bp)	I	12559245	12559674	0.00406656	0.0308369	-1.69586
pqn-94	ChrV:20278160-20279861	REV	(1.7	kbp)	V	20278160	20279861	1.02e-08	1.05e-06	-1.68982
Y75B8A.3	ChrIII:12101810-12106597	REV	(4.7	kbp)	III	12101810	12106597	1.05e-05	0.00035	-1.68792
Y46H3C.7	ChrV:1692026-1694042	REV	(2	kbp)	V	1692026	1694042	0.00632002	0.0414607	-1.68621
T28A11.19	ChrV:3268809-3269510	REV	(702	bp)	V	3268809	3269510	0.000615	0.00763665	-1.68326
ztf-29	ChrIII:11561152-11562655	FOR	(1.5	kbp)	III	11561152	11562655	0.000408	0.00566375	-1.68053
T04C12.7	ChrV:11054127-11055142	FOR	(1	kbp)	V	11054127	11055142	0.0033059	0.0267124	-1.67244
F53G12.4	ChrI:134337-137282	FOR	(2.9	kbp)	I	134337	137282	0.00063	0.00779705	-1.66965
F43C11.7	ChrII:2335933-2337696	FOR	(1.7	kbp)	II	2335933	2337696	0.000263	0.0041213	-1.66629
clec-88	ChrII:6365722-6367002	FOR	(1.2	kbp)	II	6365722	6367002	3.26e-07	2.12e-05	-1.65933
egg-2	ChrIII:7058516-7060597	REV	(2	kbp)	III	7058516	7060597	1.66e-06	8e-05	-1.65493
Y39B6A.10	ChrV:19131531-19133603	REV	(2	kbp)	V	19131531	19133603	0.000454	0.00611854	-1.6439
col-147	ChrV:9632029-9633338	REV	(1.3	kbp)	V	9632029	9633338	5.51e-06	0.00021	-1.64304
W05F2.3	ChrI:3367640-3368550	REV	(911	bp)	I	3367640	3368550	2.31e-06	0.000105	-1.64234
ZK673.1	ChrII:10443327-10445233	FOR	(1.9	kbp)	II	10443327	10445233	0.000175	0.00308465	-1.63526
del-6	ChrV:10572920-10575449	FOR	(2.5	kbp)	V	10572920	10575449	2.45e-08	2.26e-06	-1.62922
acd-2	ChrI:4094179-4098330	FOR	(4.1	kbp)	I	4094179	4098330	7.51e-05	0.00159776	-1.62789
cpg-1	ChrIII:4489359-4491392	FOR	(2	kbp)	III	4489359	4491392	1.29e-05	0.000393	-1.62312
gln-6	ChrIV:9739219-9740908	REV	(1.6	kbp)	IV	9739219	9740908	1.32e-06	6.64e-05	-1.62054
ttr-21	ChrV:13853834-13855260	REV	(1.4	kbp)	V	13853834	13855260	8.57e-09	8.97e-07	-1.61645
fbxa-24	ChrII:3816686-3818238	FOR	(1.5	kbp)	II	3816686	3818238	4.46e-05	0.00108253	-1.61531
gfat-2	ChrIV:11410228-11413001	FOR	(2.7	kbp)	IV	11410228	11413001	6.01e-05	0.00135282	-1.60528
clec-169	ChrIV:1261272-1264622	FOR	(3.3	kbp)	IV	1261272	1264622	4.61e-15	2.44e-12	-1.60315
F32D1.7	ChrV:4374974-4376173	REV	(1.2	kbp)	V	4374974	4376173	1.45e-05	0.000436	-1.59848
ZK813.7	ChrX:3444802-3445283	FOR	(482	bp)	X	3444802	3445283	0.00427699	0.0318616	-1.59788
Y51H4A.5	ChrIV:16522529-16526132	REV	(3.6	kbp)	IV	16522529	16526132	9.14e-05	0.00185834	-1.59514
math-45	ChrII:1510288-1517454	REV	(7.1	kbp)	II	1510288	1517454	0.00212613	0.0195431	-1.5949
T04F8.8	ChrX:11647423-11648196	FOR	(774	bp)	X	11647423	11648196	1.01e-20	1.57e-17	-1.59419
F14B8.4	ChrX:6898650-6899948	REV	(1.2	kbp)	X	6898650	6899948	0.00295255	0.0246902	-1.59354
F18A1.7	ChrII:7662706-7663754	REV	(1	kbp)	II	7662706	7663754	8.12e-07	4.5e-05	-1.58084
ceh-39	ChrX:1853874-1856189	REV	(2.3	kbp)	X	1853874	1856189	1.03e-06	5.38e-05	-1.57946
clec-227	ChrV:14472529-14474374	FOR	(1.8	kbp)	V	14472529	14474374	7.55e-06	0.000268	-1.57226
ZK813.1	ChrX:3446311-3448253	FOR	(1.9	kbp)	X	3446311	3448253	0.00737534	0.0457364	-1.56573
K08D12.6	ChrIV:1720790-1723067	FOR	(2.2	kbp)	IV	1720790	1723067	6.27e-09	6.87e-07	-1.56489
F11E6.3	ChrIV:17470510-17472025	REV	(1.5	kbp)	IV	17470510	17472025	7.94e-07	4.42e-05	-1.56455
pup-3	ChrI:5530618-5533710	REV	(3	kbp)	I	5530618	5533710	0.00448578	0.0328577	-1.56428
asah-1	ChrI:12505028-12508064	FOR	(3	kbp)	I	12505028	12508064	3.77e-07	2.41e-05	-1.56327
F55H12.4	ChrI:8893308-8894137	REV	(830	bp)	I	8893308	8894137	0.000159	0.00286342	-1.56228
memi-3	ChrIV:11401884-11403338	REV	(1.4	kbp)	IV	11401884	11403338	2.57e-06	0.000115	-1.55824
ugt-11	ChrV:4892588-4895071	REV	(2.4	kbp)	V	4892588	4895071	1.61e-05	0.000476	-1.55805
marg-1	ChrX:3778091-3781118	REV	(3	kbp)	X	3778091	3781118	9.99e-08	7.47e-06	-1.55528
Y43C5A.3	ChrIV:10274036-10275411	FOR	(1.3	kbp)	IV	10274036	10275411	0.00752606	0.0464206	-1.55386
cbd-1	ChrIV:11372991-11377627	FOR	(4.6	kbp)	IV	11372991	11377627	5.32e-05	0.00122855	-1.54295
cpg-2	ChrIII:7102086-7103990	REV	(1.9	kbp)	III	7102086	7103990	2.32e-05	0.000638	-1.54251
C53B7.3	ChrX:6844755-6845976	FOR	(1.2	kbp)	X	6844755	6845976	3.77e-07	2.41e-05	-1.5411
spp-18	ChrIV:9593667-9594425	FOR	(759	bp)	IV	9593667	9594425	2.59e-07	1.75e-05	-1.53437
rme-2	ChrIV:5469961-5473174	FOR	(3.2	kbp)	IV	5469961	5473174	2.1e-05	0.000588	-1.52652
vamp-8	ChrIV:13860339-13865346	REV	(5	kbp)	IV	13860339	13865346	0.000981	0.0108307	-1.52627
T26C5.4	ChrII:9249048-9250522	REV	(1.4	kbp)	II	9249048	9250522	0.000135	0.0025185	-1.52436
oac-14	ChrX:10139374-10142013	REV	(2.6	kbp)	X	10139374	10142013	3.19e-08	2.83e-06	-1.52058
Y51A2D.21	ChrV:18571833-18573026	FOR	(1.1	kbp)	V	18571833	18573026	0.00134032	0.0137877	-1.51856
F54B8.4	ChrV:15816464-15817143	FOR	(680	bp)	V	15816464	15817143	0.000717	0.00854627	-1.51234
nhr-99	ChrV:474791-477150	FOR	(2.3	kbp)	V	474791	477150	0.000102	0.00202511	-1.51232
Y54G2A.11	ChrIV:2765719-2771790	REV	(6	kbp)	IV	2765719	2771790	1.17e-16	7.85e-14	-1.50259
F52E1.14	ChrV:8383922-8384867	FOR	(946	bp)	V	8383922	8384867	8.6e-11	1.56e-08	-1.49981
R07B1.8	ChrX:9870804-9872654	REV	(1.8	kbp)	X	9870804	9872654	0.00195759	0.0184481	-1.49733
mesp-1	ChrIV:8499310-8500076	FOR	(767	bp)	IV	8499310	8500076	6.81e-06	0.000248	-1.49276
egg-3	ChrII:10882408-10884462	REV	(2	kbp)	II	10882408	10884462	3.97e-07	2.51e-05	-1.49205
B0507.10	ChrV:8758820-8760516	REV	(1.6	kbp)	V	8758820	8760516	0.00519836	0.0364776	-1.4918
E02C12.6	ChrV:9369549-9371086	REV	(1.5	kbp)	V	9369549	9371086	0.00267316	0.0229517	-1.48989
sdc-3	ChrV:15039152-15048207	REV	(9	kbp)	V	15039152	15048207	3.11e-06	0.000133	-1.48104
T16G12.8	ChrIII:10059302-10061982	FOR	(2.6	kbp)	III	10059302	10061982	0.00481704	0.0344882	-1.47949
C01G8.1	ChrI:5272846-5274339	REV	(1.4	kbp)	I	5272846	5274339	0.000277	0.00425839	-1.47567
C05C10.5	ChrII:9939040-9940432	FOR	(1.3	kbp)	II	9939040	9940432	8.58e-06	0.000297	-1.47344
spp-2	ChrX:7315995-7316818	REV	(824	bp)	X	7315995	7316818	5.47e-06	0.000208	-1.47172
nspc-20	ChrX:14529788-14530214	REV	(427	bp)	X	14529788	14530214	3.78e-09	4.61e-07	-1.46999
C34H4.1	ChrIV:1555579-1557560	FOR	(1.9	kbp)	IV	1555579	1557560	4.26e-06	0.000171	-1.46914
dyf-3	ChrIV:3396581-3399123	REV	(2.5	kbp)	IV	3396581	3399123	1.73e-06	8.3e-05	-1.46492
ZK1320.2	ChrII:9657876-9659002	REV	(1.1	kbp)	II	9657876	9659002	3.6e-25	7.63e-22	-1.46233
ttr-59	ChrX:7329818-7330669	FOR	(852	bp)	X	7329818	7330669	3.42e-11	6.57e-09	-1.46118
F09C8.1	ChrX:16159648-16163548	REV	(3.9	kbp)	X	16159648	16163548	0.00134377	0.0138009	-1.45657
Y51F10.2	ChrI:1977993-1983436	FOR	(5.4	kbp)	I	1977993	1983436	9.98e-07	5.3e-05	-1.45649
C06H2.7	ChrV:11143062-11144758	REV	(1.6	kbp)	V	11143062	11144758	1.09e-05	0.000357	-1.45304
coel-1	ChrX:4265851-4270486	FOR	(4.6	kbp)	X	4265851	4270486	0.000193	0.00330242	-1.43531
T03F1.6	ChrI:3839809-3841558	REV	(1.7	kbp)	I	3839809	3841558	0.000723	0.00858402	-1.43178
puf-7	ChrIV:5486685-5490322	FOR	(3.6	kbp)	IV	5486685	5490322	0.0002	0.0033902	-1.42925
fipr-2	ChrV:12365348-12365866	FOR	(519	bp)	V	12365348	12365866	2.37e-09	3.06e-07	-1.42925
F28A10.11	ChrII:839090-839443	REV	(354	bp)	II	839090	839443	0.0069029	0.0439442	-1.42873
nasp-2	ChrV:13310186-13312260	REV	(2	kbp)	V	13310186	13312260	9.73e-08	7.35e-06	-1.42642
hil-1	ChrV:14949777-14952796	FOR	(3	kbp)	V	14949777	14952796	0.000457	0.00614504	-1.42628
Y34F4.4	ChrIII:1023221-1024561	REV	(1.3	kbp)	III	1023221	1024561	0.00216902	0.0197657	-1.42419
fbxa-69	ChrV:15814237-15815659	REV	(1.4	kbp)	V	15814237	15815659	1.07e-05	0.000353	-1.42252
F59E11.7	ChrV:8990244-8991664	FOR	(1.4	kbp)	V	8990244	8991664	0.00642363	0.041899	-1.42209
T07G12.5	ChrIV:10541495-10545091	REV	(3.5	kbp)	IV	10541495	10545091	0.00187123	0.0177397	-1.41807
Y51H7C.3	ChrII:1438490-1439697	FOR	(1.2	kbp)	II	1438490	1439697	7.17e-05	0.00154231	-1.41786
ptr-8	ChrII:10889279-10893288	FOR	(4	kbp)	II	10889279	10893288	6.55e-06	0.000241	-1.41701
ugt-2	ChrV:10398717-10401307	FOR	(2.5	kbp)	V	10398717	10401307	0.00569449	0.0388008	-1.41204
F53F1.6	ChrV:13416103-13417604	REV	(1.5	kbp)	V	13416103	13417604	0.0024434	0.0214499	-1.40983
C38C3.10	ChrV:1494769-1495453	FOR	(685	bp)	V	1494769	1495453	0.00176202	0.0168936	-1.40694
cpt-4	ChrV:5023706-5027723	REV	(4	kbp)	V	5023706	5027723	6.52e-10	9.73e-08	-1.39954
taf-11.2	ChrI:7132747-7134312	FOR	(1.5	kbp)	I	7132747	7134312	2.29e-05	0.000631	-1.39842
F10C1.9	ChrII:5742971-5745284	REV	(2.3	kbp)	II	5742971	5745284	0.000177	0.00310813	-1.39305
sul-3	ChrX:7827085-7834535	REV	(7.4	kbp)	X	7827085	7834535	5.07e-07	3.06e-05	-1.39244
ptr-13	ChrII:11157094-11162481	REV	(5.3	kbp)	II	11157094	11162481	5.16e-09	5.91e-07	-1.39216
T13F3.6	ChrV:16270216-16271223	REV	(1	kbp)	V	16270216	16271223	0.000452	0.00610534	-1.39
dgtr-1	ChrV:6497110-6498484	FOR	(1.3	kbp)	V	6497110	6498484	1.71e-05	0.0005	-1.38129
spn-4	ChrV:6783187-6784922	REV	(1.7	kbp)	V	6783187	6784922	4.3e-07	2.64e-05	-1.38045
cyb-2.1	ChrIV:10985985-10987426	FOR	(1.4	kbp)	IV	10985985	10987426	2.02e-05	0.000568	-1.37767
W06B4.1	ChrII:4471401-4473553	FOR	(2.1	kbp)	II	4471401	4473553	6.31e-06	0.000233	-1.37402
F47G3.4	ChrX:2381581-2382335	FOR	(755	bp)	X	2381581	2382335	0.00217193	0.019778	-1.37271
nspa-5	ChrV:14878324-14878502	FOR	(179	bp)	V	14878324	14878502	0.00707923	0.044487	-1.37262
rmd-1	ChrIII:9758927-9760389	FOR	(1.4	kbp)	III	9758927	9760389	0.000166	0.00297404	-1.37192
sip-1	ChrIII:10506106-10506801	REV	(696	bp)	III	10506106	10506801	1.23e-05	0.000384	-1.37188
C49C8.3	ChrIV:8644732-8645345	FOR	(614	bp)	IV	8644732	8645345	2.27e-05	0.000627	-1.37058
msrp-3	ChrII:814452-814866	REV	(415	bp)	II	814452	814866	2.02e-06	9.4e-05	-1.36117
F10E9.12	ChrIII:8324637-8325609	FOR	(973	bp)	III	8324637	8325609	0.00015	0.00274733	-1.35443
2003-03-01	ChrI:9416704-9418884	REV	(2.1	kbp)	I	9416704	9418884	4.98e-05	0.00116156	-1.35227
Y73F4A.2	ChrIV:9042387-9043347	REV	(961	bp)	IV	9042387	9043347	3.14e-06	0.000134	-1.3522
trcs-1	ChrIV:9587100-9588834	REV	(1.7	kbp)	IV	9587100	9588834	3.8e-06	0.000156	-1.34099
fbxa-14	ChrIII:1322133-1324633	REV	(2.5	kbp)	III	1322133	1324633	0.00601421	0.0400518	-1.34047
C16D9.1	ChrV:8259316-8261315	FOR	(2	kbp)	V	8259316	8261315	0.00226526	0.020375	-1.33735
fbxa-215	ChrIV:13665345-13666909	REV	(1.5	kbp)	IV	13665345	13666909	3e-06	0.000129	-1.3359
Y38C1AA.9	ChrIV:156071-157901	REV	(1.8	kbp)	IV	156071	157901	0.00473843	0.0340984	-1.33539
F19B10.2	ChrII:3675624-3676733	FOR	(1.1	kbp)	II	3675624	3676733	0.00698185	0.0441373	-1.33337
ZK863.8	ChrV:12186335-12187496	REV	(1.1	kbp)	V	12186335	12187496	0.000199	0.00337719	-1.33128
T24D1.3	ChrI:9958782-9960155	REV	(1.3	kbp)	I	9958782	9960155	1.28e-05	0.000393	-1.32827
T05F1.2	ChrI:9622522-9624724	FOR	(2.2	kbp)	I	9622522	9624724	1.68e-05	0.000495	-1.3252
B0222.5	ChrV:9152321-9154872	REV	(2.5	kbp)	V	9152321	9154872	9.57e-05	0.0019289	-1.32517
puf-3	ChrIV:13510307-13512162	REV	(1.8	kbp)	IV	13510307	13512162	0.000244	0.00390337	-1.32285
cyb-2.2	ChrI:4114734-4116370	FOR	(1.6	kbp)	I	4114734	4116370	1.25e-05	0.000387	-1.31964
C36B1.6	ChrI:8732219-8733436	FOR	(1.2	kbp)	I	8732219	8733436	0.000672	0.0081559	-1.31626
DY3.8	ChrI:8758156-8759032	REV	(877	bp)	I	8758156	8759032	8.25e-08	6.43e-06	-1.31539
chil-22	ChrII:9464470-9466195	REV	(1.7	kbp)	II	9464470	9466195	3.08e-08	2.77e-06	-1.31235
ttr-8	ChrIII:7564500-7565347	REV	(848	bp)	III	7564500	7565347	4.33e-08	3.67e-06	-1.30815
F41G3.10	ChrII:6748632-6749522	REV	(891	bp)	II	6748632	6749522	6.73e-07	3.89e-05	-1.30364
F12E12.11	ChrII:3742465-3743819	REV	(1.3	kbp)	II	3742465	3743819	1.63e-09	2.22e-07	-1.30105
C37C3.12	ChrV:7838588-7839585	REV	(998	bp)	V	7838588	7839585	0.00273292	0.02333	-1.29863
F19C7.4	ChrIV:4602865-4605671	FOR	(2.8	kbp)	IV	4602865	4605671	6.11e-05	0.00136955	-1.29798
cyp-13A5	ChrII:9798277-9800363	REV	(2	kbp)	II	9798277	9800363	0.00336629	0.0270454	-1.29655
rskn-1	ChrI:8573855-8580157	REV	(6.3	kbp)	I	8573855	8580157	7.14e-06	0.000257	-1.29251
puf-11	ChrIV:6421589-6423489	FOR	(1.9	kbp)	IV	6421589	6423489	0.000343	0.0049471	-1.28928
clec-166	ChrIV:1249018-1251366	REV	(2.3	kbp)	IV	1249018	1251366	2.66e-07	1.79e-05	-1.28578
cup-16	ChrII:8707155-8708860	FOR	(1.7	kbp)	II	8707155	8708860	0.00824215	0.0492125	-1.28466
Y43F8B.23	ChrV:19465854-19467657	REV	(1.8	kbp)	V	19465854	19467657	0.00833095	0.0496493	-1.27511
mei-2	ChrI:6564749-6565868	REV	(1.1	kbp)	I	6564749	6565868	3.91e-06	0.00016	-1.26456
mex-6	ChrII:9524174-9526390	FOR	(2.2	kbp)	II	9524174	9526390	0.000161	0.00290143	-1.26424
C10A4.10	ChrX:7398884-7400858	FOR	(1.9	kbp)	X	7398884	7400858	0.00162717	0.0159468	-1.25935
asah-2	ChrII:10139590-10141406	FOR	(1.8	kbp)	II	10139590	10141406	1.73e-13	5.75e-11	-1.2587
nhr-19	ChrII:9598197-9605526	REV	(7.3	kbp)	II	9598197	9605526	1.26e-05	0.000389	-1.25766
acp-7	ChrIV:6428305-6431707	REV	(3.4	kbp)	IV	6428305	6431707	0.000266	0.00414236	-1.2507
F09E5.14	ChrII:5342663-5344875	REV	(2.2	kbp)	II	5342663	5344875	0.00210448	0.0194144	-1.2486
H37A05.4	ChrV:13646884-13648397	REV	(1.5	kbp)	V	13646884	13648397	0.00454694	0.0331908	-1.24856
ttr-32	ChrIII:7566411-7567486	FOR	(1	kbp)	III	7566411	7567486	0.000172	0.00304732	-1.24339
chs-1	ChrI:7554855-7559916	FOR	(5	kbp)	I	7554855	7559916	9.71e-05	0.00194438	-1.24048
F54D5.3	ChrII:11571805-11573025	FOR	(1.2	kbp)	II	11571805	11573025	2.02e-13	6.42e-11	-1.23679
ZC116.1	ChrV:12609826-12610857	FOR	(1	kbp)	V	12609826	12610857	1.11e-05	0.000363	-1.23674
mex-1	ChrII:11968637-11972334	FOR	(3.6	kbp)	II	11968637	11972334	0.000136	0.00253481	-1.23574
ttr-7	ChrIII:606004-606994	FOR	(991	bp)	III	606004	606994	0.00265099	0.0228328	-1.23362
T12B3.2	ChrIV:7376811-7378906	FOR	(2	kbp)	IV	7376811	7378906	0.00318994	0.0260072	-1.23261
C36C5.12	ChrV:3158406-3159165	REV	(760	bp)	V	3158406	3159165	0.00836354	0.0497837	-1.23117
Y53F4B.45	ChrII:15042805-15044011	REV	(1.2	kbp)	II	15042805	15044011	7.89e-05	0.00165519	-1.22779
mom-2	ChrV:8355953-8358185	FOR	(2.2	kbp)	V	8355953	8358185	4.15e-06	0.000167	-1.22765
C44E12.1	ChrX:7596927-7599824	FOR	(2.8	kbp)	X	7596927	7599824	1.75e-05	0.000503	-1.22233
Y105C5B.5	ChrIV:15899935-15901225	REV	(1.2	kbp)	IV	15899935	15901225	4.68e-07	2.86e-05	-1.21921
nekl-1	ChrI:2357883-2372964	FOR	(15	kbp)	I	2357883	2372964	0.00727285	0.0453446	-1.21409
B0513.4	ChrIV:13880138-13881546	FOR	(1.4	kbp)	IV	13880138	13881546	0.000414	0.0057227	-1.2087
clec-205	ChrV:1760861-1765305	FOR	(4.4	kbp)	V	1760861	1765305	0.00747562	0.0462905	-1.20651
C18H9.5	ChrII:6692748-6695566	REV	(2.8	kbp)	II	6692748	6695566	4.83e-05	0.00113707	-1.20483
gna-2	ChrI:7699543-7700958	FOR	(1.4	kbp)	I	7699543	7700958	6.39e-05	0.00142125	-1.20423
21ur-14768	ChrII:10647691-10647711	FOR	(21	bp)	II	10647691	10647711	0.00312249	0.0256635	-1.20103
Y75B12B.1	ChrV:15184706-15185878	FOR	(1.1	kbp)	V	15184706	15185878	0.000742	0.00878817	-1.20011
C13B7.6	ChrV:2421867-2422895	FOR	(1	kbp)	V	2421867	2422895	4.19e-06	0.000168	-1.19946
K08D10.14	ChrIV:4155273-4157185	FOR	(1.9	kbp)	IV	4155273	4157185	0.000504	0.00665024	-1.19392
T25G12.3	ChrX:17231790-17234790	FOR	(3	kbp)	X	17231790	17234790	0.00149966	0.0150132	-1.19306
bath-21	ChrII:2025642-2026610	REV	(969	bp)	II	2025642	2026610	0.000483	0.00643361	-1.1927
C16C8.12	ChrII:3452721-3453602	FOR	(882	bp)	II	3452721	3453602	0.000184	0.00320521	-1.19089
puf-6	ChrII:13039790-13043476	REV	(3.6	kbp)	II	13039790	13043476	0.00018	0.00315139	-1.1907
Y48A6B.7	ChrIII:11025234-11026566	REV	(1.3	kbp)	III	11025234	11026566	5.31e-08	4.35e-06	-1.18804
maco-1	ChrI:6598981-6607520	REV	(8.5	kbp)	I	6598981	6607520	2.95e-17	2.46e-14	-1.18394
lin-41	ChrI:9334812-9342496	REV	(7.6	kbp)	I	9334812	9342496	4e-05	0.000981	-1.18324
Y59E9AL.3	ChrIV:5218832-5220169	FOR	(1.3	kbp)	IV	5218832	5220169	4.94e-05	0.00115774	-1.18247
F15B9.6	ChrV:13014144-13016641	FOR	(2.4	kbp)	V	13014144	13016641	0.00338927	0.0271018	-1.18133
fip-2	ChrV:9067976-9068390	FOR	(415	bp)	V	9067976	9068390	1.23e-06	6.31e-05	-1.18056
memi-2	ChrIV:13399068-13400506	REV	(1.4	kbp)	IV	13399068	13400506	0.00216039	0.0197437	-1.18005
T01D3.6	ChrV:13716824-13720402	FOR	(3.5	kbp)	V	13716824	13720402	3.47e-17	2.59e-14	-1.17631
Y39E4B.5	ChrIII:13169916-13173106	FOR	(3.1	kbp)	III	13169916	13173106	0.000716	0.00854627	-1.17443
hlh-2	ChrI:7190834-7193924	REV	(3	kbp)	I	7190834	7193924	0.000247	0.00392331	-1.16834
neg-1	ChrV:4373760-4374874	REV	(1.1	kbp)	V	4373760	4374874	1.23e-06	6.31e-05	-1.16656
T22C1.4	ChrI:7940134-7940790	REV	(657	bp)	I	7940134	7940790	0.000563	0.00718655	-1.16433
F38E9.1	ChrX:16471058-16474819	FOR	(3.7	kbp)	X	16471058	16474819	4.93e-05	0.00115619	-1.16327
ugt-4	ChrV:12793020-12795336	REV	(2.3	kbp)	V	12793020	12795336	3.3e-07	2.13e-05	-1.1599
best-17	ChrIII:607045-609973	REV	(2.9	kbp)	III	607045	609973	0.000353	0.00505398	-1.15916
R06F6.14	ChrII:10809279-10809847	FOR	(569	bp)	II	10809279	10809847	0.00152742	0.0152477	-1.15425
W02G9.4	ChrV:2666866-2670234	FOR	(3.3	kbp)	V	2666866	2670234	3.75e-12	9.51e-10	-1.15175
cyp-32B1	ChrV:2198059-2201415	REV	(3.3	kbp)	V	2198059	2201415	0.000313	0.00462461	-1.15113
kin-16	ChrII:9434021-9436120	REV	(2.1	kbp)	II	9434021	9436120	0.00180689	0.0172197	-1.1485
clec-41	ChrV:13134965-13138101	REV	(3.1	kbp)	V	13134965	13138101	1.24e-18	1.21e-15	-1.14786
M02H5.8	ChrV:449915-450438	FOR	(524	bp)	V	449915	450438	1.46e-06	7.22e-05	-1.14551
lys-4	ChrIV:11621443-11623174	REV	(1.7	kbp)	IV	11621443	11623174	2.23e-05	0.000618	-1.14044
F27D4.8	ChrI:7729184-7729878	FOR	(695	bp)	I	7729184	7729878	0.000339	0.00491056	-1.13952
T10D4.6	ChrII:3119332-3123192	FOR	(3.8	kbp)	II	3119332	3123192	4.75e-06	0.000187	-1.1287
str-176	ChrIV:8460999-8463816	REV	(2.8	kbp)	IV	8460999	8463816	7.99e-05	0.00167108	-1.12652
perm-1	ChrII:7880812-7882767	FOR	(1.9	kbp)	II	7880812	7882767	6.79e-05	0.00147546	-1.12547
aptf-2	ChrIV:13413560-13415954	REV	(2.3	kbp)	IV	13413560	13415954	0.00734035	0.0456415	-1.12203
Y48G1A.2	ChrI:347469-348357	FOR	(889	bp)	I	347469	348357	0.000601	0.00752221	-1.11772
sodh-1	ChrV:11888236-11889634	FOR	(1.3	kbp)	V	11888236	11889634	0.000803	0.00926933	-1.11749
Y75B8A.18	ChrIII:12225638-12226267	REV	(630	bp)	III	12225638	12226267	5.58e-07	3.31e-05	-1.11636
bigr-1	ChrII:11181654-11183147	FOR	(1.4	kbp)	II	11181654	11183147	0.000916	0.0102797	-1.11478
clec-50	ChrV:19752400-19755368	REV	(2.9	kbp)	V	19752400	19755368	1.21e-07	8.84e-06	-1.11331
Y11D7A.7	ChrIV:9249523-9250459	FOR	(937	bp)	IV	9249523	9250459	2.83e-11	5.72e-09	-1.1131
wdr-5.3	ChrV:10737116-10739350	FOR	(2.2	kbp)	V	10737116	10739350	3.51e-05	0.000877	-1.11297
nlp-27	ChrV:3989377-3989770	FOR	(394	bp)	V	3989377	3989770	0.00196841	0.0185226	-1.11238
clec-66	ChrII:12904398-12906686	FOR	(2.2	kbp)	II	12904398	12906686	1.33e-09	1.87e-07	-1.11095
F47G3.3	ChrX:2375997-2379060	FOR	(3	kbp)	X	2375997	2379060	0.00693597	0.0439942	-1.10942
C53D6.7	ChrIV:9034845-9037163	REV	(2.3	kbp)	IV	9034845	9037163	0.00288346	0.0242562	-1.10529
szy-4	ChrII:6198696-6201628	FOR	(2.9	kbp)	II	6198696	6201628	6.62e-06	0.000242	-1.10417
R09E10.2	ChrIV:10317558-10318293	REV	(736	bp)	IV	10317558	10318293	0.00237707	0.0210043	-1.10284
F42A10.6	ChrIII:6176148-6176861	REV	(714	bp)	III	6176148	6176861	2.64e-09	3.36e-07	-1.10219
Y71F9AL.4	ChrI:2903596-2907751	FOR	(4.1	kbp)	I	2903596	2907751	1.21e-09	1.72e-07	-1.09776
aagr-1	ChrIV:8366539-8375371	FOR	(8.8	kbp)	IV	8366539	8375371	4.16e-09	4.94e-07	-1.09626
daf-18	ChrIV:419938-425181	REV	(5.2	kbp)	IV	419938	425181	1.31e-06	6.64e-05	-1.09451
F53A9.8	ChrX:8718567-8718905	REV	(339	bp)	X	8718567	8718905	0.000844	0.00963192	-1.09169
R08A2.1	ChrV:14718601-14719591	REV	(991	bp)	V	14718601	14719591	0.000211	0.00350659	-1.08401
F36H9.4	ChrV:1778325-1779196	REV	(872	bp)	V	1778325	1779196	0.00136675	0.0139632	-1.0754
Y105C5B.15	ChrIV:15951909-15954836	FOR	(2.9	kbp)	IV	15951909	15954836	3.1e-05	0.000798	-1.07443
F14D2.15	ChrII:3342335-3343814	REV	(1.4	kbp)	II	3342335	3343814	0.000152	0.00277615	-1.07258
K03H1.7	ChrIII:9947405-9948172	FOR	(768	bp)	III	9947405	9948172	4.77e-08	3.98e-06	-1.07178
inx-22	ChrI:3608395-3612301	FOR	(3.9	kbp)	I	3608395	3612301	0.00012	0.00229512	-1.06967
pqn-82	ChrIII:1849047-1852902	FOR	(3.8	kbp)	III	1849047	1852902	4.67e-05	0.00111098	-1.0648
C44B9.3	ChrIII:10878191-10880183	REV	(1.9	kbp)	III	10878191	10880183	1.15e-05	0.000369	-1.063
tdc-1	ChrII:8270567-8273611	FOR	(3	kbp)	II	8270567	8273611	8.32e-07	4.57e-05	-1.05979
lbp-1	ChrX:3259087-3259855	FOR	(769	bp)	X	3259087	3259855	1.07e-10	1.91e-08	-1.05953
egg-5	ChrI:4168984-4171589	REV	(2.6	kbp)	I	4168984	4171589	0.00275703	0.0234727	-1.05888
C41H7.3	ChrII:3005799-3007506	FOR	(1.7	kbp)	II	3005799	3007506	0.00478343	0.0343416	-1.04857
cyb-3	ChrV:15395696-15397348	FOR	(1.6	kbp)	V	15395696	15397348	1.06e-05	0.000351	-1.03681
spp-3	ChrX:7314969-7315353	REV	(385	bp)	X	7314969	7315353	4.22e-07	2.6e-05	-1.03481
C14B1.9	ChrIII:3725075-3726500	REV	(1.4	kbp)	III	3725075	3726500	0.000194	0.00331013	-1.03234
nspd-9	ChrIII:4830010-4830349	REV	(340	bp)	III	4830010	4830349	2.06e-05	0.000578	-1.03192
clec-67	ChrIV:3922165-3925045	FOR	(2.8	kbp)	IV	3922165	3925045	3.61e-06	0.000149	-1.02566
F19C7.2	ChrIV:4599954-4602778	FOR	(2.8	kbp)	IV	4599954	4602778	6.86e-08	5.44e-06	-1.02562
unc-71	ChrIII:12881037-12891738	REV	(10.7	kbp)	III	12881037	12891738	1.68e-09	2.27e-07	-1.02502
gcy-35	ChrI:13325230-13333508	FOR	(8.2	kbp)	I	13325230	13333508	0.00331825	0.0267781	-1.02004
cpar-1	ChrIII:9434057-9435100	FOR	(1	kbp)	III	9434057	9435100	0.00015	0.00274217	-1.01772
oma-1	ChrIV:8888976-8890999	FOR	(2	kbp)	IV	8888976	8890999	0.000283	0.00433054	-1.01765
dhs-17	ChrV:6026330-6034923	REV	(8.5	kbp)	V	6026330	6034923	0.00528079	0.0368638	-1.01733
B0035.13	ChrIV:11304721-11306762	REV	(2	kbp)	IV	11304721	11306762	8.53e-07	4.66e-05	-1.0155
mex-3	ChrI:127297-134065	FOR	(6.7	kbp)	I	127297	134065	0.000215	0.00355531	-1.01536
Y106G6D.6	ChrI:10118081-10119436	REV	(1.3	kbp)	I	10118081	10119436	0.00561498	0.0384153	-1.01185
bath-19	ChrII:2035702-2039388	REV	(3.6	kbp)	II	2035702	2039388	0.00232247	0.0207033	-1.00132
glc-2	ChrI:4885062-4888002	REV	(2.9	kbp)	I	4885062	4888002	0.000497	0.00659621	-1.00071
pal-1	ChrIII:4804708-4809489	REV	(4.7	kbp)	III	4804708	4809489	0.000537	0.00697787	-0.999524
F01F1.3	ChrIII:5873025-5874680	FOR	(1.6	kbp)	III	5873025	5874680	9.64e-05	0.00193749	-0.996398
egg-4	ChrI:3932210-3934813	FOR	(2.6	kbp)	I	3932210	3934813	0.000826	0.00948301	-0.995791
clec-5	ChrIII:4881909-4883606	REV	(1.6	kbp)	III	4881909	4883606	4.29e-13	1.3e-10	-0.992331
twk-33	ChrV:17710040-17714377	REV	(4.3	kbp)	V	17710040	17714377	0.00205826	0.0191267	-0.990279
B0310.6	ChrX:530551-531009	REV	(459	bp)	X	530551	531009	0.00756171	0.0465052	-0.989666
glc-1	ChrV:16219541-16221948	FOR	(2.4	kbp)	V	16219541	16221948	5.58e-05	0.0012781	-0.982433
C24B9.3	ChrV:2706781-2711599	REV	(4.8	kbp)	V	2706781	2711599	4.07e-09	4.9e-07	-0.980149
T28H10.2	ChrV:12510645-12512201	REV	(1.5	kbp)	V	12510645	12512201	0.000548	0.00708536	-0.979254
pie-1	ChrIII:12426862-12429195	FOR	(2.3	kbp)	III	12426862	12429195	4.08e-05	0.000997	-0.978547
cyp-31A2	ChrIV:11403961-11406066	FOR	(2.1	kbp)	IV	11403961	11406066	0.00149751	0.0150035	-0.977985
nspc-14	ChrX:12358614-12359097	REV	(484	bp)	X	12358614	12359097	0.000803	0.00926933	-0.973224
Y54G2A.7	ChrIV:2838608-2839422	FOR	(815	bp)	IV	2838608	2839422	0.00113983	0.0121895	-0.963444
F54H5.3	ChrII:6622189-6623500	FOR	(1.3	kbp)	II	6622189	6623500	0.00682495	0.0436453	-0.955652
mex-5	ChrIV:13353723-13356104	FOR	(2.3	kbp)	IV	13353723	13356104	0.000197	0.00334136	-0.949877
F28H7.3	ChrV:10749607-10750788	REV	(1.1	kbp)	V	10749607	10750788	1.67e-07	1.17e-05	-0.947851
F35C11.5	ChrII:8253740-8255319	FOR	(1.5	kbp)	II	8253740	8255319	1.68e-05	0.000495	-0.944847
Y54G2A.36	ChrIV:2897694-2901648	FOR	(3.9	kbp)	IV	2897694	2901648	0.000861	0.00978299	-0.941586
clec-54	ChrV:14476903-14479003	FOR	(2.1	kbp)	V	14476903	14479003	1.74e-05	0.000503	-0.941111
asp-6	ChrV:8267511-8268937	REV	(1.4	kbp)	V	8267511	8268937	1.21e-05	0.000379	-0.936096
nuc-1	ChrX:9539905-9542430	FOR	(2.5	kbp)	X	9539905	9542430	3.66e-05	0.000908	-0.931987
F57A10.4	ChrV:15769438-15770371	FOR	(934	bp)	V	15769438	15770371	0.000128	0.00241132	-0.93161
nlp-51	ChrII:11319241-11319691	REV	(451	bp)	II	11319241	11319691	0.00043	0.00589165	-0.930674
klp-15	ChrI:5577055-5579394	REV	(2.3	kbp)	I	5577055	5579394	0.000513	0.00674005	-0.92579
R02F2.4	ChrIII:5484200-5486005	FOR	(1.8	kbp)	III	5484200	5486005	0.0005	0.00660831	-0.924486
ttr-27	ChrV:12903551-12904160	REV	(610	bp)	V	12903551	12904160	0.00083	0.009512	-0.921051
dpf-2	ChrX:14831824-14838241	FOR	(6.4	kbp)	X	14831824	14838241	0.00366879	0.0286595	-0.920492
F23F1.7	ChrII:38558-39537	REV	(980	bp)	II	38558	39537	0.00793262	0.0480869	-0.912872
K09H9.8	ChrI:3138541-3140601	REV	(2	kbp)	I	3138541	3140601	0.000193	0.00330242	-0.910429
F53F4.13	ChrV:13611337-13611888	REV	(552	bp)	V	13611337	13611888	7.58e-10	1.12e-07	-0.908994
gpd-1	ChrII:10394114-10395349	FOR	(1.2	kbp)	II	10394114	10395349	0.000762	0.00892656	-0.908694
nlp-54	ChrIV:17368592-17370618	FOR	(2	kbp)	IV	17368592	17370618	0.00496331	0.035257	-0.90869
F55H12.2	ChrI:8866907-8868293	FOR	(1.3	kbp)	I	8866907	8868293	1.86e-05	0.000531	-0.908444
mrp-4	ChrX:9884278-9889704	FOR	(5.4	kbp)	X	9884278	9889704	0.000123	0.00235617	-0.906697
C27D9.1	ChrII:4753413-4755595	FOR	(2.1	kbp)	II	4753413	4755595	0.00363221	0.0284965	-0.906632
K08A2.4	ChrII:2988307-2991238	FOR	(2.9	kbp)	II	2988307	2991238	0.00202868	0.0189353	-0.905831
T22D1.5	ChrIV:6903950-6905546	FOR	(1.5	kbp)	IV	6903950	6905546	0.000417	0.00574704	-0.904839
Y32F6A.5	ChrV:10446534-10453781	REV	(7.2	kbp)	V	10446534	10453781	1.33e-14	6.49e-12	-0.900836
far-8	ChrIII:842935-843802	FOR	(868	bp)	III	842935	843802	4.6e-14	1.88e-11	-0.900765
M28.10	ChrII:10647480-10648676	FOR	(1.1	kbp)	II	10647480	10648676	8.29e-09	8.84e-07	-0.900556
Y39G10AR.32	ChrI:2322025-2322596	REV	(572	bp)	I	2322025	2322596	0.000216	0.00355905	-0.898339
C15H9.11	ChrX:6102881-6103432	REV	(552	bp)	X	6102881	6103432	0.00372158	0.0289739	-0.894192
fbxa-189	ChrV:17345228-17347775	FOR	(2.5	kbp)	V	17345228	17347775	0.00572007	0.0388934	-0.892074
ugt-31	ChrI:2333312-2338693	FOR	(5.3	kbp)	I	2333312	2338693	9.43e-05	0.00191122	-0.889057
ule-2	ChrIV:14635126-14636051	FOR	(926	bp)	IV	14635126	14636051	0.000245	0.00390928	-0.888491
D2007.1	ChrIII:8155470-8155989	FOR	(520	bp)	III	8155470	8155989	0.00621645	0.0410144	-0.887099
hsf-1	ChrI:11953512-11961984	REV	(8.4	kbp)	I	11953512	11961984	5.08e-09	5.89e-07	-0.885349
C35C5.8	ChrX:11534004-11536574	FOR	(2.5	kbp)	X	11534004	11536574	0.00511373	0.0360431	-0.880722
C37C3.9	ChrV:7852286-7853975	REV	(1.6	kbp)	V	7852286	7853975	2.45e-05	0.000668	-0.877895
M04G7.1	ChrIV:455726-457099	FOR	(1.3	kbp)	IV	455726	457099	8.55e-05	0.00176414	-0.872988
dut-1	ChrI:9585317-9587206	FOR	(1.8	kbp)	I	9585317	9587206	1.99e-05	0.00056	-0.872584
F20A1.1	ChrV:7051679-7052179	FOR	(501	bp)	V	7051679	7052179	1.2e-08	1.2e-06	-0.869182
B0304.4	ChrII:4522465-4523222	REV	(758	bp)	II	4522465	4523222	6.73e-05	0.00146805	-0.8691
lin-3	ChrIV:11054308-11063613	FOR	(9.3	kbp)	IV	11054308	11063613	4.57e-06	0.000181	-0.869013
tag-244	ChrIV:1550878-1553119	FOR	(2.2	kbp)	IV	1550878	1553119	0.000562	0.00718655	-0.868759
C14B1.2	ChrIII:3702260-3703172	FOR	(913	bp)	III	3702260	3703172	0.000273	0.00423207	-0.867064
btb-19	ChrII:14520868-14522137	REV	(1.2	kbp)	II	14520868	14522137	9.87e-06	0.000336	-0.864022
polk-1	ChrIII:8626291-8628571	REV	(2.2	kbp)	III	8626291	8628571	1.13e-05	0.000366	-0.862932
pks-1	ChrX:5413810-5441958	FOR	(28.1	kbp)	X	5413810	5441958	0.00223312	0.0201187	-0.859847
scav-2	ChrIII:13550699-13555334	REV	(4.6	kbp)	III	13550699	13555334	4.62e-05	0.00110311	-0.859056
tre-3	ChrV:11709775-11715903	REV	(6.1	kbp)	V	11709775	11715903	0.000138	0.0025444	-0.857266
C16C8.4	ChrII:3443488-3444380	REV	(893	bp)	II	3443488	3444380	1.28e-05	0.000392	-0.856773
slc-17.6	ChrI:2250131-2254901	FOR	(4.7	kbp)	I	2250131	2254901	0.00215204	0.0197215	-0.855703
K08E4.2	ChrIV:12055670-12056656	REV	(987	bp)	IV	12055670	12056656	0.00178416	0.0170287	-0.855515
cpg-4	ChrV:5996323-5999344	FOR	(3	kbp)	V	5996323	5999344	1.01e-05	0.000341	-0.854803
E03H4.8	ChrI:12424555-12426850	REV	(2.2	kbp)	I	12424555	12426850	0.000178	0.00311192	-0.85464
clec-160	ChrIII:8272960-8275971	REV	(3	kbp)	III	8272960	8275971	3.99e-08	3.48e-06	-0.854521
T21H3.1	ChrV:1176724-1178864	FOR	(2.1	kbp)	V	1176724	1178864	0.00142558	0.0144424	-0.854479
Y43B11AR.1	ChrIV:7081514-7082266	FOR	(753	bp)	IV	7081514	7082266	0.0076599	0.0469507	-0.853806
kca-1	ChrI:4759820-4761321	REV	(1.5	kbp)	I	4759820	4761321	0.00310757	0.0255986	-0.852589
F23B12.4	ChrV:14441057-14445346	FOR	(4.2	kbp)	V	14441057	14445346	3.39e-05	0.000855	-0.849016
F16C3.2	ChrI:10150280-10155131	REV	(4.8	kbp)	I	10150280	10155131	0.00601217	0.0400518	-0.845795
asp-5	ChrV:8272375-8274046	FOR	(1.6	kbp)	V	8272375	8274046	2.82e-11	5.72e-09	-0.844258
F59A7.2	ChrV:2015836-2016541	REV	(706	bp)	V	2015836	2016541	0.00301526	0.0250332	-0.843723
R09F10.1	ChrX:8323592-8325046	FOR	(1.4	kbp)	X	8323592	8325046	1.14e-05	0.000368	-0.843409
acs-13	ChrI:511052-519800	REV	(8.7	kbp)	I	511052	519800	0.000596	0.00748665	-0.842352
picc-1	ChrV:6018994-6026337	FOR	(7.3	kbp)	V	6018994	6026337	0.00122603	0.012937	-0.840975
C17H12.11	ChrIV:6804728-6805625	FOR	(898	bp)	IV	6804728	6805625	0.00363892	0.0285138	-0.839849
nspc-10	ChrX:12343609-12344043	FOR	(435	bp)	X	12343609	12344043	0.00129494	0.0134627	-0.834944
memi-1	ChrIV:4758982-4760428	REV	(1.4	kbp)	IV	4758982	4760428	0.00072	0.00856811	-0.832219
clec-4	ChrII:12578356-12581098	REV	(2.7	kbp)	II	12578356	12581098	0.000918	0.0102895	-0.831378
spp-5	ChrX:7319935-7320384	REV	(450	bp)	X	7319935	7320384	2.18e-10	3.51e-08	-0.830612
F59A6.5	ChrII:4999520-5003806	FOR	(4.2	kbp)	II	4999520	5003806	0.000402	0.00559865	-0.830071
zhit-1	ChrV:5595653-5596551	REV	(899	bp)	V	5595653	5596551	0.000105	0.00205122	-0.829978
C06A5.8	ChrI:6008105-6009606	REV	(1.5	kbp)	I	6008105	6009606	5.52e-07	3.29e-05	-0.828614
kbp-4	ChrIII:1080901-1081300	FOR	(400	bp)	III	1080901	1081300	1.44e-06	7.15e-05	-0.826548
Y54G9A.5	ChrII:13722964-13725037	FOR	(2	kbp)	II	13722964	13725037	0.000117	0.0022539	-0.825553
Y54G2A.19	ChrIV:2893819-2894730	REV	(912	bp)	IV	2893819	2894730	0.00339253	0.0271018	-0.823187
apx-1	ChrV:3210189-3223218	FOR	(13	kbp)	V	3210189	3223218	1.03e-05	0.000346	-0.822913
pqn-25	ChrIII:5509189-5512602	REV	(3.4	kbp)	III	5509189	5512602	0.00577494	0.0390346	-0.822148
Y70G10A.3	ChrIII:10238672-10244810	FOR	(6.1	kbp)	III	10238672	10244810	0.00344613	0.0274431	-0.820041
C31H1.8	ChrIV:5811583-5814142	REV	(2.5	kbp)	IV	5811583	5814142	0.000209	0.00350242	-0.819456
nspc-4	ChrX:8537956-8538374	REV	(419	bp)	X	8537956	8538374	0.000154	0.00280111	-0.816392
ZK1193.2	ChrX:406459-425679	REV	(19.2	kbp)	X	406459	425679	2.27e-10	3.6e-08	-0.815695
ZC443.1	ChrV:12808422-12810080	REV	(1.6	kbp)	V	12808422	12810080	0.00061	0.00758862	-0.814604
R09H10.3	ChrIV:10606902-10608861	FOR	(1.9	kbp)	IV	10606902	10608861	2.05e-09	2.74e-07	-0.813762
E04F6.6	ChrII:7197415-7199565	REV	(2.1	kbp)	II	7197415	7199565	0.00826562	0.0493295	-0.812427
C33B4.4	ChrII:11375608-11376269	REV	(662	bp)	II	11375608	11376269	0.00109508	0.0118811	-0.812349
F30B5.4	ChrIV:4205975-4218259	FOR	(12.2	kbp)	IV	4205975	4218259	4.11e-07	2.57e-05	-0.80855
clec-53	ChrI:3871474-3873428	REV	(1.9	kbp)	I	3871474	3873428	0.00306574	0.0253033	-0.804244
T11B7.5	ChrIV:8855296-8856063	REV	(768	bp)	IV	8855296	8856063	0.000893	0.0100771	-0.803764
C30F12.4	ChrI:6972157-6973789	REV	(1.6	kbp)	I	6972157	6973789	0.00025	0.00394998	-0.803711
F59E11.5	ChrV:8995101-8996664	FOR	(1.5	kbp)	V	8995101	8996664	0.00113139	0.0121402	-0.803622
upp-1	ChrIII:7641034-7643101	REV	(2	kbp)	III	7641034	7643101	2.72e-07	1.82e-05	-0.802869
cmt-1	ChrI:4449879-4450927	REV	(1	kbp)	I	4449879	4450927	0.000272	0.00422322	-0.80143
nhr-20	ChrIII:4230436-4233219	REV	(2.7	kbp)	III	4230436	4233219	0.000717	0.00854627	-0.797231
F53E4.1	ChrV:15652438-15659079	REV	(6.6	kbp)	V	15652438	15659079	0.000318	0.0046671	-0.795798
Y110A2AR.1	ChrII:2919710-2920904	FOR	(1.1	kbp)	II	2919710	2920904	3.05e-05	0.000788	-0.795565
cey-2	ChrI:5619569-5620668	FOR	(1.1	kbp)	I	5619569	5620668	0.000195	0.00331348	-0.791321
T19D12.4	ChrII:6631105-6637099	FOR	(5.9	kbp)	II	6631105	6637099	0.00778005	0.0474579	-0.789816
flh-1	ChrIV:9261808-9264265	REV	(2.4	kbp)	IV	9261808	9264265	1.56e-05	0.000464	-0.787871
trt-1	ChrI:8768325-8771248	FOR	(2.9	kbp)	I	8768325	8771248	0.000102	0.00202511	-0.784622
Y95D11A.3	ChrI:10940685-10943922	FOR	(3.2	kbp)	I	10940685	10943922	0.000537	0.00697787	-0.784497
blos-7	ChrIV:3580970-3582909	REV	(1.9	kbp)	IV	3580970	3582909	0.00316487	0.025836	-0.783548
egg-6	ChrI:8676666-8681325	REV	(4.6	kbp)	I	8676666	8681325	1.8e-05	0.000514	-0.780182
nspd-10	ChrI:10878047-10878378	REV	(332	bp)	I	10878047	10878378	0.000753	0.00888014	-0.779879
lipl-5	ChrV:385713-388090	FOR	(2.3	kbp)	V	385713	388090	1.14e-05	0.000368	-0.779528
hmbx-1	ChrI:989671-992181	FOR	(2.5	kbp)	I	989671	992181	0.00713031	0.0446974	-0.778497
EEED8.14	ChrII:5412722-5414052	REV	(1.3	kbp)	II	5412722	5414052	0.000524	0.00684777	-0.77773
suds-3	ChrV:9931019-9932368	FOR	(1.3	kbp)	V	9931019	9932368	0.00106303	0.0116028	-0.777541
nth-1	ChrIII:4291543-4293413	REV	(1.8	kbp)	III	4291543	4293413	0.00300979	0.0250098	-0.77413
K05C4.4	ChrI:14735236-14736945	FOR	(1.7	kbp)	I	14735236	14736945	0.00527499	0.0368523	-0.77339
Y62F5A.12	ChrII:11533925-11534479	REV	(555	bp)	II	11533925	11534479	0.001152	0.0122989	-0.77312
asp-2	ChrV:9199680-9204734	FOR	(5	kbp)	V	9199680	9204734	4.72e-13	1.36e-10	-0.772687
cin-4	ChrII:7038292-7041685	FOR	(3.3	kbp)	II	7038292	7041685	0.000203	0.00342931	-0.770386
alg-5	ChrI:9989802-9993975	FOR	(4.1	kbp)	I	9989802	9993975	0.000285	0.00433872	-0.770198
F08B4.8	ChrIV:8677590-8678019	FOR	(430	bp)	IV	8677590	8678019	0.0042586	0.0317992	-0.769748
msp-55	ChrIV:5055593-5056049	REV	(457	bp)	IV	5055593	5056049	2.66e-05	0.000717	-0.767363
zyg-11	ChrII:8017669-8020785	FOR	(3.1	kbp)	II	8017669	8020785	0.00242916	0.0213851	-0.767055
flp-24	ChrIII:725022-726155	FOR	(1.1	kbp)	III	725022	726155	0.000104	0.00205122	-0.766016
Y43C5A.2	ChrIV:10269883-10272691	FOR	(2.8	kbp)	IV	10269883	10272691	4.51e-18	4.09e-15	-0.76394
Y47H10A.5	ChrI:12095777-12097987	REV	(2.2	kbp)	I	12095777	12097987	0.00736776	0.0457342	-0.761186
C40H1.8	ChrIII:9314714-9317365	FOR	(2.6	kbp)	III	9314714	9317365	0.00100155	0.0110266	-0.76048
C04E12.4	ChrV:3362775-3368340	FOR	(5.5	kbp)	V	3362775	3368340	0.00131553	0.0135767	-0.760196
mut-2	ChrI:6356614-6358410	REV	(1.7	kbp)	I	6356614	6358410	6.1e-07	3.58e-05	-0.759365
T24C4.5	ChrIII:877435-879734	REV	(2.3	kbp)	III	877435	879734	0.00286138	0.0241184	-0.75926
F08G2.4	ChrII:13830592-13831213	FOR	(622	bp)	II	13830592	13831213	0.00163708	0.0159955	-0.758281
F52B5.2	ChrI:8315898-8318250	REV	(2.3	kbp)	I	8315898	8318250	0.000243	0.00389457	-0.757706
Y119D3B.13	ChrIII:1181990-1184942	FOR	(2.9	kbp)	III	1181990	1184942	8.58e-05	0.00176677	-0.755872
clec-62	ChrII:12893065-12895098	REV	(2	kbp)	II	12893065	12895098	3.04e-06	0.000131	-0.755031
asp-1	ChrV:19049461-19050825	REV	(1.3	kbp)	V	19049461	19050825	5.48e-05	0.00125999	-0.753388
lrr-1	ChrII:5034142-5036439	REV	(2.2	kbp)	II	5034142	5036439	0.0004	0.00558684	-0.74988
M57.1	ChrIV:3533641-3539046	FOR	(5.4	kbp)	IV	3533641	3539046	0.000119	0.00228476	-0.747776
pigv-1	ChrI:6185462-6188121	FOR	(2.6	kbp)	I	6185462	6188121	0.000444	0.0060212	-0.746542
dnj-26	ChrIV:12251111-12252663	REV	(1.5	kbp)	IV	12251111	12252663	0.000595	0.00748665	-0.746386
T19H5.4	ChrII:9486377-9488260	REV	(1.8	kbp)	II	9486377	9488260	0.000798	0.00922723	-0.745964
glh-2	ChrI:6513928-6517507	FOR	(3.5	kbp)	I	6513928	6517507	1.32e-05	0.000401	-0.745567
Y40B10A.9	ChrV:2069207-2072896	REV	(3.6	kbp)	V	2069207	2072896	0.00585046	0.0393357	-0.740912
nac-1	ChrX:14895145-14898449	FOR	(3.3	kbp)	X	14895145	14898449	0.00325195	0.0264109	-0.740582
lab-1	ChrI:9657012-9657871	REV	(860	bp)	I	9657012	9657871	0.00409962	0.030995	-0.738729
F56F11.4	ChrIII:2855554-2865497	FOR	(9.9	kbp)	III	2855554	2865497	1.24e-05	0.000385	-0.738523
F17C11.4	ChrV:10951818-10953472	FOR	(1.6	kbp)	V	10951818	10953472	0.00809025	0.0486027	-0.737958
H34I24.2	ChrIII:2842044-2845197	FOR	(3.1	kbp)	III	2842044	2845197	6.68e-08	5.33e-06	-0.735284
apc-11	ChrIII:4593769-4594426	REV	(658	bp)	III	4593769	4594426	4.73e-05	0.0011231	-0.734692
clec-51	ChrIV:8161967-8163795	REV	(1.8	kbp)	IV	8161967	8163795	0.00137922	0.0140738	-0.733132
F48A9.1	ChrI:6594320-6596231	FOR	(1.9	kbp)	I	6594320	6596231	0.00234908	0.0208965	-0.732766
pch-2	ChrII:8158349-8159925	FOR	(1.5	kbp)	II	8158349	8159925	0.000512	0.00672876	-0.730919
C18A3.1	ChrII:5720148-5721791	FOR	(1.6	kbp)	II	5720148	5721791	0.000429	0.00588422	-0.727098
ugt-54	ChrIV:10761597-10764496	FOR	(2.9	kbp)	IV	10761597	10764496	0.00148417	0.014917	-0.726468
zhit-2	ChrIII:4243674-4244385	REV	(712	bp)	III	4243674	4244385	0.000782	0.00908463	-0.726427
Y50D4C.6	ChrV:946732-949860	REV	(3.1	kbp)	V	946732	949860	0.00218692	0.0198575	-0.723803
dod-6	ChrIII:10197716-10198352	FOR	(637	bp)	III	10197716	10198352	2.61e-06	0.000116	-0.723134
F11E6.7	ChrIV:17457834-17461272	REV	(3.4	kbp)	IV	17457834	17461272	0.000254	0.00399524	-0.722218
K06G5.1	ChrX:14214939-14219089	FOR	(4.1	kbp)	X	14214939	14219089	8.74e-08	6.73e-06	-0.721444
C29A12.1	ChrV:10812343-10813487	REV	(1.1	kbp)	V	10812343	10813487	5.34e-06	0.000207	-0.719277
drsh-1	ChrI:9781338-9785722	REV	(4.3	kbp)	I	9781338	9785722	0.00305559	0.0252853	-0.719275
ttr-2	ChrIII:9927732-9929004	FOR	(1.2	kbp)	III	9927732	9929004	2.45e-06	0.00011	-0.717822
gst-7	ChrII:4882062-4883358	FOR	(1.2	kbp)	II	4882062	4883358	0.000321	0.00468752	-0.71773
C16A3.2	ChrIII:6389833-6390841	FOR	(1	kbp)	III	6389833	6390841	0.00793619	0.0480869	-0.715935
C27F2.7	ChrIII:4980644-4984474	REV	(3.8	kbp)	III	4980644	4984474	0.0013572	0.0138938	-0.715576
cbp-2	ChrIII:9923174-9925443	FOR	(2.2	kbp)	III	9923174	9925443	0.00394673	0.0301624	-0.715347
evl-18	ChrIII:3729493-3735039	REV	(5.5	kbp)	III	3729493	3735039	0.000194	0.00331013	-0.714449
F53F10.8	ChrI:3828239-3829308	FOR	(1	kbp)	I	3828239	3829308	0.00277461	0.0235749	-0.714235
emb-1	ChrIII:5173439-5173809	FOR	(371	bp)	III	5173439	5173809	0.000326	0.00475223	-0.713802
phat-4	ChrV:4129904-4130909	FOR	(1	kbp)	V	4129904	4130909	0.00291924	0.0244599	-0.711692
C50B6.7	ChrV:13322369-13324979	REV	(2.6	kbp)	V	13322369	13324979	0.00291329	0.0244262	-0.710319
Y34B4A.5	ChrX:5257213-5258384	FOR	(1.1	kbp)	X	5257213	5258384	0.000568	0.00720547	-0.709721
tag-260	ChrV:13370083-13380262	REV	(10.1	kbp)	V	13370083	13380262	0.000111	0.00216419	-0.707167
klp-16	ChrI:9512428-9514755	FOR	(2.3	kbp)	I	9512428	9514755	0.000557	0.00715961	-0.706392
ced-3	ChrIV:13198372-13204133	REV	(5.7	kbp)	IV	13198372	13204133	0.000221	0.00361534	-0.706301
ZC155.4	ChrIII:5211781-5215512	REV	(3.7	kbp)	III	5211781	5215512	0.000924	0.0103385	-0.703204
sygl-1	ChrI:12483809-12486235	FOR	(2.4	kbp)	I	12483809	12486235	0.000818	0.00941306	-0.702643
rnr-2	ChrIII:4093306-4094921	REV	(1.6	kbp)	III	4093306	4094921	0.000757	0.00889393	-0.70167
ttr-15	ChrIII:10337840-10339440	FOR	(1.6	kbp)	III	10337840	10339440	0.000138	0.00255093	-0.700532
csb-1	ChrX:15861294-15865918	REV	(4.6	kbp)	X	15861294	15865918	0.00639107	0.0417971	-0.699209
F28F8.9	ChrV:15577569-15578486	REV	(918	bp)	V	15577569	15578486	0.000792	0.00918364	-0.69826
gpd-4	ChrII:10171255-10172497	FOR	(1.2	kbp)	II	10171255	10172497	0.00110475	0.0119759	-0.698184
gba-1	ChrII:2176741-2181990	FOR	(5.2	kbp)	II	2176741	2181990	1.95e-06	9.19e-05	-0.697615
F10D11.2	ChrI:8435958-8438638	REV	(2.6	kbp)	I	8435958	8438638	0.000296	0.00445092	-0.697193
maph-1.2	ChrI:10418234-10421858	REV	(3.6	kbp)	I	10418234	10421858	0.00311184	0.0256006	-0.696508
F42A8.1	ChrII:9341397-9346590	REV	(5.1	kbp)	II	9341397	9346590	0.00223144	0.0201178	-0.695532
M70.3	ChrIV:2237663-2242449	REV	(4.7	kbp)	IV	2237663	2242449	0.00402602	0.0306209	-0.695357
Y18D10A.11	ChrI:12861951-12863544	REV	(1.5	kbp)	I	12861951	12863544	0.00372274	0.0289739	-0.69464
pcp-1	ChrIII:7758730-7761273	FOR	(2.5	kbp)	III	7758730	7761273	6.64e-07	3.87e-05	-0.69389
Y54G2A.12	ChrIV:2777232-2782843	REV	(5.6	kbp)	IV	2777232	2782843	0.00298093	0.0248293	-0.693882
maph-1.3	ChrIII:3844893-3848341	FOR	(3.4	kbp)	III	3844893	3848341	0.000756	0.00889393	-0.693606
rfc-3	ChrIV:13095762-13097065	FOR	(1.3	kbp)	IV	13095762	13097065	4.12e-06	0.000167	-0.692438
R102.5	ChrIV:10695309-10697071	REV	(1.7	kbp)	IV	10695309	10697071	2.35e-08	2.19e-06	-0.691144
M163.1	ChrX:14502487-14503862	REV	(1.3	kbp)	X	14502487	14503862	0.000242	0.00388164	-0.690575
mei-1	ChrI:8294881-8296940	FOR	(2	kbp)	I	8294881	8296940	0.00033	0.00478595	-0.689451
ttr-51	ChrIV:13250648-13252311	REV	(1.6	kbp)	IV	13250648	13252311	0.00103411	0.0113555	-0.689405
Y66D12A.6	ChrIII:11580694-11581402	REV	(709	bp)	III	11580694	11581402	0.00229639	0.020514	-0.689128
zif-1	ChrIII:9002779-9004839	FOR	(2	kbp)	III	9002779	9004839	0.000245	0.00390928	-0.688114
Y52E8A.2	ChrII:4320836-4321654	FOR	(819	bp)	II	4320836	4321654	0.00279502	0.0237166	-0.687087
kbp-1	ChrIII:6869634-6870298	FOR	(665	bp)	III	6869634	6870298	5.63e-05	0.00128659	-0.686661
F40F8.4	ChrII:11139407-11140275	REV	(869	bp)	II	11139407	11140275	0.000381	0.00535643	-0.686622
ima-1	ChrV:11239675-11241780	FOR	(2.1	kbp)	V	11239675	11241780	0.000276	0.00424632	-0.686377
bcl-7	ChrIII:5926086-5926987	FOR	(902	bp)	III	5926086	5926987	0.00205043	0.0190823	-0.686201
let-99	ChrIV:12567842-12570622	FOR	(2.7	kbp)	IV	12567842	12570622	0.0078697	0.0477651	-0.68617
cey-3	ChrI:5571787-5573019	REV	(1.2	kbp)	I	5571787	5573019	0.000315	0.004634	-0.685248
cdc-7	ChrI:5872174-5874343	FOR	(2.1	kbp)	I	5872174	5874343	0.000981	0.0108307	-0.685098
lip-1	ChrIV:6842964-6845805	FOR	(2.8	kbp)	IV	6842964	6845805	9.69e-05	0.00194418	-0.684983
dvc-1	ChrV:11237438-11239331	REV	(1.8	kbp)	V	11237438	11239331	0.000593	0.00748369	-0.682056
W03C9.2	ChrII:11962111-11965258	FOR	(3.1	kbp)	II	11962111	11965258	0.00329779	0.0266908	-0.679857
cup-14	ChrII:13855788-13872315	REV	(16.5	kbp)	II	13855788	13872315	4.12e-07	2.57e-05	-0.677744
cyp-31A5	ChrIV:13401306-13403831	FOR	(2.5	kbp)	IV	13401306	13403831	0.00695661	0.0440205	-0.677049
F21D5.1	ChrIV:8725722-8728060	FOR	(2.3	kbp)	IV	8725722	8728060	0.00119515	0.0126646	-0.675296
Y42H9B.3	ChrIV:8011031-8012430	REV	(1.4	kbp)	IV	8011031	8012430	0.00297773	0.024819	-0.673971
dsh-2	ChrII:5078235-5081161	REV	(2.9	kbp)	II	5078235	5081161	3.48e-05	0.000872	-0.67388
C08F8.3	ChrIV:11155029-11156634	FOR	(1.6	kbp)	IV	11155029	11156634	8.46e-05	0.0017556	-0.673486
mig-14	ChrII:13741742-13749983	FOR	(8.2	kbp)	II	13741742	13749983	0.000599	0.00750795	-0.673227
phat-6	ChrX:15193086-15194324	REV	(1.2	kbp)	X	15193086	15194324	0.00105748	0.0115522	-0.672202
cdc-25.1	ChrI:6469386-6471995	REV	(2.6	kbp)	I	6469386	6471995	2.49e-05	0.000678	-0.670987
hop-1	ChrI:4208515-4210341	REV	(1.8	kbp)	I	4208515	4210341	0.000262	0.00410492	-0.670888
dkf-2	ChrV:16747559-16788435	FOR	(40.8	kbp)	V	16747559	16788435	0.00307352	0.025351	-0.670795
ska-3	ChrIII:5677953-5679038	REV	(1	kbp)	III	5677953	5679038	0.000254	0.00400002	-0.667176
C35D10.13	ChrIII:4877526-4878311	REV	(786	bp)	III	4877526	4878311	8.89e-05	0.00181068	-0.66667
mcm-7	ChrV:4347166-4349768	FOR	(2.6	kbp)	V	4347166	4349768	0.00165879	0.0161354	-0.664878
F54D10.5	ChrII:3807096-3808223	REV	(1.1	kbp)	II	3807096	3808223	0.00161652	0.0158947	-0.664505
F52C12.1	ChrIV:1959854-1963240	FOR	(3.3	kbp)	IV	1959854	1963240	0.00299889	0.0249462	-0.661873
F10D7.3	ChrX:17372318-17374877	REV	(2.5	kbp)	X	17372318	17374877	0.00498642	0.0353815	-0.661439
inx-14	ChrI:7350312-7352235	REV	(1.9	kbp)	I	7350312	7352235	0.00403086	0.0306394	-0.661115
nfya-2	ChrI:11224836-11233334	FOR	(8.4	kbp)	I	11224836	11233334	0.000241	0.00386717	-0.660392
har-2	ChrI:9956150-9958357	REV	(2.2	kbp)	I	9956150	9958357	0.000143	0.00262265	-0.66033
aptf-3	ChrII:8594190-8596294	FOR	(2.1	kbp)	II	8594190	8596294	0.00219504	0.0199169	-0.66
inx-11	ChrV:12487266-12493264	FOR	(5.9	kbp)	V	12487266	12493264	0.00125283	0.0131216	-0.659297
F41G3.6	ChrII:6742914-6744267	FOR	(1.3	kbp)	II	6742914	6744267	0.00123345	0.0129829	-0.659218
msrp-1	ChrI:2692074-2692467	FOR	(394	bp)	I	2692074	2692467	0.000797	0.00922723	-0.657661
dod-19	ChrV:411782-414760	REV	(2.9	kbp)	V	411782	414760	0.00501913	0.0355144	-0.657158
B0393.9	ChrIII:4778390-4780157	REV	(1.7	kbp)	III	4778390	4780157	0.00142405	0.0144384	-0.654915
dhs-23	ChrV:15381097-15382305	FOR	(1.2	kbp)	V	15381097	15382305	0.000847	0.00964879	-0.653822
fut-3	ChrII:5657710-5659854	REV	(2.1	kbp)	II	5657710	5659854	6.57e-06	0.000241	-0.653762
gld-3	ChrII:7132643-7137522	FOR	(4.8	kbp)	II	7132643	7137522	0.001463	0.0147492	-0.653223
gla-3	ChrI:8214382-8217998	FOR	(3.6	kbp)	I	8214382	8217998	0.00440381	0.0325084	-0.65316
K04G7.1	ChrIII:7162694-7165261	FOR	(2.5	kbp)	III	7162694	7165261	2.93e-05	0.000761	-0.652731
mop-25.3	ChrI:10881553-10892189	FOR	(10.6	kbp)	I	10881553	10892189	2.33e-05	0.00064	-0.652416
flp-12	ChrX:4591281-4592404	REV	(1.1	kbp)	X	4591281	4592404	0.00384073	0.0295695	-0.652391
lec-2	ChrII:10009608-10016183	REV	(6.5	kbp)	II	10009608	10016183	0.00410746	0.0310279	-0.651541
cgh-1	ChrIII:7495320-7497832	REV	(2.5	kbp)	III	7495320	7497832	0.00603608	0.0400742	-0.650298
clec-84	ChrIV:2842474-2845604	FOR	(3.1	kbp)	IV	2842474	2845604	0.00123138	0.0129719	-0.648656
aqp-8	ChrX:4702965-4704970	REV	(2	kbp)	X	4702965	4704970	0.0036727	0.0286723	-0.646953
W05H9.1	ChrX:6272089-6273768	FOR	(1.6	kbp)	X	6272089	6273768	0.00145695	0.0147132	-0.646779
sqv-5	ChrI:9947805-9953387	FOR	(5.5	kbp)	I	9947805	9953387	0.000645	0.0079389	-0.644697
Y40H7A.10	ChrIV:15210123-15215626	REV	(5.5	kbp)	IV	15210123	15215626	0.000208	0.00349366	-0.643236
cyp-31A3	ChrIV:4761049-4762856	FOR	(1.8	kbp)	IV	4761049	4762856	0.000568	0.00720547	-0.642973
F41H10.1	ChrIV:5382909-5383930	FOR	(1	kbp)	IV	5382909	5383930	0.00129805	0.0134833	-0.642777
bath-1	ChrII:2027612-2028812	REV	(1.2	kbp)	II	2027612	2028812	0.00559474	0.0383062	-0.639224
atgl-1	ChrIII:6415774-6421885	REV	(6.1	kbp)	III	6415774	6421885	0.00167501	0.0162309	-0.636457
B0457.2	ChrII:8924572-8926678	REV	(2.1	kbp)	II	8924572	8926678	0.00338759	0.0271018	-0.636315
twk-34	ChrV:15704960-15709528	FOR	(4.5	kbp)	V	15704960	15709528	0.00379937	0.0293365	-0.635823
C32F10.4	ChrI:5808421-5810002	REV	(1.5	kbp)	I	5808421	5810002	2.88e-05	0.000751	-0.635163
mcm-3	ChrV:15056719-15059599	REV	(2.8	kbp)	V	15056719	15059599	0.000334	0.00484144	-0.634148
pup-2	ChrIII:5185920-5188646	FOR	(2.7	kbp)	III	5185920	5188646	0.000213	0.00354345	-0.633127
spd-3	ChrIV:6762716-6765200	FOR	(2.4	kbp)	IV	6762716	6765200	0.00207917	0.0192509	-0.631514
B0511.19	ChrI:10633279-10634078	REV	(800	bp)	I	10633279	10634078	0.000216	0.00355905	-0.631276
C44B7.12	ChrII:6891709-6893639	REV	(1.9	kbp)	II	6891709	6893639	0.000621	0.00769988	-0.630966
gras-1	ChrI:7835814-7836967	FOR	(1.1	kbp)	I	7835814	7836967	8.5e-05	0.0017579	-0.630453
T28B11.1	ChrV:10712165-10732507	REV	(20.3	kbp)	V	10712165	10732507	2.52e-10	3.91e-08	-0.626416
C13G5.2	ChrIII:8616781-8626917	REV	(10.1	kbp)	III	8616781	8626917	0.00112017	0.0120606	-0.625581
hpr-17	ChrII:13153461-13157093	REV	(3.6	kbp)	II	13153461	13157093	0.00563094	0.0384503	-0.62453
R148.4	ChrIII:3171592-3174845	FOR	(3.2	kbp)	III	3171592	3174845	0.000959	0.0106481	-0.622488
B0393.6	ChrIII:4780130-4781987	REV	(1.8	kbp)	III	4780130	4781987	0.00110861	0.0120074	-0.622273
T25G12.6	ChrX:17225197-17230208	REV	(5	kbp)	X	17225197	17230208	0.000128	0.00241132	-0.62001
Y5F2A.4	ChrIV:11076085-11078582	REV	(2.4	kbp)	IV	11076085	11078582	0.000461	0.00619154	-0.619336
F01D5.5	ChrII:14001686-14002306	REV	(621	bp)	II	14001686	14002306	0.000622	0.00769988	-0.619098
ztf-15	ChrI:7255380-7258700	FOR	(3.3	kbp)	I	7255380	7258700	5.72e-05	0.00130019	-0.618987
hinf-1	ChrI:14791040-14794371	FOR	(3.3	kbp)	I	14791040	14794371	0.000275	0.00424632	-0.617818
swd-2.1	ChrIV:7776025-7778022	FOR	(1.9	kbp)	IV	7776025	7778022	0.00313739	0.0257108	-0.61695
F56F10.1	ChrX:872517-875948	FOR	(3.4	kbp)	X	872517	875948	2.07e-06	9.56e-05	-0.615422
psf-3	ChrI:534455-535344	FOR	(890	bp)	I	534455	535344	0.000113	0.00219934	-0.613426
psf-2	ChrI:15053025-15053670	FOR	(646	bp)	I	15053025	15053670	0.000444	0.00602215	-0.61316
patr-1	ChrII:11774669-11777943	REV	(3.2	kbp)	II	11774669	11777943	0.00159463	0.015716	-0.612785
B0336.5	ChrIII:5692896-5693938	FOR	(1	kbp)	III	5692896	5693938	0.000665	0.00811835	-0.612759
abi-1	ChrIII:5690107-5692740	REV	(2.6	kbp)	III	5690107	5692740	0.000775	0.00904535	-0.612626
C50B6.3	ChrV:13313575-13315812	FOR	(2.2	kbp)	V	13313575	13315812	0.000911	0.0102467	-0.61175
ZK1307.9	ChrII:9649491-9650959	FOR	(1.4	kbp)	II	9649491	9650959	0.000125	0.00237319	-0.611652
C26B9.5	ChrX:5329455-5332339	FOR	(2.8	kbp)	X	5329455	5332339	1.15e-06	5.95e-05	-0.611173
swsn-2.2	ChrI:4210979-4212667	FOR	(1.6	kbp)	I	4210979	4212667	7.12e-05	0.00153515	-0.608651
ZK856.11	ChrV:10203772-10205587	REV	(1.8	kbp)	V	10203772	10205587	9.47e-05	0.00191401	-0.608407
cku-80	ChrIII:4419848-4423368	FOR	(3.5	kbp)	III	4419848	4423368	7.89e-05	0.00165519	-0.607461
B0238.9	ChrV:5275554-5278101	REV	(2.5	kbp)	V	5275554	5278101	0.00204734	0.0190815	-0.606854
F20G4.2	ChrI:7913937-7918341	REV	(4.4	kbp)	I	7913937	7918341	0.00622284	0.0410352	-0.605032
polh-1	ChrIII:1945058-1950270	REV	(5.2	kbp)	III	1945058	1950270	0.000396	0.0055399	-0.603257
Y106G6H.6	ChrI:10443668-10446133	REV	(2.4	kbp)	I	10443668	10446133	0.00363531	0.0285032	-0.602997
F42A9.8	ChrIV:8618244-8618788	REV	(545	bp)	IV	8618244	8618788	0.0070619	0.0444001	-0.602898
F55A12.10	ChrI:5366944-5367829	REV	(886	bp)	I	5366944	5367829	0.00280277	0.0237665	-0.602719
gon-4	ChrIV:10197820-10202993	FOR	(5.1	kbp)	IV	10197820	10202993	0.00202783	0.0189353	-0.602467
mig-32	ChrIV:12089247-12092213	REV	(2.9	kbp)	IV	12089247	12092213	1.34e-05	0.000406	-0.602394
ccch-3	ChrV:12658668-12659687	REV	(1	kbp)	V	12658668	12659687	0.000404	0.00562346	-0.60196
hcp-1	ChrV:6594194-6599208	FOR	(5	kbp)	V	6594194	6599208	0.000698	0.00839285	-0.601631
C27A12.6	ChrI:6053785-6055821	REV	(2	kbp)	I	6053785	6055821	0.00113533	0.0121554	-0.601464
mel-26	ChrI:9132538-9135753	FOR	(3.2	kbp)	I	9132538	9135753	0.000666	0.00812217	-0.601423
M01F1.9	ChrIII:3493811-3499057	REV	(5.2	kbp)	III	3493811	3499057	2.68e-05	0.00072	-0.600646
C09E7.4	ChrIII:6534467-6536995	REV	(2.5	kbp)	III	6534467	6536995	0.00111867	0.0120546	-0.599071
F10G2.1	ChrV:7332562-7333424	FOR	(863	bp)	V	7332562	7333424	0.000185	0.00320642	-0.596632
C01B10.6	ChrIV:6640161-6645352	FOR	(5.1	kbp)	IV	6640161	6645352	1.25e-05	0.000387	-0.59627
K10C3.4	ChrI:9853658-9863492	FOR	(9.8	kbp)	I	9853658	9863492	0.000764	0.00893863	-0.594938
skpt-1	ChrIII:5446510-5448419	REV	(1.9	kbp)	III	5446510	5448419	0.000128	0.00241132	-0.593647
R13D7.2	ChrV:7409899-7411253	FOR	(1.3	kbp)	V	7409899	7411253	0.00366839	0.0286595	-0.592458
slx-1	ChrI:5182736-5186234	FOR	(3.4	kbp)	I	5182736	5186234	3.19e-05	0.000817	-0.591901
tag-63	ChrI:3439108-3449175	FOR	(10	kbp)	I	3439108	3449175	0.00031	0.00459696	-0.591735
unc-59	ChrI:13629227-13633494	FOR	(4.2	kbp)	I	13629227	13633494	5.89e-06	0.00022	-0.591447
clec-173	ChrIV:3266404-3267677	REV	(1.2	kbp)	IV	3266404	3267677	0.004234	0.0316901	-0.591089
san-1	ChrI:6407458-6409212	FOR	(1.7	kbp)	I	6407458	6409212	2.72e-05	0.000726	-0.590535
F08F8.4	ChrIII:7357663-7359183	REV	(1.5	kbp)	III	7357663	7359183	7.58e-05	0.00160452	-0.589048
B0393.3	ChrIII:4757201-4759728	FOR	(2.5	kbp)	III	4757201	4759728	0.00271374	0.0231974	-0.588421
mig-5	ChrII:8182323-8185023	REV	(2.7	kbp)	II	8182323	8185023	0.000922	0.0103318	-0.587542
klp-19	ChrIII:13302743-13307259	REV	(4.5	kbp)	III	13302743	13307259	8.62e-05	0.00176984	-0.5874
eri-9	ChrIII:4932450-4934945	FOR	(2.4	kbp)	III	4932450	4934945	0.00022	0.0036098	-0.587366
fsn-1	ChrIII:4937322-4939453	FOR	(2.1	kbp)	III	4937322	4939453	0.0036269	0.0284724	-0.587274
T04A8.8	ChrIII:4694003-4695270	FOR	(1.2	kbp)	III	4694003	4695270	0.000118	0.00228047	-0.586503
C01B12.8	ChrII:24666-25446	FOR	(781	bp)	II	24666	25446	0.00315021	0.0257826	-0.585862
T28H10.3	ChrV:12512986-12514941	FOR	(1.9	kbp)	V	12512986	12514941	0.000533	0.00694854	-0.585423
F01D4.5	ChrIV:10482629-10483655	REV	(1	kbp)	IV	10482629	10483655	0.00425177	0.0317856	-0.580584
ZK643.2	ChrIII:8956459-8957731	FOR	(1.2	kbp)	III	8956459	8957731	0.00702687	0.0442742	-0.579694
cal-5	ChrX:5074399-5078120	REV	(3.7	kbp)	X	5074399	5078120	0.000115	0.00221992	-0.579086
ikke-1	ChrIII:9046055-9050693	REV	(4.6	kbp)	III	9046055	9050693	3.16e-05	0.00081	-0.57904
plk-3	ChrIV:7470860-7473340	REV	(2.4	kbp)	IV	7470860	7473340	0.00565698	0.0386074	-0.578304
B0205.9	ChrI:10720813-10723496	FOR	(2.6	kbp)	I	10720813	10723496	6.03e-05	0.00135558	-0.577527
K03B4.2	ChrV:4687974-4689231	FOR	(1.2	kbp)	V	4687974	4689231	5.76e-06	0.000216	-0.57692
C36B1.14	ChrI:8730156-8730922	FOR	(767	bp)	I	8730156	8730922	0.00127041	0.0132729	-0.576512
acs-17	ChrX:5937506-5944510	REV	(7	kbp)	X	5937506	5944510	0.00085	0.00968271	-0.576411
ZK370.4	ChrIII:8725323-8731373	REV	(6	kbp)	III	8725323	8731373	0.000417	0.00574704	-0.576199
rnp-8	ChrI:364510-368319	FOR	(3.8	kbp)	I	364510	368319	0.00544008	0.037551	-0.575093
sas-5	ChrV:11610708-11613054	FOR	(2.3	kbp)	V	11610708	11613054	1.74e-05	0.000503	-0.574962
R06F6.12	ChrII:10822328-10824081	REV	(1.7	kbp)	II	10822328	10824081	0.000205	0.0034495	-0.573754
mbtr-1	ChrI:343069-348424	REV	(5.3	kbp)	I	343069	348424	0.000312	0.0046211	-0.573713
C42C1.8	ChrIV:12291046-12293317	FOR	(2.2	kbp)	IV	12291046	12293317	0.00135664	0.0138938	-0.571246
sld-2	ChrI:3741456-3742646	FOR	(1.1	kbp)	I	3741456	3742646	0.000398	0.00556661	-0.569104
F33H2.3	ChrI:15034517-15035467	FOR	(951	bp)	I	15034517	15035467	0.000353	0.00505398	-0.568727
aex-5	ChrI:14850054-14855827	REV	(5.7	kbp)	I	14850054	14855827	0.000982	0.0108333	-0.568694
F22E5.9	ChrII:2638392-2639353	FOR	(962	bp)	II	2638392	2639353	0.00190849	0.018039	-0.568356
W02B12.1	ChrII:11448965-11451445	FOR	(2.4	kbp)	II	11448965	11451445	0.000483	0.00643361	-0.568349
alh-4	ChrV:6427212-6429927	REV	(2.7	kbp)	V	6427212	6429927	7.7e-05	0.00162385	-0.568281
rde-8	ChrIV:7101375-7103261	REV	(1.8	kbp)	IV	7101375	7103261	0.000845	0.00963192	-0.568276
K11H3.8	ChrIII:9835192-9838311	FOR	(3.1	kbp)	III	9835192	9838311	0.00278803	0.0236731	-0.567937
com-1	ChrIII:10896363-10901836	FOR	(5.4	kbp)	III	10896363	10901836	0.000748	0.00884423	-0.567885
T28F3.8	ChrIV:17305115-17307414	REV	(2.3	kbp)	IV	17305115	17307414	0.00231307	0.0206485	-0.565845
F49C12.14	ChrIV:9322489-9324145	REV	(1.6	kbp)	IV	9322489	9324145	0.00269889	0.0231017	-0.565733
mdf-2	ChrIV:2636228-2641117	REV	(4.8	kbp)	IV	2636228	2641117	0.000211	0.00350659	-0.564886
mdt-6	ChrV:7058547-7059624	REV	(1	kbp)	V	7058547	7059624	0.000175	0.0030924	-0.564709
phf-30	ChrV:8469040-8470072	FOR	(1	kbp)	V	8469040	8470072	0.00561713	0.0384153	-0.563979
rbg-3	ChrIII:4754432-4757017	FOR	(2.5	kbp)	III	4754432	4757017	0.00142068	0.0144158	-0.563787
sdz-27	ChrIV:11187012-11188264	FOR	(1.2	kbp)	IV	11187012	11188264	0.0016977	0.0164258	-0.563539
C36B1.11	ChrI:8755846-8757603	REV	(1.7	kbp)	I	8755846	8757603	0.00546143	0.0376758	-0.561718
F12A10.8	ChrII:5498851-5501409	REV	(2.5	kbp)	II	5498851	5501409	0.00111575	0.0120539	-0.561379
smp-1	ChrI:14807467-14815725	FOR	(8.2	kbp)	I	14807467	14815725	0.000137	0.0025444	-0.559667
Y67D2.4	ChrIII:1533774-1538198	FOR	(4.4	kbp)	III	1533774	1538198	0.00186779	0.0177203	-0.559372
mcm-10	ChrIII:11317570-11326664	FOR	(9	kbp)	III	11317570	11326664	0.000639	0.00788489	-0.558859
F32H2.10	ChrI:8970293-8971031	FOR	(739	bp)	I	8970293	8971031	0.00458497	0.0333332	-0.557927
rsa-1	ChrI:10185780-10187550	FOR	(1.7	kbp)	I	10185780	10187550	0.000112	0.00217444	-0.557035
fbxa-74	ChrIII:1697221-1698986	REV	(1.7	kbp)	III	1697221	1698986	0.00577302	0.0390346	-0.556905
car-1	ChrI:12904470-12906212	FOR	(1.7	kbp)	I	12904470	12906212	0.00162019	0.0159062	-0.556452
T02B11.3	ChrV:865074-866829	REV	(1.7	kbp)	V	865074	866829	0.0033884	0.0271018	-0.55555
fbxc-44	ChrII:4236504-4237751	REV	(1.2	kbp)	II	4236504	4237751	0.00236498	0.0209622	-0.555548
T04H1.5	ChrV:12251341-12252407	FOR	(1	kbp)	V	12251341	12252407	0.000344	0.00495329	-0.555419
sgo-1	ChrIV:7794871-7796376	REV	(1.5	kbp)	IV	7794871	7796376	0.000288	0.00437328	-0.554168
nlp-24	ChrV:11616283-11616829	FOR	(547	bp)	V	11616283	11616829	0.000317	0.00465396	-0.553585
spo-11	ChrIV:11123133-11124862	REV	(1.7	kbp)	IV	11123133	11124862	0.000284	0.00433125	-0.55266
F56C9.7	ChrIII:7313149-7314977	REV	(1.8	kbp)	III	7313149	7314977	7.26e-06	0.00026	-0.552293
chaf-1	ChrI:9077565-9080024	REV	(2.4	kbp)	I	9077565	9080024	3.32e-05	0.000841	-0.550862
F10E9.3	ChrIII:8311007-8312585	FOR	(1.5	kbp)	III	8311007	8312585	0.000798	0.00922723	-0.550709
Y76A2B.4	ChrIII:13545245-13546777	REV	(1.5	kbp)	III	13545245	13546777	0.00243969	0.0214334	-0.550438
ZK973.1	ChrI:4382565-4385218	FOR	(2.6	kbp)	I	4382565	4385218	0.000228	0.00369407	-0.550386
clec-48	ChrV:18157878-18159614	FOR	(1.7	kbp)	V	18157878	18159614	0.00808528	0.0485959	-0.549981
C14C10.2	ChrV:12590979-12592477	REV	(1.4	kbp)	V	12590979	12592477	0.00522047	0.0366125	-0.549165
otub-3	ChrIV:8728139-8730510	FOR	(2.3	kbp)	IV	8728139	8730510	9.56e-05	0.0019289	-0.548219
bath-41	ChrIII:6720415-6722258	REV	(1.8	kbp)	III	6720415	6722258	0.00282003	0.0238514	-0.545586
srgp-1	ChrIV:11570500-11578699	FOR	(8.2	kbp)	IV	11570500	11578699	5.82e-05	0.00132037	-0.544782
C13F10.6	ChrV:7219054-7221039	REV	(1.9	kbp)	V	7219054	7221039	0.00478231	0.0343416	-0.54457
samp-1	ChrII:11302891-11305683	FOR	(2.7	kbp)	II	11302891	11305683	0.00345898	0.0274653	-0.544359
mre-11	ChrV:10733931-10736892	REV	(2.9	kbp)	V	10733931	10736892	8.76e-05	0.0017935	-0.543229
K08F9.4	ChrV:15144019-15146435	FOR	(2.4	kbp)	V	15144019	15146435	4.47e-05	0.00108253	-0.54316
K09H9.2	ChrI:3147996-3150349	FOR	(2.3	kbp)	I	3147996	3150349	0.000758	0.0089022	-0.54303
K12H4.7	ChrIII:8048424-8051155	REV	(2.7	kbp)	III	8048424	8051155	6.42e-05	0.00142417	-0.541366
ZK1320.3	ChrII:9659246-9660442	REV	(1.1	kbp)	II	9659246	9660442	4.5e-05	0.00108555	-0.540987
bir-2	ChrV:13568850-13570030	FOR	(1.1	kbp)	V	13568850	13570030	0.000321	0.00468752	-0.540915
orc-5	ChrIV:10732832-10734632	REV	(1.8	kbp)	IV	10732832	10734632	0.000641	0.00790288	-0.538818
mcm-5	ChrIII:4288264-4291283	REV	(3	kbp)	III	4288264	4291283	0.00316368	0.025836	-0.538126
ced-9	ChrIII:10335172-10337536	FOR	(2.3	kbp)	III	10335172	10337536	2.14e-05	0.000598	-0.53781
tag-261	ChrIV:388084-388733	FOR	(650	bp)	IV	388084	388733	0.00399013	0.0304209	-0.53712
ape-1	ChrV:11675942-11685268	FOR	(9.3	kbp)	V	11675942	11685268	0.000124	0.00236543	-0.536922
mlh-1	ChrIII:13509301-13514570	REV	(5.2	kbp)	III	13509301	13514570	0.000207	0.00347351	-0.536152
kbp-3	ChrII:14389236-14390116	REV	(881	bp)	II	14389236	14390116	0.0050785	0.0358346	-0.536029
efl-1	ChrV:16958657-16965675	REV	(7	kbp)	V	16958657	16965675	0.000297	0.00446728	-0.533352
clec-65	ChrII:12901264-12903336	FOR	(2	kbp)	II	12901264	12903336	4.14e-06	0.000167	-0.532378
kup-1	ChrV:12032257-12040873	REV	(8.6	kbp)	V	12032257	12040873	1.02e-05	0.000343	-0.531968
kbp-5	ChrI:10687363-10688068	FOR	(706	bp)	I	10687363	10688068	0.000415	0.00573766	-0.530111
C54D10.3	ChrV:12418592-12419428	FOR	(837	bp)	V	12418592	12419428	0.000425	0.00583647	-0.527806
D1044.6	ChrIII:5535660-5543218	REV	(7.5	kbp)	III	5535660	5543218	0.000875	0.00991245	-0.527731
C43E11.12	ChrI:4253242-4254139	FOR	(898	bp)	I	4253242	4254139	0.00462869	0.0335352	-0.525376
him-8	ChrIV:10561905-10563947	FOR	(2	kbp)	IV	10561905	10563947	0.00177888	0.016991	-0.525053
pig-1	ChrIV:506737-519457	REV	(12.7	kbp)	IV	506737	519457	0.000734	0.00870204	-0.52463
sand-1	ChrIV:5366867-5368866	FOR	(2	kbp)	IV	5366867	5368866	0.00165463	0.0161196	-0.52426
glp-1	ChrIII:9092241-9099698	FOR	(7.4	kbp)	III	9092241	9099698	0.00175387	0.0168281	-0.524173
sinh-1	ChrII:12228305-12237051	FOR	(8.7	kbp)	II	12228305	12237051	0.00600293	0.0400216	-0.522981
F32E10.5	ChrIV:7574355-7578381	REV	(4	kbp)	IV	7574355	7578381	0.000236	0.00381037	-0.522432
knl-2	ChrI:6460433-6464286	FOR	(3.8	kbp)	I	6460433	6464286	0.000204	0.00343597	-0.52184
F10E9.7	ChrIII:8305733-8326818	REV	(21	kbp)	III	8305733	8326818	0.000474	0.00633871	-0.52092
Y106G6D.8	ChrI:10117061-10118134	FOR	(1	kbp)	I	10117061	10118134	0.00355762	0.0280974	-0.52043
pif-1	ChrI:719929-731078	FOR	(11.1	kbp)	I	719929	731078	0.000192	0.00329721	-0.520407
gtl-1	ChrIV:11248884-11259535	REV	(10.6	kbp)	IV	11248884	11259535	0.00246402	0.021601	-0.520346
srr-4	ChrV:5019224-5022369	FOR	(3.1	kbp)	V	5019224	5022369	0.000224	0.00364719	-0.520306
lin-54	ChrIV:13241051-13243401	FOR	(2.3	kbp)	IV	13241051	13243401	0.00249798	0.0217634	-0.520276
gcp-2.1	ChrX:301832-308298	FOR	(6.4	kbp)	X	301832	308298	9.65e-06	0.00033	-0.519907
imp-1	ChrI:8752236-8755678	FOR	(3.4	kbp)	I	8752236	8755678	0.00285924	0.0241164	-0.519354
lig-1	ChrV:10814113-10816718	FOR	(2.6	kbp)	V	10814113	10816718	0.000229	0.0037092	-0.518361
lid-1	ChrI:10191273-10192894	REV	(1.6	kbp)	I	10191273	10192894	0.000135	0.0025185	-0.518229
Y48G8AL.7	ChrI:1157571-1162939	FOR	(5.3	kbp)	I	1157571	1162939	0.00431342	0.0320527	-0.516957
air-2	ChrI:5937477-5938885	FOR	(1.4	kbp)	I	5937477	5938885	0.0022673	0.020375	-0.516639
clec-63	ChrII:12895638-12897462	FOR	(1.8	kbp)	II	12895638	12897462	0.00471865	0.0339753	-0.516617
C06A6.4	ChrIV:7826334-7829301	REV	(2.9	kbp)	IV	7826334	7829301	0.00131485	0.0135767	-0.516247
R07C3.13	ChrII:926496-927431	REV	(936	bp)	II	926496	927431	0.00346183	0.0274653	-0.515647
D2096.12	ChrIV:8363463-8366376	FOR	(2.9	kbp)	IV	8363463	8366376	0.0015037	0.0150326	-0.515592
zfp-2	ChrII:9557646-9559516	FOR	(1.8	kbp)	II	9557646	9559516	0.00407688	0.0308967	-0.515542
F26A1.1	ChrIII:4850507-4851910	FOR	(1.4	kbp)	III	4850507	4851910	0.000699	0.00839926	-0.513658
C39E9.12	ChrIV:13094007-13095490	FOR	(1.4	kbp)	IV	13094007	13095490	0.000142	0.00261769	-0.513356
mxl-1	ChrV:11244839-11245927	FOR	(1	kbp)	V	11244839	11245927	0.00274602	0.0233946	-0.51317
srap-1	ChrII:11203221-11220642	FOR	(17.4	kbp)	II	11203221	11220642	0.00037	0.00525019	-0.512926
taf-8	ChrII:9669324-9671499	FOR	(2.1	kbp)	II	9669324	9671499	0.00113568	0.0121554	-0.512088
ZK686.1	ChrIII:7773134-7773849	FOR	(716	bp)	III	7773134	7773849	0.00645122	0.0419479	-0.511907
swsn-9	ChrI:7224656-7227767	FOR	(3.1	kbp)	I	7224656	7227767	8.04e-05	0.00167766	-0.511809
Y49G5B.1	ChrV:5223423-5230471	FOR	(7	kbp)	V	5223423	5230471	0.00695434	0.0440205	-0.511393
taf-10	ChrV:4687107-4688028	FOR	(922	bp)	V	4687107	4688028	0.001464	0.0147492	-0.509076
dpl-1	ChrII:9169910-9172565	FOR	(2.6	kbp)	II	9169910	9172565	0.00136429	0.0139551	-0.50879
rog-1	ChrII:1368103-1374988	REV	(6.8	kbp)	II	1368103	1374988	0.00200497	0.0187693	-0.507429
wee-1.3	ChrII:9713737-9716467	REV	(2.7	kbp)	II	9713737	9716467	0.0044325	0.0325992	-0.507042
Y39G10AR.9	ChrI:2306985-2308975	FOR	(1.9	kbp)	I	2306985	2308975	0.00612761	0.0405124	-0.506553
T05F1.4	ChrI:9631388-9632402	FOR	(1	kbp)	I	9631388	9632402	0.00594485	0.0397388	-0.506484
ctf-4	ChrV:10961722-10965562	REV	(3.8	kbp)	V	10961722	10965562	0.000606	0.00755835	-0.504897
C56A3.4	ChrV:13550520-13551810	REV	(1.2	kbp)	V	13550520	13551810	0.00380922	0.0293947	-0.504408
Y37E11AM.2	ChrIV:3722886-3725461	REV	(2.5	kbp)	IV	3722886	3725461	0.00624733	0.0411113	-0.504308
F56C9.11	ChrIII:7324940-7329649	REV	(4.7	kbp)	III	7324940	7329649	0.00370099	0.0288577	-0.504264
2001-04-01	ChrI:8050043-8055489	FOR	(5.4	kbp)	I	8050043	8055489	0.0028203	0.0238514	-0.504086
F18G5.6	ChrX:9262027-9264331	REV	(2.3	kbp)	X	9262027	9264331	0.00485599	0.0346791	-0.503193
cdk-7	ChrI:2281504-2291183	REV	(9.6	kbp)	I	2281504	2291183	0.0006	0.00751266	-0.502457
F09G2.8	ChrV:7188332-7193662	REV	(5.3	kbp)	V	7188332	7193662	0.00114325	0.0122158	-0.502339
ifet-1	ChrIII:4471407-4475150	REV	(3.7	kbp)	III	4471407	4475150	0.00251805	0.0218933	-0.501938
tpxl-1	ChrI:2297280-2304393	REV	(7.1	kbp)	I	2297280	2304393	0.000455	0.00612778	-0.501582
snpn-1	ChrIV:5090243-5091043	REV	(801	bp)	IV	5090243	5091043	0.00500516	0.0354749	-0.500006
exo-3	ChrI:11907571-11909280	REV	(1.7	kbp)	I	11907571	11909280	0.00575356	0.0390257	-0.499737
W09D6.1	ChrIII:11068858-11072981	FOR	(4.1	kbp)	III	11068858	11072981	0.00183705	0.0174547	-0.497847
F13D12.6	ChrII:11739456-11742876	FOR	(3.4	kbp)	II	11739456	11742876	0.00480183	0.0344181	-0.49759
R08D7.5	ChrIII:8974126-8975061	FOR	(936	bp)	III	8974126	8975061	0.00432905	0.0320987	-0.497535
crn-6	ChrIII:9367238-9370385	FOR	(3.1	kbp)	III	9367238	9370385	0.00684399	0.043701	-0.497533
asfl-1	ChrI:9658274-9660080	FOR	(1.8	kbp)	I	9658274	9660080	0.00129066	0.0134292	-0.497461
Y71H2AM.2	ChrIII:2819280-2826153	FOR	(6.8	kbp)	III	2819280	2826153	0.00355764	0.0280974	-0.497398
C01F1.6	ChrII:4282321-4288211	REV	(5.8	kbp)	II	4282321	4288211	0.00205973	0.0191267	-0.497368
chl-1	ChrIII:10399174-10405240	REV	(6	kbp)	III	10399174	10405240	0.00161845	0.0159013	-0.496865
klp-18	ChrIV:7040211-7043694	FOR	(3.4	kbp)	IV	7040211	7043694	0.000227	0.00369245	-0.496409
pqn-20	ChrI:6791025-6797470	FOR	(6.4	kbp)	I	6791025	6797470	0.0032365	0.0263023	-0.49617
cpna-3	ChrIV:9096842-9099364	FOR	(2.5	kbp)	IV	9096842	9099364	0.00700356	0.0441875	-0.495883
madf-3	ChrII:4335707-4338424	FOR	(2.7	kbp)	II	4335707	4338424	0.00733749	0.0456415	-0.495385
vha-7	ChrIV:12640447-12650652	FOR	(10.2	kbp)	IV	12640447	12650652	0.00335888	0.0270201	-0.495026
C55A6.1	ChrV:11503811-11504884	REV	(1	kbp)	V	11503811	11504884	0.00485855	0.0346791	-0.494776
Y53F4B.9	ChrII:15004869-15010416	REV	(5.5	kbp)	II	15004869	15010416	1.01e-05	0.000341	-0.49457
pcn-1	ChrIV:4047937-4049448	REV	(1.5	kbp)	IV	4047937	4049448	0.000699	0.00839926	-0.494073
him-10	ChrIII:5803260-5805112	FOR	(1.8	kbp)	III	5803260	5805112	9.65e-05	0.00193749	-0.493987
C08H9.16	ChrII:9892778-9894370	FOR	(1.5	kbp)	II	9892778	9894370	0.00055	0.00708536	-0.493984
spas-1	ChrV:9175798-9177997	FOR	(2.2	kbp)	V	9175798	9177997	0.00295919	0.0247294	-0.493938
F12F6.1	ChrIV:11585224-11588321	FOR	(3	kbp)	IV	11585224	11588321	0.0066419	0.0428852	-0.493088
R05H5.3	ChrII:10197625-10198324	FOR	(700	bp)	II	10197625	10198324	0.000126	0.00237739	-0.492745
C36A4.4	ChrIII:3841262-3843614	REV	(2.3	kbp)	III	3841262	3843614	0.00267414	0.0229517	-0.492741
sir-2.4	ChrI:5990741-5992658	FOR	(1.9	kbp)	I	5990741	5992658	0.00699514	0.0441875	-0.492527
R151.8	ChrIII:7226820-7229787	REV	(2.9	kbp)	III	7226820	7229787	0.00576132	0.0390257	-0.492336
inx-7	ChrIV:5943981-5946754	REV	(2.7	kbp)	IV	5943981	5946754	0.000964	0.0106968	-0.492059
M05D6.2	ChrII:8468109-8470162	FOR	(2	kbp)	II	8468109	8470162	0.000551	0.00708551	-0.491771
Y57G11C.51	ChrIV:14773598-14774634	REV	(1	kbp)	IV	14773598	14774634	0.00661062	0.0427485	-0.491537
cdc-26	ChrI:10639079-10640230	REV	(1.1	kbp)	I	10639079	10640230	0.00589413	0.0395038	-0.491411
C04F5.9	ChrV:5114749-5119209	REV	(4.4	kbp)	V	5114749	5119209	0.00122528	0.012937	-0.490707
T24D1.2	ChrI:9953409-9955873	REV	(2.4	kbp)	I	9953409	9955873	0.000498	0.00659796	-0.490328
C01G5.5	ChrIV:6524610-6526524	FOR	(1.9	kbp)	IV	6524610	6526524	0.0080818	0.0485959	-0.490178
mcm-2	ChrII:12001510-12006625	REV	(5.1	kbp)	II	12001510	12006625	0.00140642	0.0142878	-0.489862
C27A12.7	ChrI:6055947-6058424	REV	(2.4	kbp)	I	6055947	6058424	0.000757	0.00889393	-0.489717
nasp-1	ChrII:11106616-11108070	FOR	(1.4	kbp)	II	11106616	11108070	1.97e-07	1.36e-05	-0.489623
mtm-9	ChrV:3743576-3749401	FOR	(5.8	kbp)	V	3743576	3749401	0.00118257	0.0125724	-0.48815
clec-47	ChrV:15175673-15176324	FOR	(652	bp)	V	15175673	15176324	0.00027	0.0041933	-0.487362
mcm-6	ChrIII:9794367-9798643	FOR	(4.2	kbp)	III	9794367	9798643	0.00391585	0.0300531	-0.486272
[truncated: 1,203 more rows]
