# Supplementary material for: Neuronal HSF-1 coordinates the propagation of fat desaturation across tissues to enable adaptation to high temperatures in C. elegans
Source: PLoS Biol. 2021 Nov 1;19(11):e3001431. doi: 10.1371/journal.pbio.3001431 (PMC8585009; doi:10.1371/journal.pbio.3001431)
Supplement: S6 Table — (XLSX) [file pbio.3001431.s015.xlsx]

## Sheet: Sheet1
	S6 Table - Quantification of fluorescent reporters
	Related to figure	Strain	Condition	RNAi target	Mean GFP fluorescence (+/- SEM)	n value	Biological Replicates	% change vs Ctrl	P-value (vs Ctr	P value (vs condition)	Statistical test
	2H	HA1842 (fat-7p:GFP) CTR	N/A	N/A	1209 (126)	138	3				RM One-way ANOVA
	2H	MOC151 (hsf-1neuro#2;fat-7p::GFP)	N/A	N/A	861.7 (121)	92	3	28.7% down	0.0348 (*)	0.611 (ns) MOC151 vs MOC227
	2H	MOC227 (hsf-1neuro#1, fat-7p::GFP)	N/A	N/A	738 (189)	63	3	38.9% down	0.0408 (*)
	2J	BX115 (Ex fat-6p::GFP) CTR	N/A	N/A	36.64 (2.5)	92	3
	2J	MOC299 (Ex fat-6::GFP; hsf-1neuro#2)	N/A	N/A	18. 8 (1.0)	102	3	51% down	0.033 (*)		Paired t-test
	Related to Figure	Strain	Condition	RNAi target	fat-7p::GFP Mean intensity Average (+/- SEM)	n value	Biological Replicates	% change in nhsf-1	Comparison 2-way ANOVA	Adjusted P-value	Interaction Genotype x condition
	3A	MOC201: Ex hsf-1neuro; fat-7p::GFP; rrf-3(pk1426)	- Ex hsf-1neuro	EV	8.15 (2.45)	149	3
	3A	MOC201: Ex hsf-1neuro; fat-7p::GFP; rrf-3(pk1426)	+ Ex hsf-1neuro	EV	5 (2.4)	118	3	37% down	EV +/- Ex hsf-1neuro	0.0119	YES
	3A	MOC201: Ex hsf-1neuro; fat-7p::GFP; rrf-3(pk1426)	- Ex hsf-1neuro	tax-2	9.9 (2.4)	75	3
	3A	MOC201: Ex hsf-1neuro; fat-7p::GFP; rrf-3(pk1426)	+ Ex hsf-1neuro	tax-2	7.98 (2.4)	73	3	19 % down	tax-2 +/- Ex hsf-1neuro	0.8904	NO
	3A	MOC201: Ex hsf-1neuro; fat-7p::GFP; rrf-3(pk1426)	- Ex hsf-1neuro	tax-4	9.572 (2.141)	83	3
	3A	MOC201: Ex hsf-1neuro; fat-7p::GFP; rrf-3(pk1426)	+ Ex hsf-1neuro	tax-4	5.683 (2.794)	91	3	40 % down	tax-4 +/- Ex hsf-1neuro	0.2336	NO
	3A	MOC201: Ex hsf-1neuro; fat-7p::GFP; rrf-3(pk1426)	- Ex hsf-1neuro	ttx-3	9.7 (2.5)	79	3
	3A	MOC201: Ex hsf-1neuro; fat-7p::GFP; rrf-3(pk1426)	+ Ex hsf-1neuro	ttx-3	6 (2.7)	78	3	37% down	ttx-3 +/- Ex hsf-1neuro	0.0288	YES
	3A	MOC201: Ex hsf-1neuro; fat-7p::GFP; rrf-3(pk1426)	- Ex hsf-1neuro	cat-2	9.5 (3)	75	3
	3A	MOC201: Ex hsf-1neuro; fat-7p::GFP; rrf-3(pk1426)	+ Ex hsf-1neuro	cat-2	6.3 (3)	75	3	33%down	cat-2 +/- Ex hsf-1neuro	0.2373	NO
	3A	MOC201: Ex hsf-1neuro; fat-7p::GFP; rrf-3(pk1426)	- Ex hsf-1neuro	tph-1	12 (4)	72	3
	3A	MOC201: Ex hsf-1neuro; fat-7p::GFP; rrf-3(pk1426)	+ Ex hsf-1neuro	tph-1	8 (4)	66	3	33% down	tph-1 +/- Ex hsf-1neuro	0.0279	YES
	3A	MOC201: Ex hsf-1neuro; fat-7p::GFP; rrf-3(pk1426)	- Ex hsf-1neuro	tax-6	9.7 (2)	73	3
	3A	MOC201: Ex hsf-1neuro; fat-7p::GFP; rrf-3(pk1426)	+ Ex hsf-1neuro	tax-6	6.4 (2)	68	3	34% down	tax-6 +/- Ex hsf-1neuro	0.1015	NO
	3A	MOC201: Ex hsf-1neuro; fat-7p::GFP; rrf-3(pk1426)	- Ex hsf-1neuro	tbh-1	13.5 (3.4)	70	3
	3A	MOC201: Ex hsf-1neuro; fat-7p::GFP; rrf-3(pk1426)	+ Ex hsf-1neuro	tbh-1	8.4 (2.5)	60	3	33% down	tbh-1 +/- Ex hsf-1neuro	0.4118	NO
	3A	MOC201: Ex hsf-1neuro; fat-7p::GFP; rrf-3(pk1426)	- Ex hsf-1neuro	unc-31	10.8 (2)	65	3
	3A	MOC201: Ex hsf-1neuro; fat-7p::GFP; rrf-3(pk1426)	+ Ex hsf-1neuro	unc-31	6.5 (2.4)	64	3	39% down	unc-31 +/- Ex hsf-1neuro	0.149	NO
	Related to figure	Strain	Condition	RNAi target	Mean GFP fluorescence (+/- SEM)	n value	Biological Replicates	% change vs Ctrl	P-value (vs Ctr	P value (vs condition)	Statistical test
	3C	MOC193 (Ex hsf-1neuro)	- Ex hsf-1neuro	N/A	11619 (867)	233	7				2-way RM ANOVA
	3C		+ Ex hsf-1neuro	N/A	7798 (802)	203	7	32.8% down in +Ex nhsf-1			Tukey's multi-comparison test
	3C	MOC232 (Ex hsf-1neuro;tax-4(p678)	- Ex hsf-1neuro	N/A	149249 (1206)	224	7
	3C		+ Ex hsf-1neuro	N/A	13067 (1152)	178	7	8.75% down in +Ex nhsf-1
	3C			N/A	Comparison 2-way ANOVA	P-value	positive interaction	Comparison	2-way ANOVA P-values	Comparison	2-way ANOVA P-values
	3C			N/A	Genotype (MOC232 vs MOC193)	0.0004 (***)	YES	MOC193 -Ex hsf-1neuro vs MOC193 +Ex hsf-1neuro	<0.0001 (****)	MOC232 -Ex hsf-1neuro vs MOC232 +Ex hsf-1neuro	0.0042 (**)
	3C			N/A	Condition (-Ex hsf-1neuro vs +Ex hsf-1neuro)	0.0002 (***)	YES	MOC193 -Ex hsf-1neuro vs MOC232 -Ex nhsf-1neuro	0.0002 (***)	MOC232 +Ex hsf-1neuro vs MOC193 +Ex hsf-1neuro	<0.0001 (****)
	3C			N/A	Interaction Genotype x Condition	0.0045 (**)	YES	MOC193 -Ex hsf-1neuro vs MOC232 +Ex hsf-1neuro	0.0144 (*)	MOC232 -Ex hsf-1neuro vs MOC193 +Ex hsf-1neuro	<0.0001 (****)
	3H	MOC193 (Ex hsf-1neuro)	- Ex hsf-1neuro	N/A	1573 (196)	74	4				2-way RM ANOVA
	3H		+ Ex hsf-1neuro	N/A	1039 (65)	53	4	34% down +Ex hsf-1neuro			Tukey's multi-comparison test
	3H	MOC297 (Ex hsf-1neuro;ttx-1(p767)	- Ex hsf-1neuro	N/A	1386 (93)	60	4
	3H		+ Ex hsf-1neuro	N/A	915 (84)	60	4	33% down +Ex hsf-1neuro
	3H				Comparison 2-way ANOVA	P-value	positive interaction	Comparison	2-way ANOVA P-values	Comparison	2-way ANOVA P-values
	3H			N/A	Genotype (MOC297 vs MOC193)	0.108 (ns)	NO	MOC193 -Ex hsf-1neuro vs MOC193 +Ex hsf-1neuro	0.0253 (*)	MOC297 -Ex hsf-1neuro vs MOC297 +Ex hsf-1neuro	0.0358 (*)
	3H			N/A	Condition (-Ex hsf-1neuro vs +Ex hsf-1neuro)	0.0310 (*)	YES	MOC193 -Ex hsf-1neuro vs MOC297 -Ex nhsf-1neuro	0.3086 (ns)	MOC297 +Ex hsf-1neuro vs MOC193 +Ex hsf-1neuro	0.5618 (ns)
	3H			N/A	Interaction Genotype x Condition	0.6386 (ns)	NO	MOC193 -Ex hsf-1neuro vs MOC297 +Ex hsf-1neuro	0.0141 (*)	MOC297 -Ex hsf-1neuro vs MOC193 +Ex hsf-1neuro	0.0793 (ns)
	3 (not shown)	MOC193 (Ex hsf-1neuro)	- Ex hsf-1neuro	N/A	12433 (997)	255	5
	3 (not shown)		+ Ex hsf-1neuro	N/A	8511 (952)	117	5	31.5% down +Ex hsf-1neuro
	3 (not shown)	MOC235 (Ex hsf-1neuro;ttx-3(ks5)	- Ex hsf-1neuro	N/A	14074 (1915)	219	5
	3 (not shown)		+ Ex hsf-1neuro	N/A	10011 (1787)	87	5	28.9% down +Ex hsf-1neuro
	3 (not shown)				Comparison 2-way ANOVA	P-value	positive interaction	Comparison	2-way ANOVA P-values	Comparison	2-way ANOVA P-values
	3 (not shown)			N/A	Genotype (MOC235 vs MOC193)	0.4432	NO	MOC193 -Ex hsf-1neuro vs MOC193 +Ex hsf-1neuro	0.0148 (*)	MOC235 -Ex hsf-1neuro vs MOC235 +Ex hsf-1neuro	0.0131 (*)
	3 (not shown)			N/A	Condition (-Ex hsf-1neuro vs +Ex hsf-1neuro)	0.0002	YES	MOC193 -Ex hsf-1neuro vs MOC235 -Ex hsf-1neuro	0.212 (ns)	MOC235 +Ex hsf-1neuro vs MOC193 +Ex hsf-1neuro	0.2591 (ns)
	3 (not shown)			N/A	Interaction Genotype x Condition	0.8903	NO	MOC193 -Ex hsf-1neuro vs MOC235 +Ex hsf-1neuro	0.074 (*)	MOC235 -Ex hsf-1neuro vs MOC193 +Ex hsf-1neuro	0.0041 (**)
	4B	LW2436 (RAD-SMAD)	large nuclei	N/A	18 (1.15)	285 nuclei/131 worms	4				Paired t test
	4B	MOC229 (RAD-SMAD; hsf-1neuro#2)	large nuclei	N/A	8.3 (1.18)	1457 nuclei/115 worms	4	53% DOWN	0.0017 (**)
	4C	LW2436 (RAD-SMAD)	small nuclei	N/A	4 (0.44)	8883 nuclei/131 worms	4				Paired t-test
	4C	MOC229 (RAD-SMAD; hsf-1neuro#2)	small nuclei	N/A	2.86(0.36)	11892 nuclei/115 worms	4	28.% DOWN	0.0125 (*)
	4D	HA1842 (fat-7p:GFP) CTR	N/A	N/A	1412 (146.5)	167 worms	4				RM One-way ANOVA
	4D	MOC151 (hsf-1neuro#2;fat-7p::GFP)	N/A	N/A	735.1 (102.4)	150 worms	4	47.9% down	0.0096 (**)	0.7529 (ns) MOC151 vs MOC279
	4D	MOC279 (dbl-1(nk3);fat-7p:GFP)	N/A	N/A	846.1 (70.1)	199 worms	4	40.1% down	0.0416 (*)	0.0691 (ns) MOC279 vs MOC347
	4D	MOC347 (hsf-1neuro#2;dbl-1(nk3);fat-7p::GFP)	N/A	N/A	620.4 (26.5)	150 worms	4	56.1% down	0.0232 (*)	0.6175 (ns) MOC151 vs MOC347
	Related to figure	Strain	Condition	RNAi target	Mean GFP fluorescence (+/- SEM)	n value	Biological Replicates	% change vs Ctrl	2-way ANOVA P-value - vs + Ex hsf-1 neuro	2-way ANOVA P-values	Interaction
	S3A	MOC193 CTR -Ex rab-3p::hsf-1	- Ex rab-3p::hsf-	N/A	1277 (116.8)	164 worms	6
	S3A	MOC193 CTR +Ex rab-3p::hsf-1	+ Ex rab-3p::hsf-1	N/A	1040 (108.1)	159 worms	6	18.6 % down vs MOC193 -Ex hsf-1 neuro	0.0115 (*)	Interaction Genotype x Stress: 0.1221 (ns)	NO
	S3A	MOC232 tax-4(p678) -Ex rab-3p::hsf-1	- Ex rab-3p::hsf-1	N/A	1297 (113)	187 worms	6			Stress: <0.0001 (****)	YES
	S3A	MOC232 tax-4(p678) +Ex rab-3p::hsf-1	+ Ex rab-3p::hsf-1	N/A	1162 (109.2)	190 worms	6	10.4 % down vs MOC232 -Ex hsf-1 neuro	0.2385 (ns)	Genotype: 0.8926 (ns)	NO
	S3A	MOC354 CTR -Ex tax-4p::hsf-1 line #1	- Ex tax-4p::hsf-1	N/A	1397 (85.6)	92 worms	5
	S3A	MOC354 CTR +Ex tax-4p::hsf-1 line #1	+ Ex tax-4p::hsf-1	N/A	1141 (84)	214 worms	5	12.7 % down vs MOC354 -Ex hsf-1 neuro	0.0127 (*)
	S3A	MOC353 CTR -Ex tax-4p::hsf-1 line #2	- Ex tax-4p::hsf-1	N/A	1447 (149.5)	157 worms	6
	S3A	MOC353 CTR +Ex tax-4p::hsf-1 line #2	+ Ex tax-4p::hsf-1	N/A	1062 (115.2)	245 worms	6	26.6 % down vs MOC353 -Ex hsf-1 neuro	<0.0001 (****)
	Related to figure	Strain	Condition	RNAi target	Mean GFP fluorescence (+/- SEM)	n value	Biological Replicates	% change vs Ctrl	2-way ANOVA P-value - vs + Ex hsf-1 neuro	P value (vs condition)	Statistical test
	S5B	BW1935 (dbl-1p::GFP;dbl-1p::GFP::NLS) CTR	N/A	N/A	2994 (48.7)	2310 nuclei	3				Paired t test
	S5B	MOC372 (dbl-1p::GFP;dbl-1p::GFP::NLS; hsf-1neuro#2)	N/A	N/A	2897 (23.43)	1756 nuclei	3	4 % down vs CTR	0.1090 (ns)
	Related to figure	Strain	Condition	RNAi target	Mean GFP fluorescence (+/- SEM)	n value	Biological Replicates	% change vs Ctrl	2-way ANOVA P-value - vs + Ex hsf-1 neuro	2-way ANOVA P-values	Interaction
	S5C	MOC193 CTR - Ex hsf-1neuro	- Ex hsf-1neuro	N/A	2360 (325)	60 worms	3
	S5C	MOC193 CTR + Ex hsf-1neuro	+ Ex hsf-1neuro	N/A	1382 (92.3)	71 worms	3	41.4 % down vs MOC193 -Ex hsf-1neuro	0.0085 (**)	Interaction Genotype x Stress: 0.0310 (*)	YES
	S5C	MOC377 +dbl-1p::dbl-1::TM::mcherry; - Ex hsf-1neuro	- Ex hsf-1neuro	N/A	1731 (136.2)	61 worms	3			Stress: 0.0074 (**)	YES
	S5C	MOC377 +dbl-1p::dbl-1::TM::mcherry; + Ex hsf-1neuro	+ Ex hsf-1neuro	N/A	1525 (102.6)	55 worms	3	11.9 % down vs MOC377 -Ex hsf-1neuro	0.4879 (ns)	Genotype: 0.3685 (ns)	NO
