# Supplementary material for: Neuronal HSF-1 coordinates the propagation of fat desaturation across tissues to enable adaptation to high temperatures in C. elegans
Source: PLoS Biol. 2021 Nov 1;19(11):e3001431. doi: 10.1371/journal.pbio.3001431 (PMC8585009; doi:10.1371/journal.pbio.3001431)
Supplement: S7 Table — FA, fatty acid. (XLSX) [file pbio.3001431.s016.xlsx]

## Sheet: Sheet1
	S7 Table - Free Fatty Acids lipidomics analysis - related to figure 2K
	Fatty acid	Strain	Average µg/ml (+/- SEM)	Biological Reps	% change vs CTR	P value vs CTR	Statistical test
	myristic	N2/CTR	0.4775 (0.2)	Biological Reps			RM-One-way ANOVA
	14:0	MOC141 (nhsf-1#1)	2.924 (0.24)	3		ns	Geisser Greenhouse correction
		AGD1289 (nhsf-1#2)	2.542 (0.5)	3		ns
	13-Methyltetradecanoate	N2/CTR	32.4(3)	3			RM-One-way ANOVA
	iso-15:0	MOC141 (nhsf-1#1)	20.4(1)	3	39% DOWN	0.05	Geisser Greenhouse correction
		AGD1289 (nhsf-1#2)	24.3(6)	3	24 % DOWN	ns
	Palmitoleic	N2/CTR	7.7(1)	3			RM-One-way ANOVA
	16:1, 9c	MOC141 (nhsf-1#1)	4.1(1)	3		ns	Geisser Greenhouse correction
		AGD1289 (nhsf-1#2)	9.5(3)	3		ns
	Palmitic	N2/CTR	130(11)	3			RM-One-way ANOVA
	16:0	MOC141 (nhsf-1#1)	120.6(4)	3		ns	Geisser Greenhouse correction
		AGD1289 (nhsf-1#2)	154.7(1.4)	3		ns
	15-Methylhexadecanoate	N2/CTR	25.7(21)	3			RM-One-way ANOVA
	iso 17:0	MOC141 (nhsf-1#1)	23(20)	3		ns	Geisser Greenhouse correction
		AGD1289 (nhsf-1#2)	29(13)	3		ns
	Heptadecenoic	N2/CTR	216(33)	3			RM-One-way ANOVA
	17: 1	MOC141 (nhsf-1#1)	170(10)	3		ns	Geisser Greenhouse correction
		AGD1289 (nhsf-1#2)	183(49)	3		ns
	Heptadecenoic	N2/CTR	2.8(1)	3			RM-One-way ANOVA
	17: 1	MOC141 (nhsf-1#1)	2.7(0)	3		ns	Geisser Greenhouse correction
		AGD1289 (nhsf-1#2)	2.4(1)	3		ns
	Heptadecenoic	N2/CTR	12(4)	3			RM-One-way ANOVA
	17: 1	MOC141 (nhsf-1#1)	10.4(1)	3		ns	Geisser Greenhouse correction
		AGD1289 (nhsf-1#2)	11(3)	3		ns
	Heptadecanoic	N2/CTR	17(9)	3			RM-One-way ANOVA
	17:0	MOC141 (nhsf-1#1)	45(3)	3		ns	Geisser Greenhouse correction
		AGD1289 (nhsf-1#2)	48(14)	3		ns
	Stearic	N2/CTR	102(6)	3			RM-One-way ANOVA
	18:0	MOC141 (nhsf-1#1)	93.5(3)	3		ns	Geisser Greenhouse correction
		AGD1289 (nhsf-1#2)	113(3)	3		ns
	Oleic acid	N2/CTR	33(5.5)	3			RM-One-way ANOVA
	18:1, 9c	MOC141 (nhsf-1#1)	28(1.1)	3	14% DOWN	0.5	Geisser Greenhouse correction
		AGD1289 (nhsf-1#2)	24(7)	3	27% DOWN	0.02
	cis vaccenic	N2/CTR	110(17)	3			RM-One-way ANOVA
	18:1, c11	MOC141 (nhsf-1#1)	89.9(10)	3		ns	Geisser Greenhouse correction
		AGD1289 (nhsf-1#2)	142(41)	3		ns
	cis-9 10-Methyleneoctadecenoic	N2/CTR	106(19)	3			RM-One-way ANOVA
	19-1 D	MOC141 (nhsf-1#1)	85(6)	3		ns	Geisser Greenhouse correction
		AGD1289 (nhsf-1#2)	93(26)	3		ns
	Arachidonic	N2/CTR	6.7(2)	3			RM-One-way ANOVA
	20:4, 5c,8c,11c,14c	MOC141 (nhsf-1#1)	5.2(1)	3			Geisser Greenhouse correction
		AGD1289 (nhsf-1#2)	6.7(2)	3		ns
	EPA	N2/CTR	103.7(20)	3		ns	RM-One-way ANOVA
	20:5, 5c,8c,11c,14c,17c	MOC141 (nhsf-1#1)	88.8(8)	3			Geisser Greenhouse correction
		AGD1289 (nhsf-1#2)	118.5(34)	3
	Eicosatrienoic	N2/CTR	23(5)	3			RM-One-way ANOVA
	20:3, 8c,11c,14c	MOC141 (nhsf-1#1)	21.7(2)	3		ns	Geisser Greenhouse correction
		AGD1289 (nhsf-1#2)	28.6(9)	3		ns
	Eicosanotetraenoic	N2/CTR	20.9(4)	3			RM-One-way ANOVA
	20:4, 8c,11c,14c,17c	MOC141 (nhsf-1#1)	20.9(1)	3		ns	Geisser Greenhouse correction
		AGD1289 (nhsf-1#2)	25.5(7)	3		ns
	Eicosadienoic	N2/CTR	2.9(1)	3			RM-One-way ANOVA
	20:2	MOC141 (nhsf-1#1)	3.7(0)	3		ns	Geisser Greenhouse correction
		AGD1289 (nhsf-1#2)	5.7(2)	3		ns
	Arachidic	N2/CTR	4(1)	3			RM-One-way ANOVA
	20:0	MOC141 (nhsf-1#1)	3.3(0)	3		ns	Geisser Greenhouse correction
		AGD1289 (nhsf-1#2)	3.5(1)	3		ns
	Heneicosanoic	N2/CTR	0.73(0.6)	3			RM-One-way ANOVA
	21:0	MOC141 (nhsf-1#1)	0.56(0.2)	3		ns	Geisser Greenhouse correction
		AGD1289 (nhsf-1#2)	0.6(0.11)	3		ns
	Total PUFA	N2/CTR	228(44)	3			RM-One-way ANOVA
		MOC141 (nhsf-1#1)	197(17)	3		ns	Geisser-Greenhouse correction
		AGD1289 (nhsf-1#2)	247(73)	3		ns
	Total MUFA	N2/CTR	472(75)	3			RM-One-way ANOVA
		MOC141 (nhsf-1#1)	378(24)	3		ns	Geisser Greenhouse correction
		AGD1289 (nhsf-1#2)	452(118)	3		ns
	Total saturated FA	N2/CTR	309(17)	3			RM-One-way ANOVA
		MOC141 (nhsf-1#1)	272(9)	3		ns	Geisser Greenhouse correction
		AGD1289 (nhsf-1#2)	336(7.8)	3		ns
