# Supplementary material for: Neuronal HSF-1 coordinates the propagation of fat desaturation across tissues to enable adaptation to high temperatures in C. elegans
Source: PLoS Biol. 2021 Nov 1;19(11):e3001431. doi: 10.1371/journal.pbio.3001431 (PMC8585009; doi:10.1371/journal.pbio.3001431)
Supplement: S8 Table — (XLSX) [file pbio.3001431.s017.xlsx]

## Sheet: Sheet1
S8 Table- Gene expression analysis
Related to Figure	Strain	Condition	target mRNA	Normalised log counts average by RNA-seq (+/- SEM)	Biological Replicates	% of CTR	P-value (vs Ctr)	FDR	Statistical test	Comparison (2-way ANOVA)	P-value	Interaction
2D	N2/CTR	N/A	lipl-1	0.477 (0.27)	3					N/A	N/A	N/A
2D	AGD1289 (hsf-1neuro#2)	N/A	lipl-1	2.924 (0.24)	3	83% UP	2.34e-09	3.06e-07	deSEQ2 p<0.05	N/A	N/A	N/A
2D	N2/CTR	N/A	lipl-2	2.542 (0.21)	3					N/A	N/A	N/A
2D	AGD1289 (hsf-1neuro#2)	N/A	lipl-2	4.461 (0.55)	3	44% UP	1.71e-05	0.0005	deSEQ2 p<0.05	N/A	N/A	N/A
2D	N2/CTR	N/A	lipl-3	1.291 (0.23)	3					N/A	N/A	N/A
2D	AGD1289 (hsf-1neuro#2)	N/A	lipl-3	3.656 (0.2)	3	64% UP	4.31e-11	8.17e-09	deSEQ2 p<0.05	N/A	N/A	N/A
2D	N2/CTR	N/A	lipl-4	1.466 (0.36)	3					N/A	N/A	N/A
2D	AGD1289 (hsf-1neuro#2)	N/A	lipl-4	1.544(0.36)	3	no change	ns		deSEQ2 p<0.05	N/A	N/A	N/A
2D	N2/CTR	N/A	lipl-5	7.714 (0.09)	3					N/A	N/A	N/A
2D	AGD1289 (hsf-1neuro#2)	N/A	lipl-5	8.641 (0.15)	3	20% UP	1.14e-05	0.000368	deSEQ2 p<0.05	N/A	N/A	N/A
2D	N2/CTR	N/A	lipl-6	2.909 (0.86)	3					N/A	N/A	N/A
2D	AGD1289 (hsf-1neuro#2)	N/A	lipl-6	2.555 (0.19)	3	no change	ns		deSEQ2 p<0.05	N/A	N/A	N/A
2D	N2/CTR	N/A	lipl-7	3.758(0.17)	3					N/A	N/A	N/A
2D	AGD1289 (hsf-1neuro#2)	N/A	lipl-7	3.697(0.12)	3	no change	ns		deSEQ2 p<0.05	N/A	N/A	N/A
Related to Figure	Strain	Condition	target mRNA	Average mRNA expression levels (+/- SEM)	Biological Replicates	% of CTR	P-value (vs Ctr)	P-value vs condition	Statistical test	Comparison (2-way ANOVA)	P-value	Interaction
S1A	N2/CTR	N/A	mir-80	0.13 (0.016)	4	ND			One-way ANOVA	N/A	N/A	N/A
S1A	MOC141 (hsf-1neuro#1)	N/A	mir-80	0.13 (0.008)	4	ND	ns	ns		N/A	N/A	N/A
S1A	AGD1289 (hsf-1neuro#2)	N/A	mir-80	0.15 (0.066)	4	ND	ns	ns		N/A	N/A	N/A
3D	N2/CTR	N/A	lipl-1	0.0233 (0.0023)	6				RM-One way ANOVA	N/A	N/A	N/A
3D	AGD1289 (hsf-1neuro#2)	N/A	lipl-1	0.2650 (0.0663)	6	11.4 (fold change)	0.0023 (**)		Tukey's multiple comparison test	N/A	N/A	N/A
3D	PR671: tax-2(p671)	N/A	lipl-1	0.0379 (0.0076)	6	1.6 (fold change)	0.3933 (ns)	0.0097 (**) vs hsf-1neuro	on log transformed data	N/A	N/A	N/A
3D	MOC252: tax-2(p671); hsf-1neuro#2	N/A	lipl-1	0.0126 (0.0016)	6	0.5 (fold change)	0.0234 (*)	0.0007 (***) vs hsf-1neuro		N/A	N/A	N/A
3E	N2/CTR	N/A	lipl-3	0.0069 (0.0022)	6				Mixed-effect analysis	N/A	N/A	N/A
3E	AGD1289 (nhsf-1#2)	N/A	lipl-3	0.0423 (0.0056)	5	6.1 (fold change)	0.0027 (**)		Tukey's multiple comparison test	N/A	N/A	N/A
3E	PR671: tax-2(p671)	N/A	lipl-3	0.0211 (0.0023)	6	3.1 (fold change)	0.0402 (*)	0.0936 (ns) vs hsf-1neuro	on log transformed data	N/A	N/A	N/A
3E	MOC252: tax-2(p671); hsf-1neuro#2	N/A	lipl-3	0.0117 (0.0029)	6	1.7 (fold change)	0.4523 (ns)	0.0207 (*) vs hsf-1neuro		N/A	N/A	N/A
4 (not shown)	N2/CTR	N/A	lipl-1	0.0175 (0.0050)	7				RM-One way ANOVA	N/A	N/A	N/A
4 (not shown)	AGD1289 (hsf-1neuro#2)	N/A	lipl-1	0.0676 (0.0151)	7	3.4 (fold change)	0.0421 (*)		Tukey's multiple comparison test	N/A	N/A	N/A
4 (not shown)	NU3 dbl-1(nk3)	N/A	lipl-1	0.0070 (0.0016)	7	0.4 (fold change)	0.1717 (ns)	0.0180 (*) vs hsf-1neuro		N/A	N/A	N/A
4 (not shown)	N2/CTR	N/A	lipl-2	3.652 (0.313)	7				RM-One way ANOVA	N/A	N/A	N/A
4 (not shown)	AGD1289 (hsf-1neuro#2)	N/A	lipl-2	4.340 (0.320)	7	1.2 (fold change)	0.0974 (ns)		Tukey's multiple comparison test	N/A	N/A	N/A
4 (not shown)	NU3 dbl-1(nk3)	N/A	lipl-2	1.786 (0.103)	7	0.5 (fold change)	0.0008 (***)	0.0002 (***) vs hsf-1neuro		N/A	N/A	N/A
4 (not shown)	N2/CTR	N/A	lipl-3	0.00256 (0.00036)	7				RM-One way ANOVA	N/A	N/A	N/A
4 (not shown)	AGD1289 (hsf-1neuro#2)	N/A	lipl-3	0.02427 (0.00778)	7	9.5 (fold change)	0.0754 (ns)		Tukey's multiple comparison test	N/A	N/A	N/A
4 (not shown)	NU3 dbl-1(nk3)	N/A	lipl-3	0.00053 (0.00012)	7	0.2 (fold change)	0.0011 (**)	0.0532 (ns) vs hsf-1neuro		N/A	N/A	N/A
6D	PS7171 (hsp-16.41p::GAL4/UAS::GFP)	15 °C	gfp	1.6 (0.2)	3	131% up (15°C vs 20°C)		0.2341, ns (15°C vs 20°C)	2-way ANOVA	Genotype (PS7171 vs PS7167)	0.003	YES
6D	PS7171 (hsp-16.41p::GAL4/UAS::GFP)	20 °C	gfp	3.7 (0.06)	3	124 % up (20°C vs 25°C)		0.0080, ** (20°C vs 25°C)		Condition (Temperature)	0.0014	YES
6D	PS7171 (hsp-16.41p::GAL4/UAS::GFP)	25 °C	gfp	8.3 (1.9)	3	419 % (15°C vs 25°C)		0.0004,*** (15°C vs 25°C)		Interaction Genotype x Condition	0.02	YES
6D	PS7167 (unc-47p::GAL4/UAS::GFP)	15 °C	gfp	7.2(0.7)	3	20% down (15°C vs 20°C)		0.5314, ns (15°C vs 20°C)		N/A	N/A	N/A
6D	PS7167 (unc-47p::GAL4/UAS::GFP)	20 °C	gfp	5.9(0.22)	3	40% up (20°C vs 25°C)		0.1675, ns (20°C vs 25°C)		N/A	N/A	N/A
6D	PS7167 (unc-47p::GAL4/UAS::GFP)	25 °C	gfp	8.3(0.56)	3	14% up (15°C vs 25°C)		0.6814, ns (15°C vs 25°C)		N/A	N/A	N/A
S8	TU3401 (sid-1(pk3321); unc-119p::sid-1)	L4440 (EV)/CTR	hsp16.1	31.058 (2.38)	3			N/A	paired t-test	N/A	N/A	N/A
S8	TU3401 (sid-1(pk3321); unc-119p::sid-1)	hsf-1 RNAi	hsp16.1	16.960 (0.38)	3	54% down	0.0223 (*)	N/A		N/A	N/A	N/A
S8 (not shown)	TU3401 (sid-1(pk3321); unc-119p::sid-1)	L4440 (EV)/CTR	ihsp70(C12C8.1)	2.234 (0.13)	3			N/A	paired t-test	N/A	N/A	N/A
S8 (not shown)	TU3401 (sid-1(pk3321); unc-119p::sid-1)	hsf-1 RNAi	ihsp70(C12C8.1)	0.917 (0.07)	3	40% down	0.0180 (*)	N/A		N/A	N/A	N/A
S8	TU3401 (sid-1(pk3321); unc-119p::sid-1)	L4440 (EV)/CTR	hsp16.41	9.605 (0.48)	3			N/A	paired t-test	N/A	N/A	N/A
S8	TU3401 (sid-1(pk3321); unc-119p::sid-1)	hsf-1 RNAi	hsp16.41	4.91 (0.18)	3	51% down	0.0105 (*)	N/A		N/A	N/A	N/A
6F	TU3401 (sid-1(pk3321); unc-119p::sid-1)	L4440 (EV)/CTR	lipl-2	20.103 (3.06)	9			N/A		N/A	N/A	N/A
6F	TU3401 (sid-1(pk3321); unc-119p::sid-1)	hsf-1 RNAi	lipl-2	11.583 (1.50)	9	0.58 (fold change)	0.0448 (*)	N/A	paired t-test	N/A	N/A	N/A
6G	TU3401 (sid-1(pk3321); unc-119p::sid-1)	L4440 (EV)/CTR	fat-6	0.1259 (0.0238)	9			N/A		N/A	N/A	N/A
6G	TU3401 (sid-1(pk3321); unc-119p::sid-1)	hsf-1 RNAi	fat-6	0.1581 (0.0282)	9	1.26 (fold change)	0.2431 (ns)	N/A	paired t-test	N/A	N/A	N/A
6H	TU3401 (sid-1(pk3321); unc-119p::sid-1)	L4440 (EV)/CTR	fat-7	0.1931 (0.0291)	8			N/A		N/A	N/A	N/A
6H	TU3401 (sid-1(pk3321); unc-119p::sid-1)	hsf-1 RNAi	fat-7	0.1772 (0.0554)	8	0.89 (fold change)	0.7770 (ns)	N/A	paired t-test	N/A	N/A	N/A
6I	TU3401 (sid-1(pk3321); unc-119p::sid-1)	L4440 (EV)/CTR	lipl-1	0.258 (0.05)	9			N/A		N/A	N/A	N/A
6I	TU3401 (sid-1(pk3321); unc-119p::sid-1)	hsf-1 RNAi	lipl-1	0.138 (0.03)	9	0.53 (fold change)	0.0495 (*)	N/A	paired t-test	N/A	N/A	N/A
S8	QK52 (rde-1(ne219); wrt-2p::rde-1)	L4440 (EV)/CTR	lipl-1	0.0918 (0.01)	3			N/A		N/A	N/A	N/A
S8	QK52 (rde-1(ne219); wrt-2p::rde-1)	hsf-1 RNAi	lipl-1	0.0980 (0.01)	3	1.07 (fold change)	0.7351 (ns)	N/A	paired t-test	N/A	N/A	N/A
S8	QK52 (rde-1(ne219); wrt-2p::rde-1)	L4440 (EV)/CTR	lipl-2	4.397 (0.43)	3			N/A		N/A	N/A	N/A
S8	QK52 (rde-1(ne219); wrt-2p::rde-1)	hsf-1 RNAi	lipl-2	4.991 (0.15)	3	1.14 (fold change)	0.3589 (ns)	N/A	paired t-test	N/A	N/A	N/A
S8 (not shown)	QK52 (rde-1(ne219); wrt-2p::rde-1)	L4440 (EV)/CTR	fat-6	0.206 (0.02)	3			N/A		N/A	N/A	N/A
S8 (not shown)	QK52 (rde-1(ne219); wrt-2p::rde-1)	hsf-1 RNAi	fat-6	0.203 (0.01)	3	0.98 (fold change)	0.8142 (ns)	N/a	paired t-test	N/A	N/A	N/A
S8 (not shown)	QK52 (rde-1(ne219); wrt-2p::rde-1)	L4440 (EV)/CTR	fat-7	0.048 (0.01)	3			N/A		N/A	N/A	N/A
S8 (not shown)	QK52 (rde-1(ne219); wrt-2p::rde-1)	hsf-1 RNAi	fat-7	0.041 (0.003)	3	0.85 (fold change)	0.6043 (ns)	N/A	paired t-test	N/A	N/A	N/A
S8	QK52 (rde-1(ne219); wrt-2p::rde-1)	L4440 (EV)/CTR	hsp16.1	27.850 (2.60)	3			N/A		N/A	N/A	N/A
S8	QK52 (rde-1(ne219); wrt-2p::rde-1)	hsf-1 RNAi	hsp16.1	18.754 (1.06)	3	64% down	0.0290 (*)	N/A	paired t-test	N/A	N/A	N/A
S8 (not shown)	QK52 (rde-1(ne219); wrt-2p::rde-1)	L4440 (EV)/CTR	ihsp70(C12C8.1)	1.567 (0.12)	3			N/A		N/A	N/A	N/A
S8 (not shown)	QK52 (rde-1(ne219); wrt-2p::rde-1)	hsf-1 RNAi	ihsp70(C12C8.1)	1.126 (0.10)	3	42% down	0.1465 (ns)	N/A	paired t test	N/A	N/A	N/A
S8	QK52 (rde-1(ne219); wrt-2p::rde-1)	L4440 (EV)/CTR	hsp16.41	7.614 (0.66)	3			N/A		N/A	N/A	N/A
S8	QK52 (rde-1(ne219); wrt-2p::rde-1)	hsf-1 RNAi	hsp16.41	5.344 (0.31)	3	70% down	0.0492 (*)	N/A	paired t-test	N/A	N/A	N/A
S3B	MOC193 -Ex rab-3p::hsf-1	N/A	lipl-2	2.145 (0.2245)	5			N/A	2-wayANOVA	Genotype	0.3382	NO
S3B	MOC193 +Ex rab-3p::hsf-1	N/A	lipl-2	3.820 (0.7498)	5	1.78 (fold change)	0.0037 (**)	N/A		Stress (+/- rab-3p/tax-4p::hsf-1)	0.0037	YES
S3B	MOC232 -Ex rab-3p::hsf-1	N/A	lipl-2	2.453 (0.3686)	5			N/A		Interaction genotype x Stress	0.0165	YES
S3B	MOC232 +Ex rab-3p::hsf-1	N/A	lipl-2	2.192 (0.3055)	5	0.89 (fold change)	0.9537 (ns)	N/A
S3B	MOC354 -Ex tax-4p::hsf-1 line #1	N/A	lipl-2	1.920 (0.1732)	5			N/A
S3B	MOC354 +Ex tax-4p::hsf-1 line #1	N/A	lipl-2	3.114 (0.4006)	5	1.62 (fold change)	0.0421 (*)	N/A
S3B	MOC353 -Ex tax-4p::hsf-1 line #2	N/A	lipl-2	2.057 (0.3682)	5			N/A
S3B	MOC353 +Ex tax-4p::hsf-1 line #2	N/A	lipl-2	2.259 (0.1223)	5	1.10 (fold change)	0.9817 (ns)	N/A
S5A	N2/CTR	N/A	dbl-1	0.4670 (0.0573)	8			N/A	2-wayANOVA	Genotype	<0.0001	YES
S5A	AGD1289 (hsf-1neuro#2)	N/A	dbl-1	0.3073 (0.0156)	8	0.66 (fold change)	0.0022 (**)	N/A		Stress (+/- rab-3p/tax-4p::hsf-1)	0.0001	YES
S5A	N2/CTR	N/A	sma-3	0.1959 (0.0176)	8			N/A		Interaction genotype x Stress	0.1635	NO
S5A	AGD1289 (hsf-1neuro#2)	N/A	sma-3	0.1506 (0.014)	8	0.77 (fold change)	0.2636 (ns)	N/A
S5A	N2/CTR	N/A	sma-4	0.3325 (0.0620)	4			N/A
S5A	AGD1289 (hsf-1neuro#2)	N/A	sma-4	0.1654 (0.018)	4	0.50 (fold change)	0.0197 (*)	N/A
S5A	N2/CTR	N/A	sma-6	0.3266 (0.036)	4			N/A
S5A	AGD1289 (hsf-1neuro#2)	N/A	sma-6	0.2424 (0.0152)	4	0.74 (fold change)	0.2636 (ns)	N/A
