# Supplementary material for: Neuronal HSF-1 coordinates the propagation of fat desaturation across tissues to enable adaptation to high temperatures in C. elegans
Source: PLoS Biol. 2021 Nov 1;19(11):e3001431. doi: 10.1371/journal.pbio.3001431 (PMC8585009; doi:10.1371/journal.pbio.3001431)
Supplement: S13 Table — (XLSX) [file pbio.3001431.s022.xlsx]

## Sheet: Sheet1
	S13 Table - Lifespan assays
	Related to figure	Strain/condition	Temp.	BR*#	Nb deaths	Nb censored	Median survival	P-value (vs Ctrl) log-rank test	P-value vs hsf-1neuro log-rank test	P-value vs condition log-rank test
	6J	TU3401 on EV (L4440)	25°C	1	147	14	15		_	_
	6J	TU3401 on hsf-1 RNAi	25°C	1	146	16	11	<0.0001(****)	_	_
	6J	TU3401 on EV (L4440)	25°C	2	141	20	13		_	_
	6J	TU3401 on hsf-1 RNAi	25°C	2	119	42	11	<0.0001(****)	_	_
	6J	TU3401 on EV (L4440)	25°C	3	116	16	13		_	_
	6J	TU3401 on hsf-1 RNAi	25°C	3	136	17	11	<0.0001(****)	_	_
	S2	N2 (WT)	25°C	1	86	0	19	_	_	_
	S2	MOC312: tax-2(p671)	25°C	1	114	0	24	<0.0001(****)	0.2346(ns)	<0.0001(****) vs MOC252
	S2	MOC252: tax-2(p671); hsf-1neuro#2	25°C	1	133	2	24	<0.0001(****)	<0.0001(****)	_
	S2	AGD1289: hsf-1neuro#2	25°C	1	126	8	22	<0.0001(****)	_	_
	S2	N2 (WT)	25°C	2	76	0	23	_	_	_
	S2	MOC312: tax-2(p671)	25°C	2	96	0	26	<0.0001(****)	0.1043(ns)	0.0012(**) vs MOC252
	S2	MOC252: tax-2(p671); hsf-1neuro#2	25°C	2	87	0	26	<0.0001(****)	0.0002(***)	_
	S2	AGD1289: hsf-1neuro#2	25°C	2	124	0	26.5	<0.0001(****)	_	_
	S2	N2 (WT)	25°C	3	79	0	22	_	_	_
	S2	MOC312: tax-2(p671)	25°C	3	90	0	26	<0.0001(****)	0.0331(*)	0.0339(*) vs MOC252
	S2	MOC252: tax-2(p671); hsf-1neuro#2	25°C	3	94	0	26	<0.0001(****)	0.0013(**)	_
	S2	AGD1289: hsf-1neuro#2	25°C	3	122	0	27	<0.0001(****)	_	_
	S7	N2 (WT)	25°C	1	116	24	14	_	_	_
	S7	NU3: dbl-1(nk3)	25°C	1	150	50	17	<0.0001(****)	<0.0001(****)	<0.0001(****) vs MOC254
	S7	MOC254: dbl-1(nk3); hsf-1neuro#2	25°C	1	130	34	17	<0.0001(****)	<0.0001(****)	_
	S7	AGD1289: hsf-1neuro#2	25°C	1	166	33	19	<0.0001(****)	_	_
	S7	N2 (WT)	25°C	2	129	33	14	_	_	_
	S7	NU3: dbl-1(nk3)	25°C	2	95	44	16	<0.0001(****)	<0.0001(****)	0.4571(ns) vs MOC254
	S7	MOC254: dbl-1(nk3); hsf-1neuro#2	25°C	2	135	33	14	<0.0001(****)	<0.0001(****)	_
	S7	AGD1289: hsf-1neuro#2	25°C	2	174	27	16	<0.0001(****)	_	_
	S7	BX156: fat-6(tm331); fat-7(wa36)	25°C	2	150	59	16	<0.0001(****)	0.6557(ns)	_
	S7	N2 (WT)	25°C	3	146	14	12	_	_	_
	S7	NU3: dbl-1(nk3)	25°C	3	141	18	14	0.0002(***)	<0.0001(****)	0.7098(ns) vs MOC254
	S7	MOC254: dbl-1(nk3); hsf-1neuro#2	25°C	3	130	30	12	0.0006(***)	<0.0001(****)	_
	S7	AGD1289: hsf-1neuro#2	25°C	3	187	14	16	<0.0001(****)	_	_
	S7	BX156: fat-6(tm331); fat-7(wa36)	25°C	3	149	30	14	<0.0001(****)	0.0012(**)	_
	*BR: Biological Replicate
